# Supplementary material for: Deep Learning-Based Natural Language Processing in Radiology: The Impact of Report Complexity, Disease Prevalence, Dataset Size, and Algorithm Type on Model Performance
Source: J Med Syst. 2021 Sep 4;45(10):91. doi: 10.1007/s10916-021-01761-4 (PMC8416876; doi:10.1007/s10916-021-01761-4)
Supplement: Supplementary file 2 — Supplementary file2 (XLSX 306 KB) [file 10916_2021_1761_MOESM2_ESM.xlsx]

## Sheet: Gegevens
ReportText	Label
X pols rechts Opname van de rechterpols in twee richtingen. Geen eerder onderzoek ter vergelijk. Ter hoogte van de distale radius rechts lucent ophelderingslijntje zonder aanwijzingen voor cortexdoorbraak; beeld passend bij fissuur. Verder intacte ossale structuren met normale corticale begrenzingen zonder aanwijzingen voor traumatische ossale afwijkingen. Conclusie: Fissuur distale radius rechts…	1
X voet/tenen links Opname van de linkervoet in twee richtingen. Geen eerder onderzoek ter vergelijk. Normale botstructuur en kalkhoudendheid. Intact osteo-articulair beeld zonder aanwijzingen voor traumatische ossale afwijkingen. Conclusie: Geen aanwijzingen voor traumatische ossale afwijkingen linkervoet.	0
X enkel rechts Opname van de rechterenkel in 3 richtingen. Normale botstructuur en kalkhoudendheid. Congruent enkelgewricht rechts met intacte ossale structuren zonder aanwijzingen voor traumatische ossale afwijkingen. Uitgebreide weke delenzwelling ter hoogte van laterale malleolus. Conclusie: Geen aanwijzingen voor traumatische ossale afwijkingen rechterenkel. Uitgebreide weke delenzwelling ter…	0
X pols links Opname van de linkerpols in twee richtingen. Normale botstructuur en kalkhoudendheid bij nog onvolgroeid skelet. Congruent polsgewricht links met intacte ossale structuren zonder aanwijzingen voor traumatische ossale afwijkingen. Conclusie: Geen aanwijzingen voor traumatische ossale afwijkingen linkerpols.	0
X voet/tenen rechts Opname van de rechtervoet in twee richtingen. Ter vergelijk 02/03/14. Normale botstructuur en kalkhoudendheid. Intact osteo-articulair beeld zonder aanwijzingen voor traumatische ossale afwijkingen. Conclusie: Geen aanwijzingen voor traumatische ossale afwijkingen rechtervoet.	0
X voet/tenen rechts Opname van de rechtervoet in twee richtingen. Normale botstructuur en kalkhoudendheid bij nog onvolgroeid skelet. Geen evidente aanwijzingen voor traumatische ossale afwijkingen. Gezien aard van het trauma (spaakverwonding) werd patiënt doorgestuurd naar de SEH voor klinische evaluatie.	1
X onderbeen links Opname van linkeronderbeen in twee richtingen. Kalkarm aspect van de afgebeelde ossale structuren. Suboptimale enkel opname met degeneratieve veranderingen en beeld van intra-articulaire fractuur distale tibia links. Operatieclips projecterend aan dorsale zijde distale onderbeen. Graag gerichte X-enkel links. Conclusie: Beeld van intra-articulaire fractuur distale tibia links. G…	1
X enkel links Opname van de linkerenkel in twee richtingen. Normale botstructuur en kalkhoudendheid. Congruent enkelgewricht met intacte ossale structuren zonder aanwijzingen voor traumatische ossale afwijkingen. Conclusie: Geen aanwijzingen voor traumatische ossale afwijkingen linkerenkel	0
X voet/tenen links Opname van de linkervoet in twee richtingen. Normale botstructuur en kalkhoudendheid. Intact osteo-articulair beeld zonder aanwijzingen voor traumatische ossale afwijkingen. Geen beeld van fractuur dig 1. Conclusie: Geen aanwijzingen voor traumatische ossale afwijkingen linkervoet; geen beeld van fractuur dig 1.	0
X hand/vingers rechts Standaard opname inclusief scafoid serie. Normale stand. Fractuur lijntje door os scafoid met anatomische stand. Pt. naar SEH.	1
X onderbeen rechts Geen posttraumatische ossale pathologie. X knie rechts Geen posttraumatische ossale pathologie.	0
X enkel links Geen posttraumatische ossale pathologie. Beeld conform 07-06-2015.	0
X enkel links Geen posttraumatische ossale pathologie. Normale stand.	0
X voet/tenen links Normale kalkhoudendheid en botstructuur. De cortex is intact. Geen aanwijzingen voor traumatisch ossaal letsel. Normaal beeld van de epifysairlijnen. Conclusie: Geen fractuur kenmerken.	0
X enkel rechts Ontbrekende klinische informatie. Normale kalkhoudendheid. Intacte cortex. Geen fractuur kenmerken. Congruent beeld van het bovenste spronggewricht. Conclusie: Geen aanwijzingen voor recente fractuur.	0
X enkel links Distale fibulafractuur links, te beschouwen als type weber B. Congruent beeld van het bovenste spronggewricht. Geen evidente lateralisatie. Weke-delenzwelling lateraal. Conclusie: Distale fibulafractuur links, hooguit wat minimale dislocatie.	1
X voet/tenen links Normale kalkhoudendheid en botstructuur. De cortex is intact. Geen aanwijzingen voor traumatisch ossaal letsel. Conclusie: Geen fractuur kenmerken.	0
Op 12/01/2018 gevallen, sindsdien pijn linkerbeen, vooral ter hoogte van linkerknie. Wil er niet op staan. Fractuur? X onderbeen links Fractuur van de proximale tibiaschacht in goede stand. Verder intacte corticale begrenzingen.	1
X hand/vingers links Normale kalkhoudendheid en botstructuur. De cortex is intact. Geen aanwijzingen voor traumatisch ossaal letsel. Normaal aspect van de afgebeelde gewrichtjes in de tweede straal. Conclusie: Geen fractuur kenmerken.	0
X elleboog links Geen onderzoek ter vergelijking. Onvolgroeid skelet. Geen fatpad. Geen fracturen. Groeischijf olecranon. Normaal beeld van de radiuskop, projecteert goed richting capitulum. X bovenarm links Onvolgroeid skelet. Normaal ossaal beeld. Geen fracturen.	0
X schouder links Geen onderzoek ter vergelijking. Humerus toont een normaal beeld. Sluitende groeischijf. Geen fracturen. AC-gewricht normaal. Afgebeelde ribben intact. Geen luxatie. Op de uitgedraaide opname van de scapula lijkt er een ossaal fragment zichtbaar aan de caudale zijde van het scapulablad, niet helemaal zeker. Mogelijk toch avulsie? Advies verwijzing SEH plus zonodig CT (klopt klini…	1
X hand/vingers links Ter vergelijking onderzoek uit 2007. Fractuur zichtbaar van MC-5. Midschacht/distaal. Geringe verkorting. Patiënt verwezen naar de SEH.	1
X pols rechts Geen onderzoek ter vergelijking. Diffuus ontkalkt skelet. Fractuur van de distale radius. Enige angulatie naar dorsaal. Eveneens verdenking fractuur processus styloideus ulnae. Patiënt verwezen naar de SEH.	1
X pols links AP en laterale opname. Geen onderzoek ter vergelijk. Immatuur skelet, conform de leeftijd. Normale botstructuren. Normale stand. Er zijn geen fractuurlijnen afgrensbaar. Normale belijning van de carpalia. Conclusie: Geen aanwijzingen voor een fractuur.	0
X voet/tenen rechts Opname van de rechtervoet in twee richtingen. Normale botstructuur en kalkhoudendheid bij nog onvolgroeid skelet. Intacte ossale structuren met normale corticale begrenzingen zonder evidente aanwijzingen voor traumatische ossale afwijkingen. Conclusie: Geen evidente aanwijzingen voor traumatische ossale afwijkingen rechtervoet.	0
X onderbeen rechts Opname van rechteronderbeen in twee richtingen. Geen eerder onderzoek ter vergelijk. Beeld van proximale fibulafractuur rechts. Verder intacte ossale structuren met intacte corticale begrenzingen. Patiënt werd doorgestuurd naar de SEH.	1
X hand/vingers rechts Opname dig 1 rechterhand in 4 richtingen. Normale botstructuur en kalkhoudendheid. Intact osteo-articulair beeld met normale corticale begrenzingen zonder aanwijzingen voor traumatische ossale afwijkingen. Conclusie: Geen aanwijzingen voor traumatische ossale afwijkingen dig 1 rechterhand.	0
X hand/vingers rechts Opname dig 1 rechterhand in 3 richtingen. Ter vergelijk 06/04/17. Normale botstructuur en kalkhoudendheid. Conform voorgaand onderzoek geringe cortexonregelmatigheid basis eindfalanx dig 1 rechterhand. Verder intact osteo-articulair beeld met normale corticale begrenzingen zonder aanwijzingen voor traumatische ossale afwijkingen. Conclusie: Geen aanwijzingen voor traumatisch…	0
X pols links Vergeleken met 18 april 2013 vergeleken met 18 april 2013. Afwijkende contour distale radius passend bij de bekende oude fractuur. Nu scherp knikje in radiaire contour metafyse en corticale onderbreking radiaire zijde gewrichtsoppervlak: nieuwe fractuur. Patiënt is aansluitend aan de foto naar SEH verwezen.	1
X bekken/heupen AP bekkenfoto en detailfoto os pubis links. Vergeleken met bekkenfoto 18 september 2009. Onveranderde contour en aspect os pubis links. Geen fractuur aangetoond. Elders ook geen aanwijzingen voor fractuur. Sacrum door overprojectie niet goed beoordeelbaar. Versmalling mediaal deel heupgewricht beiderzijds. Conclusie: Geen os pubisfractuur aangetoond Uitslag aansluitend besproken m…	0
X hand/vingers rechts Rechterhand in 2 richtingen. Normale stand. Intacte corticale begrenzingen, geen fractuur. Ook ter plaatse van PIP vierde straal geen fractuur. Geen losse fragmenten. Conclusie: Geen fractuur.	0
X enkel rechts Knik in mediale en dorsale contour distale tibia en fibula op overgang van diafyse naar metafyse: tibia en fibulafractuur Patiënt naar SEH.	1
X pols rechts Opname van de rechterpols in twee richtingen. Normale botstructuur en kalkhoudendheid bij nog onvolgroeid skelet. Congruent polsgewricht rechts met intacte ossale structuren zonder aanwijzingen voor traumatische ossale afwijkingen. Conclusie: Geen aanwijzingen voor traumatische ossale afwijkingen rechterpols.	0
X hand/vingers rechts Opname van dig 1 rechterhand in 3 richtingen. Normale botstructuur en kalkhoudendheid bij nog onvolgroeid skelet. Lucent ophelderingslijntje ter hoogte van de epifyse eindfalanx dig 1 rechterhand welke herkenbaar is op de AP-opname en niet in de overige richtingen; gezien pijnklachten alhier suspect voor fractuurtje. Patiënt werd doorgestuurd naar de SEH.	1
X hand/vingers rechts Opname van de rechterhand in 2 richtingen. Normale botstructuur en kalkhoudendheid. De driekwartopname van de rechterhand toont cortex uitbochting van de distale radius aan laterale zijde. Bij navraag alhier geen pijnklachten. Verder intact osteo-articulair beeld met normale corticale begrenzingen zonder aanwijzingen voor traumatische ossale afwijkingen. Conclusie: Cortex on…	0
X onderarm rechts Opname rechteronderarm in twee richtingen. Normale botstructuur en kalkhoudendheid. Intacte ossale structuren met normale corticale begrenzingen zonder aanwijzingen voor traumatische ossale afwijkingen.	0
X elleboog rechts Geen vraagstelling. Geen onderzoek ter vergelijking. Onvolgroeid skelet. Radiuskop projecteert goed richting capitulum. Er is een anterieur fatpad. Hierbij geen duidelijke fractuur. Patiënt verwezen naar de SEH.	1
X knie rechts Opname van de rechterknie in 3 richtingen. Normale botstructuur en kalkhoudendheid. Beeld van verticaal verlopende patellafractuur rechts met enige dislocatie. Verder congruent kniegewricht rechts met intacte ossale structuren zonder aanwijzingen voor traumatische ossale afwijkingen. Geringe degeneratieve veranderingen van de rechterknie met licht hoogteverlies van mediale gewrichts…	1
X pols/onderarm rechts Distale antebrachi fractuur met fractuurtje processus styloideus radii en een distale radius fractuur met een redelijke stand. Lijkt ter hoogte van de metafyse. Betrokkenheid van de groeischijf niet geheel uit te sluiten. Conclusie: distale antebrachi fractuur met redelijk anatomische stand.	1
X pols/onderarm rechts Distale antebrachi fractuur met fractuurtje processus styloideus radii en een distale radius fractuur met een redelijke stand. Lijkt ter hoogte van de metafyse. Betrokkenheid van de groeischijf niet geheel uit te sluiten. Conclusie: distale antebrachi fractuur met redelijk anatomische stand. Patient verwezen naar de SEH voor verdere behandeling.	1
X pols links Distale antebrachi greenstick fractuur met redelijk anatomsiche stand. Patient verwezen naar de SEH voor verdere behandeling.	1
X pols/onderarm rechts Distale antebrachi fractuur met fractuurtje processus styloideus radii en een distale radius fractuur met een redelijke stand. Lijkt ter hoogte van de metafyse. Betrokkenheid van de groeischijf niet geheel uit te sluiten. Conclusie: distale antebrachi fractuur met redelijk anatomische stand.	1
X pols/onderarm rechts Distale antebrachi fractuur met fractuurtje processus styloideus radii en een distale radius fractuur met een redelijke stand. Lijkt ter hoogte van de metafyse. Betrokkenheid van de groeischijf niet geheel uit te sluiten. Conclusie: distale antebrachi fractuur met redelijk anatomische stand. Patient verwezen naar de SEH voor verdere behandeling.	1
X elleboog rechts X onderarm rechts Opname van rechterelleboog/onderarm in twee richtingen. Normale botstructuur en kalkhoudendheid. De laterale opname van de onderarm rechts suggereert ophelderingslijntje ter hoogte van caput radi rechts. Geen aanwijzingen voor significante dislocatie. Verder intacte ossale structuren zonder aanwijzingen voor traumatische ossale afwijkingen. Positief fat pad sig…	1
X onderbeen links Geen medische gegevens. Normale stand linkeronderbeen. Geen ossaal letsel. Traction spurs craniale zijde patella. Klein bothaakje aan voorzijde distale tibia.	0
X pols links Ter vergelijking het onderzoek van 5 september 2017. De greenstickfractuur zoals zichtbaar op het voorgaand onderzoek is thans niet meer terug te vinden. Intacte corticale begrenzingen. Normale epifysairlijnen. Conclusie: Thans geen aanwijzingen voor fractuur.	0
X enkel rechts Normale stand. Intacte corticale begrenzingen. Normaal wijd bovenste spronggewricht. Forse weke-delenzwelling lateraal. Conclusie: Geen fractuur aangetoond.	0
X onderbeen links Linkeronderbeen in twee richtingen, in twee delen. Normale stand. Intacte corticale begrenzingen, geen fractuur. Geen losse fragmenten.	0
X pols rechts Distale radius fractuur met een nagenoeg anatomische stand. Intacte carpale belijning. Mogelijk ook een fractuur van het processus styloideus ulnae. Conclusie: Distale radius fractuur met een anatomische stand. Patient is verwezen naar de SEH.	1
X pols rechts Distale radius fractuur met een nagenoieg anatomische stand. Ibntacte carpale belijning. Mogelijk ook een fractuur van het processus styloideus ulnae. Conclusie: Distale radius fractuur met een anatomische stand.	1
X knie rechts AP, laterale opname en patella-opname. Ten opzichte van het verslag uit 2004 (beelden niet beschikbaar). Normale botstructuren. Er is enige gewrichtsspleetversmalling aan de mediale zijde. Osteofytvorming ter plaatse van het mediale femurcondyl en het laterale femurcondyl en tibiaplateau. Forse gewrichtsspleetversmalling patellofemoraal met een biconcaaf aspect ter plaatse op de lat…	0
X enkel rechts Geen traumatische ossale afwijkingen. Fors hielspoor onderzijde calcaneus.	0
X elleboog rechts Normale stand rechter elleboog. Geen posttraumatisch letsel of fractuur. Geen vetpad sign.	0
X elleboog rechts Geen posttraumatische ossale pathologie. Geen fractuur, geen fatpad sign.	0
X onderarm rechts Geen posttraumatische ossale pathologie.	0
X enkel links Geen onderzoek ter vergelijking. Normaal beeld van enkel. Geen fracturen. Mediale malleolus is intact. Mogelijk geringe weke delenzwelling mediaal. Aanzet tot geringe talonaviculaire artrose.	0
X pols rechts Normale stand. Geen fractuur.	0
X hand/vingers rechts Geen aanvraag. Geen fracturen.	0
X pols rechts geen fractuur	0
X hand/vingers links Geen traumatische ossale afwijkingen.	0
X voet/tenen links Geen traumatische ossale afwijkingen	0
X voet/tenen links Geen posttraumatische ossale pathologie.	0
X pols rechts Geen posttraumatische ossale pathologie.	0
X onderbeen rechts Geen posttraumatische ossale pathologie.	0
X voet/tenen rechts Geen posttraumatische ossale pathologie.	0
X enkel links Geen traumatische ossale afwijkingen.	0
X hand/vingers rechts Geen traumatische ossale afwijkingen.	0
X enkel links Geen traumatische ossale afwijkingen.	0
X hand/vingers links Geen traumatische ossale afwijkingen.	0
X pols rechts AP en laterale opname. Ten opzichte van de linkerpols van 22 x 2016. Het skelet oogt iets kalkarm. Normale botstructuren en stand. Er is een minimaal lucent lijntje door het processus styloideus radius. Dit beeld zou kunnen passen bij een fractuur. Anatomische stand. Normale belijning van de carpalia. Geringe degeneratieve kenmerken aan het STT en CMC-1 gewricht. Op de laterale opna…	1
X voet/tenen rechts AP en 3/4 opname. Geen onderzoek ter vergelijk. Immatuur skelet, conform de leeftijd. Normale botstructuren. Normale stand. Er is een Salter-Harris type 2 fractuur ter plaatse van de proximale falanx van de vierde straal. Nauwelijks dislocatie van de fractuurdelen. Irregulaire begrenzing van de midfalanx. Mogelijk eveneens op basis van een fractuur aldaar. Conclusie: - Salter-…	1
X pols links AP en laterale opname. Geen onderzoek ter vergelijk. Immatuur skelet, conform de leeftijd. Normale botstructuren en stand. Op de laterale opname toont de distale ulna en kleine dubbel contour, vermoedelijk ten gevolge van summatie. Cave toch kleine fractuur aldaar. X onderarm links AP en laterale opname. Normale botstructuren. De stand van de elleboog is op deze onderarms opnames nie…	1
X elleboog links Opname van de linkerelleboog in twee richtingen. Ter vergelijk 09/01/17. Bekende humerus pen in situ. Verder congruent elleboogsgewricht links met intacte ossale structuren zonder aanwijzingen voor traumatische ossale afwijkingen. Geen positief fat pad sign. Conclusie: Geen aanwijzingen voor traumatische ossale afwijkingen linkerelleboog.	0
X pols links Opname van de linkerpols in twee richtingen. Geen eerder onderzoek ter vergelijk. Uitgebreide degeneratieve veranderingen van de linkerpols met name ter hoogte van het CMC-1 gewricht met versmalling van de gewrichtsruimte, toegenomen sclerosering, degeneratieve aanpunting en tevens subluxatiestand met ulnaire deviatie van het os metacarpale 1. Geringe degeneratieve veranderingen van …	0
X elleboog links Opname van de linkerelleboog in twee richtingen. Normale botstructuur en kalkhoudendheid. Cortexonderbreking ter hoogte van caput radii links passend bij fractuur zonder aanwijzingen voor significante dislocatie. Verder intacte ossale structuren van het elleboogsgewricht links met normale corticale begrenzingen. Positief fat pad sign ten teken van hydrops. Conclusie: Caput radii …	1
X hand/vingers links Opname dig 4 linkerhand in 3 richtingen. Degeneratieve veranderingen ter hoogte van het PIP en DIP gewricht dig 4 linkerhand met versmalling van de gewrichtsruimte, degeneratieve aanpunting en toegenomen sclerosering. Geen aanwijzingen voor traumatische ossale afwijkingen. Conclusie: Geen aanwijzingen voor traumatische ossale afwijkingen dig 4 linkerhand.	0
X pols links Opname van de linkerpols in twee richtingen. Normale botstructuur en kalkhoudendheid. Congruent polsgewricht links met intacte ossale structuren zonder aanwijzingen voor traumatische ossale afwijkingen. Conclusie: Geen aanwijzingen voor traumatische ossale afwijkingen linkerpols.	0
X hand/vingers rechts Opname van rechterhand in 2 richtingen met aanvullende laterale opname dig 2 tot en met 4. Ter vergelijk 17/01/17. Normale botstructuur en kalkhoudendheid. Intact osteo-articulair beeld met normale corticale begrenzingen zonder aanwijzingen voor traumatische ossale afwijkingen. Conclusie: Geen aanwijzingen voor traumatische ossale afwijkingen rechterhand.	0
X pols rechts Opname van de rechterpols in twee richtingen. Normale botstructuur en kalkhoudendheid. Congruent polsgewricht rechts met intacte ossale structuren zonder aanwijzingen voor traumatische ossale afwijkingen. Conclusie: Geen aanwijzingen voor traumatische ossale afwijkingen rechterpols.	0
X enkel links Geen posttraumatische ossale pathologie. Plantaire hielspoor. X bovenarm links Geen posttraumatische ossale pathologie. X schouder links klein corticaal trapje aan onderzijde humeruskop links: klein fractuurtje met anatomische stand.	1
X knie links Geen posttraumatische ossale pathologie.Wel wat hydrops.	0
X elleboog links Geen posttraumatische ossale pathologie.	0
X elleboog links Geen posttraumatische ossale pathologie.	0
X hand/vingers rechts Geen posttraumatische ossale pathologie. Waar zit pijn, zie aanvraag??	0
X pols links Normale stand linkerpols. Aan de radius en ulna geen pathologie. Scafoïd lijkt verder intact. Laterale opname toont een kleine ossale uit steking echter niet direct gekenmerkt door avulsie. Anders zou er eventueel gedacht kunnen worden aan avulsieletsel van os triquetrum. Past dit bij de kliniek?	0
X enkel rechts Geen posttraumatische ossale pathologie. X voet/tenen rechts Geen posttraumatische ossale pathologie.	0
X knie rechts Geen posttraumatische ossale pathologie.	0
X voet/tenen rechts Geen posttraumatische ossale pathologie.	0
X enkel rechts Geen posttraumatische ossale pathologie. Geen weke delen zwelling.	0
X voet/tenen rechts Schuinverlopende fractuur MT 5 met geringe dislocatie. Patient naar SEH.	1
X voet/tenen links Opname van de linkervoet in twee richtingen. Ter vergelijk 19/05/17. Normale botstructuur en kalkhoudendheid bij nog onvolgroeid skelet. Intact osteo-articulair beeld met normale corticale begrenzingen zonder aanwijzingen voor traumatische ossale afwijkingen. Conclusie: Geen aanwijzingen voor traumatische ossale afwijkingen linkervoet.	0
X voet/tenen links Opname van de linkervoet in twee richtingen. Ter vergelijk 02/09/17. Normale botstructuur en kalkhoudendheid. Intact osteo-articulair beeld met normale corticale begrenzingen zonder aanwijzingen voor traumatische ossale afwijkingen. Conclusie: Geen aanwijzingen voor traumatische ossale afwijkingen linkervoet.	0
X pols links Opname van de linkerpols in twee richtingen. Normale botstructuur en kalkhoudendheid bij nog onvolgroeid skelet. Congruent polsgewricht links met intacte ossale structuren zonder aanwijzingen voor traumatische ossale afwijkingen. Ulna minus variant. Conclusie: Geen aanwijzingen voor traumatische ossale afwijkingen linkerpols.	0
X voet/tenen rechts Bekende doorgemaakte fractuur straal 4 en 5, vorderende consolidatie. Ongewijzigde stand. Ook een oude fractuur van de distale schacht van MT-2 en 3. Geen nieuwe cortexonderbreking zichtbaar, met name geen nieuwe fractuur van metatarsale 4 zichtbaar. Normaal aspect van de tarsalia. Conclusie: Geen nieuwe fractuur aangetoond.	0
X hand/vingers rechts Normale stand. Wel een opvallend kortere midfalanx straal 5, ook zichtbaar links (geduid als variant). Intacte corticale begrenzingen. Met name geen fractuur zichtbaar van straal 3 of straal 5. Conclusie: Geen fractuur aangetoond.	0
X enkel rechts Normale stand. Intacte corticale begrenzingen. Nog een gering onregelmatige contour van de distale fibula, conform 17/05/2013. Geduid als restafwijkingen. Geen fractuur aangetoond.	0
X bovenarm / schouder links Normale stand. Inatcte corticale begrenzingen. Geen posttraumatische ossale pathologie.	0
X hand/vingers links Normale stand, intacte corticale begrenzingen. Geen posttraumatische ossale pathologie.	0
X enkel rechts Opname van de rechterenkel in 3 richtingen. Normale botstructuur en kalkhoudendheid. Congruent enkelgewricht rechts met intacte ossale structuren zonder aanwijzingen voor traumatische ossale afwijkingen. Weke delenzwelling ter hoogte van de laterale malleolus. Conclusie: Geen aanwijzingen voor traumatische ossale afwijkingen rechterenkel.	0
X hand/vingers rechts Geen traumatische ossale afwijkingen per	0
X pols links AP en laterale opname. Ten opzichte van 18/03/2009 en 17/02/2009. Normale botstructuren. Normale stand. Intacte corticale begrenzingen. Geen aanwijzingen voor een fractuur. Normale belijning van de carpalia. Geringe chondrocalcinose plaatse van het TFCC ligament. Minimale degeneratieve kenmerken aan het DRU en het CMC-1 gewricht, conform. Conclusie: Geen aanwijzingen voor een fractuu…	0
X enkel rechts AP, laterale en mortise opname. Geen onderzoek ter vergelijk. Normale botstructuren. Normale stand. Congruente enkelvork. Intacte corticale begrenzingen. Er zijn geen fractuurlijnen afgrensbaar. Er is wel een zeer forse weke-delenzwelling ter plaatse van de laterale malleolus. Conclusie: - Geen afgrensbare fractuurlijnen. - Wel zeer forse zwelling ter plaatse van de laterale malleo…	0
X schouder rechts Midschacht claviculafractuur met nauwelijks dislocatie. Patiënt naar SEH	1
X hand/vingers links Beschrijving: Normale stand. Intacte corticale begrenzingen. Geen fractuur. Geen losse fragmenten. Conclusie: Geen fractuur (Patient naar huis / retour huisarts)	0
X hand/vingers rechts Beschrijving: Normale stand. Intacte corticale begrenzingen. Geen fractuur. Geen losse fragmenten. Conclusie: Geen fractuur, met name ook niet van metacarpale 3 (Patient naar huis / retour huisarts)	0
X pols links Geen fractuur. Op laterale foto lijkt uiteinde ulna relatief wat ver naar dorsaal te staan. Dit is echter onveranderd vergeleken met 21-9-2017	0
X enkel rechts Opname van de rechterenkel in twee richtingen. Normale botstructuur en kalkhoudendheid. Congruent enkelgewricht rechts met intacte ossale structuren zonder aanwijzingen voor traumatische ossale afwijkingen. Geen evidente weke-delenzwelling. X voet/tenen rechts Opname van de rechtervoet in 3 richtingen. Normale botstructuur en kalkhoudendheid. De driekwart voetopname toont dubieus f…	1
X enkel rechts AP, laterale en mortise opname. Geen onderzoek ter vergelijk. Normale botstructuren. Normale stand. Congruente enkelvork. Intacte corticale begrenzingen. Er zijn geen fractuurlijnen afgrensbaar. Weke-delenzwelling ter plaatse van laterale malleolus. Degeneratieve osteofyt ter plaatse van de mediale malleolus. Enthesopathie ter plaatse van zowel de aanhechting van de plantarispees a…	0
X hand/vingers links AP, 3/4 opname en laterale opname van dig 5. Ten opzichte van 05/02/2014 en 09/04/2015. Immatuur skelet, conform de leeftijd. Normale botstructuren. Er is een afwijkende stand van de falangen van de vijfde straal welke naar ulnair gedevieerd staan. Intacte corticale begrenzingen. Er zijn geen fractuurlijnen afgrensbaar. Normaal aspect en articulatie van de epifysairschijven. …	0
X bekken/heupen/ SI gewrichten AP bekken opname en SI opname. Uitgedraaide heup links. Geen onderzoek ter vergelijk. Normaal aspect van de bekkenkam beiderzijds. Intacte bekkenring. Normaal aspect van ramus superior en inferior beiderzijds. Normaal aspect van beide heupgewrichten. Normaal doorlopende botbalkjes. Er zijn geen fractuurlijnen afgrensbaar. Normaal aspect van de SI-gewrichten. Veel su…	0
X pols rechts Opname van de rechterpols in 4 richtingen. Normale botstructuur en kalkhoudendheid bij nog onvolgroeid skelet. Intact osteo-articulair beeld met normale corticale begrenzingen zonder aanwijzingen voor traumatische ossale afwijkingen. Gezien drukpijn tabatière en derhalve klinisch verdenking op os scaphoideum fractuur gaarne doorverwijzing naar de SEH.	1
X enkel links Geen posttraumatische ossale pathologie.	0
X hand/vingers links Geen onderzoek ter vergelijking. Onvolgroeid skelet. Weke delen zwelling zichtbaar ter hoogte van het DIP-gewricht. Eveneens een crushletsel van de tuft. Geen epiphysiolysis. Patiënt verwezen naar de SEH.	1
X voet/tenen rechts Schuine fractuur schacht basisfalanx 4de straal met weinig dislocatie. Patiënt naar SEH	1
NB! This is an amendment Na trauma pijn in PIP-gewricht. Fractuur? X hand/vingers links Op 3/4 foto afgeronde calcificaties zichtbaar ter plaatse van PIP-gewricht dig 3, meest waarschijnlijk degeneratief. Op laterale niet zichtbaar. Bij persisterende verdenking fractuur en evt functieverlies overweeg ct. Degeneratieve haakvorming ter plaatse van dip gewricht van waarschijnlijk dig 2. Ook een nieu…	0
NB! This is an amendment Gevallen. Pijn in MCP en proximale falanx derde en vierde straal. Fractuur? X hand/vingers rechts Geen fracturen.	0
X hand/vingers rechts Opname van de rechter hand in twee richtingen. Normale botstructuur en kalkhoudendheid. Intact osteo-articulair beeld met normale corticale begrenzingen zonder aanwijzingen voor traumatische ossale afwijkingen. Conclusie: Geen aanwijzingen voor traumatische ossale afwijkingen rechterhand.	0
X pols rechts Opname van de rechterpols in twee richtingen. Normale botstructuur en kalkhoudendheid. Discrete cortexonregelmatigheid ter hoogte van processus styloideus ulnae op de PA-opname zonder evidente fractuurlijn derhalve niet suspect. Verder congruent polsgewricht rechts met intacte ossale structuren en normale corticale begrenzingen. Geen aanwijzingen voor traumatische ossale afwijkingen…	0
X enkel links Geen traumatische ossale afwijkingen.	0
X hand/vingers links Ap en lateraal. Geen onderzoek ter vergelijk. Normale botstructuren. Normale stand. Er zijn geen fractuurlijnen afgrensbaar. Minimaal afgerond fragmentje tpv het IP gewricht aan de laterale zijde, degeneratief. Klein lineair radiopaak corpus alienum tussen metacarpale 1 en 2 (2,5 mm lang; stukje ijzerdraad?) Conclusie: Geen aanwijzingen voor een fractuur.	0
Addendum: Op de aanvullende scafoïd opnames toont het scafoïd geen fractuurlijnen. Afhankelijk vd kliniek is een aanvullende CT alsnog ter overweging. X pols links AP en laterale opname. Geen onderzoek ter vergelijk. Normale botstructuren. Normale stand. Op de laterale opname is er een kleine corticale onregelmatigheid zichtbaar vermoedelijk van het scafoïd. Beeld verdacht voor een fractuur, dd t…	1
Addendum: Op de aanvullende scafoïd opnames toont het scafoïd geen fractuurlijnen. Nav traumabespreking 05/03/2018: Vermoedelijk betreft het toch een triquetumfractuur ipv een scafoid fractuur. Afhankelijk vd kliniek is een aanvullende CT alsnog ter overweging. X pols links AP en laterale opname. Geen onderzoek ter vergelijk. Normale botstructuren. Normale stand. Op de laterale opname is er een k…	1
X pols links AP en laterale opname. Geen onderzoek ter vergelijk. Normale botstructuren. Normale stand. Op de laterale opname is er een kleine corticale onregelmatigheid zichtbaar vermoedelijk van het scafoïd. Beeld verdacht voor een fractuur, dd toch summatie. Gewrichtsspleetversmalling van het STT-gewricht passend in het kader van degeneratie. Conclusie: Corticale onregelmatigheid van het scafo…	1
X pols links AP, lateraal en aanvullende scafoïd opnames. Geen onderzoek ter vergelijk. Immatuur skelet, conform de leeftijd. Normale botstructuren. Normale stand. Intacte corticale begrenzingen. Er zijn geen fractuurlijnen afgrensbaar. Normaal aspect van de epifysairschijven. Normale belijning van de carpalia. Normaal aspect van het scafoïd. X hand/vingers links AP en 3/4 opname. Geen onderzoek …	0
X pols links AP en lateraal. Ten opzichte van 25/10/2006. Immatuur skelet, conform de leeftijd. Normale botstructuren. Normale stand. Op de laterale opname is er een klein knikje zichtbaar ter plaatse van de distale radius. Beeld passend bij een greenstick fractuur. Normale belijning van de carpalia. Conclusie: Greenstick fractuur van de distale radius. Advies: verwijzing naar de SEH.	1
X pols links AP en lateraal. Geen onderzoek ter vergelijk. Het skelet oogt wat kalkarm. Er is een distale radiusfractuur met geringe dorsale angulatie en verkorting. Geen aanwijzingen voor een intra-articulair verloop. Normaal aspect van de processus styloideus ulna. Normale belijning van de carpalia. Gewrichtsspleetversmalling van het STT-gewricht met toegenomen subchondrale sclerose. Beeld pass…	1
X pols links Geen onderzoek ter vergelijking. Distale radiusfractuur. Comminutief. Forse angulatie naar dorsaal.	1
X schouder rechts Geen onderzoek ter vergelijking. Onvolgroeid skelet. Midschacht claviculafractuur. Enige angulatie. Afgebeelde ribben intact.	1
X enkel rechts AP en laterale opname. Geen zuivere laterale opname. Ten opzichte van de linkerzijde van 29/10/2016. Normale botstructuren. Normale stand. Congruente enkelvork. Er zijn geen fractuurlijnen afgrensbaar. Geen uitgesproken weke delenzwellingen. Minimale degeneratieve kenmerken aan het os naviculare aan de craniale zijde. Conclusie: Geen aanwijzingen voor een fractuur	0
X pols links AP en laterale opname. Geen onderzoek ter vergelijk. Immatuur skelet, conform de leeftijd. Normale botstructuren. Normale stand. Intacte ossale begrenzingen. Er zijn geen fractuurlijnen afgrensbaar. Normale belijning van de carpalia. Conclusie: Geen aanwijzingen voor een fractuur.	0
X hand/vingers rechts Geen traumatische ossale afwijkingen.	0
X hand/vingers links Verdenking op een fractuurtje van de basisfalanx van de eerste straal type Salter Harris 2.	1
X voet/tenen links Geen traumatische ossale afwijkingen	0
X schouder rechts Geen traumatische ossale afwijkingen.	0
X TWK Geen traumatische ossale afwijkingen. Onveranderd beeld vergeleken met 14/08/2013 per <###>	0
X voet/tenen rechts Geen traumatische ossale afwijkingen.	0
X elleboog links Fractuur zichtbaar van de radius kop. Tevens hydrops van het elleboogsgewricht. Patiënt werd verwezen naar de eerste hulp. <###>	1
X pols rechts Geen traumatische ossale afwijkingen.	0
X bekken/heupen Geen traumatische ossale afwijkingen.	0
X pols links AP en laterale opname. Geen onderzoek ter vergelijk. Normale botstructuren. Normale stand. Normale belijning van de carpalia. Er zijn geen fractuurlijnen afgrensbaar. Normaal aspect van de distale ulna. X hand/vingers links AP en 3/4 opname. Geen onderzoek ter vergelijk. Normale botstructuren. Normale stand. Intacte corticale begrenzingen. Er is een verticaal lucent lijntje afgrensba…	0
X onderbeen rechts AP en laterale opnames. Geen onderzoek ter vergelijk. Normale botstructuren. Er is een schuin verlopende fractuur ter plaatse van de distale fibula. Op deze opnames oogt de enkelvork congruent. Op de laterale enkel opname is er ook een tertius fragment zichtbaar. Weke-delenzwelling ter plaatse van de laterale malleolus. Het kniegewricht toont geen hydrops. Conclusie: Distale fi…	1
DM CVA minder kracht gewicht bij onleesbaar. X enkel links Geen vergelijk beschikbaar. Vlekkig kalkarm skelet. Lucente lijn mediale malleolus, botbalkjes lopen wel door. Mediaal pijn? Op laterale geen bijzonderheden. Indien verdenking op fractuur persisteert overweeg CT. Vaatkalk. Patiënt 12/03/2018 voor echo DVT geweest en bleek mediaal fors pijnlijk. Derhalve naar SEH wegens verdenking fractuur…	1
Geen aanvraag. X hand/vingers links Geen ossale pathologie.	0
Stalen buis van 40 kg boven op de rechtervoet gevallen. Vanaf 1 m hoogte. Fractuur metatarsale een. X voet/tenen rechts Vergeleken met 25/07/2017. Geen fracturen.	0
Dik en pijn ter plaatse van eerste en tweede straal. X voet/tenen rechts Geen fracturen.	0
Gevallen met voetbal. Asdrukpijn elleboog onleesbaar. Uitsluiting fractuur X elleboog rechts Geen fracturen. Geen hydrops. X onderarm rechts Geen fractuur.	0
X enkel rechts Opname van de rechterenkel in twee richtingen. Normale botstructuur en kalkhoudendheid bij nog onvolgroeid skelet. Minimale asymmetrie ter hoogte van de epifysairschijf distale fibula met breder aspect aan mediale zijde vermoedelijk nog vallend binnen de normaal variatie en geen beeld van epiphysiolysis. Verder congruent enkelgewricht rechts met intacte ossale structuren. Conclusie…	0
X pols links Opname van de linkerpols in twee richtingen. Normale botstructuur en kalkhoudendheid bij nog onvolgroeid skelet. Minimale cortex uitbochting distale radiusfractuur links d.d. nieuwe greenstickfractuur danwel restafwijkingen na eerder doorgemaakte greenstickfractuur. Advies klinische evaluatie via de SEH.	1
X schouder links Opname van de linkerschouder in 4 richtingen. Normale botstructuur en kalkhoudendheid bij nog onvolgroeid skelet. Intacte ossale structuren met normale corticale begrenzingen zonder aanwijzingen voor traumatische ossale afwijkingen. Geen beeld van claviculafractuur links.	0
X pols links X onderarm links Opname van de linkerpols in twee richtingen. Normale botstructuur en kalkhoudendheid. Congruent polsgewricht links met intacte ossale structuren zonder aanwijzingen voor traumatische ossale afwijkingen. Conclusie: Geen aanwijzingen voor traumatische ossale afwijkingen linkerpols.	0
X elleboog links Geen onderzoek ter vergelijking. Positieve anterieur en posterieur fatpad. Er lijkt sprake van een radiushals fissuurtje. Staat anatomisch. Radiuskop projecteert goed richting capitulum. X hand/vingers links Geen onderzoek ter vergelijking. Binnen de beperking van de vraagstelling geen duidelijke fracturen. X pols links Distale radius intact. Distale ulna intact. Binnen de beperk…	1
X voet/tenen rechts Opname van de rechtervoet in twee richtingen. Normale botstructuur en kalkhoudendheid. Beeld van fractuur basis os metatarsale 4 rechtervoet zonder aanwijzingen voor significante dislocatie. Verder intacte ossale structuren met normale corticale begrenzingen. Patiënt werd doorgestuurd naar de SEH.	1
X pols rechts Geen traumatische ossale afwijkingen.	0
X pols links Geen onderzoek ter vergelijking. Normaal beeld van de distale radius. Geen fractuur. Distale ulna intact. Ook de carpalia lijken intact.	0
X knie links Geen onderzoek ter vergelijking. Normaal wijde gewrichtsspleet. Geen haakvorming. Geen erosies. Geen fracturen. Waarschijnlijk patella bipartita. Geen patellafractuur. Geen hydrops.	0
X hand/vingers rechts Ter vergelijking onderzoek uit 2013. Fractuur midschacht MC-5. Enige angulatie. MC-4 intact. Patiënt verwezen naar de SEH.	1
X enkel rechts Geen onderzoek ter vergelijking. Geen weke-delenzwelling. Geen fracturen. Talus normaal. Geen lateralisatie. Kleine talusneus. Echter wel een lucentie zichtbaar in de calcaneus. Derhalve een accessoire calcaneus opname gemaakt, axiaal, hierop is deze lijn ook zichtbaar. Verdacht voor fractuur. Patiënt verwezen naar de SEH, waarschijnlijk calcaneusfractuur.	1
X pols links Geen onderzoek ter vergelijking. Onvolgroeid skelet. Minimale greenstick fractuur distale radius. Goede stand. Ulna intact. Geen epiphysiolysis. Verwezen naar de SEH.	1
X voet/tenen links Normale kalkhoudendheid en botstructuur. De cortex is intact. Geen aanwijzingen voor traumatisch ossaal letsel. Conclusie: Geen fractuur kenmerken.	0
X voet/tenen links Dubieus lucent lijntje alleen zichtbaar op de voor-achterwaarts opname ter plaatse van de schacht van de basisfalanx van de vierde straal. Anatomische stand. Advies: retour huisarts voor dakpan pleister verband. Controle opname niet nodig.	1
X enkel rechts Epiphysiolysis type 2 Salter Harris distale fibula met dislocatie. Epiphysiolysis type 2 Salter Harris distale tibia-epifyse in combinatie met dwarse fractuur distale tibia schacht met geringe dislocatie ad axim naar mediaal en dorsaal..	1
X elleboog links Aanvraag nauwelijks leesbaar. Geen hydrops, geen fractuur.	0
X hand/vingers links Geen posttraumatische ossale pathologie.	0
X enkel links Weke delenzwelling lateraal. Geen fractuur of epiphysiolysis.	0
X voet/tenen rechts Geen posttraumatische ossale pathologie.	0
X schouder links Dubieus geringe hoogstand clavicula en AC-gewricht, geen claviculafractuur.	0
X hand/vingers links Avulsiefractuur basis middenfalanx tweede straal aan de palmaire zijde. Goede stand.	1
X knie links Normale kalkhoudendheid en botstructuur. De cortex is intact. Geen aanwijzingen voor traumatisch ossaal letsel. Hydrops. Conclusie: Geen aanwijzingen voor fractuur. Wel forse hydrops.	0
X hand/vingers rechts Beschrijving: Normale stand. Op laterale foto hyperextensiestand in het DIP-gewricht, te verklaren doordat de vijfde straal naar dorsaal geduwd wordt om laterale foto ter kunnen maken. Intacte corticale begrenzingen. Geen fractuur. Geen losse fragmenten. Conclusie: Geen fractuur (Patient naar huis / retour huisarts)	0
X hand/vingers links Dwarse fractuur schacht metacarpale 2 met dislocatie. Patiënt naar SEH	1
Addendum: Uitslag telefonisch doorgegeven: door:xxxxxx op: aan:xxxxxx, SEH arts X onderbeen rechts X bovenbeen rechts Rechterbovenbeen en rechteronderbeen in twee richtingen, in twee delen. Geen vergelijk. Op AP foto onderbeen zeer subtiele uitbochting laterale zijde proximale tibiametafyse. Op AP foto bovenbeen meer uitgesproken knik ter plaatse met op laterale foto bovenbeen corticale onderbrek…	1
X onderbeen rechts X bovenbeen rechts Rechterbovenbeen en rechteronderbeen in twee richtingen, in twee delen. Geen vergelijk. Op AP foto onderbeen zeer subtiele uitbochting laterale zijde proximale tibiametafyse. Op AP foto bovenbeen meer uitgesproken knik ter plaatse met op laterale foto bovenbeen corticale onderbreking dorsale zijde proximale tibiametafyse. Conclusie: Metafysaire fractuur proxi…	1
X schouder rechts Rechterschouder en rechterclavicula in twee richtingen. Versmald AC-gewricht en relatieve wat brede contour uiteinde clavicula met botuitbouw dan wel losse verbening aan bovenzijde en onderzijde AC-gewricht (dit is onveranderd vergeleken met thoraxfoto 10 januari 2017 [koppeling]). Intacte corticale begrenzingen, geen fractuur.	0
X voet/tenen rechts Beschrijving: Normale stand. Intacte corticale begrenzingen. Geen fractuur. Geen losse fragmenten. Vaag lucent lijntje projecterend over mediale zijde os naviculare. Bij inzoomen ter plaatse echter geen corticale onderbreking, is ook niet verder te vervolgen. Geduid als overprojectie. Conclusie: Geen fractuur (Patient naar huis / retour huisarts)	0
X enkel rechts Beschrijving: Rechterenkel AP en lateraal. Normale stand. Intacte corticale begrenzingen. Geen fractuur. Geen losse fragmenten. Conclusie: Geen fractuur (Patient naar huis / retour huisarts)	0
X schouder rechts Opname van de rechterschouder in twee richtingen. Normale botstructuur en kalkhoudendheid. Beeld van subcapitale humerusfractuur en fractuur tuberculum majus rechts zonder aanwijzingen voor significante dislocatie. Verder congruent schoudergewricht rechts met intacte ossale structuren en normale glenohumerale relatie. Discrete aanpunting van het AC-gewricht rechts. Conclusie: Su…	1
X enkel links AP opnames en laterale opname. Ten opzichte van 20/12/2017. Immatuur skelet, conform de leeftijd. Normale botstructuren. Normale stand. Congruente enkelvork. Op de laterale opname is er zowel aan de anterieure als aan de posterieure zijde een kleine dubbelcontour zichtbaar welke niet met zekerheid te duiden is. D.d. op basis van summatie, cave toch obv een fractuur/ avulsie. Er is e…	1
X enkel links AP en laterale opname. Geen onderzoek ter vergelijk. Normale botstructuren. Normale stand. Congruente enkelvork. Er zijn geen fractuurlijnen afgrensbaar. Weke-delenzwelling ter plaatse van de laterale malleolus. Enthesopathie ter plaatse van de aanhechting van de peroneuspees. Conclusie: - Geen aanwijzingen voor een fractuur. - Weke-delenzwelling ter plaatse van de laterale malleolu…	0
X enkel rechts AP en laterale opname. Geen zuivere AP en ook geen zuivere laterale opname) Ten opzichte van de voet opnames van 08/02/2010 (geen laterale opname). Er is een schuin verlopende fractuur ter plaatse van de distale fibula. Normaal aspect van de mediale malleolus. De enkelvork oogt nog wel congruent. Er is een fors afgeplat aspect van de talus en de calcaneus met doorgezakt voetgewelf,…	1
X enkel links Er is sprake van avulsieletsel distale deel laterale malleolus type weber A met geringe weke-delenzwelling. Patiënt naar SEH. N.B. geen medische gegevens.	1
X pols links Normale kalkhoudendheid. De corticale begrenzingen zijn intact, geen evidente fractuur. Enkele niet goed te duiden structuren welke zich ter plaatse van de handwortel projecteren. Lijkt niet gerelateerd aan de ossale structuren. X hand/vingers links Zie verslag X pols links. Conclusie: Geen evidente fractuur.	0
X bovenarm links Subcapitale humerusfractuur links. Nauwelijks dislocatie.	1
X bovenarm links Subcapitale humerusfractuur links. Nauwelijks dislocatie. Patient werd verwezen naar de SEH.	1
X pols rechts Distale radiusfractuur type greenstick.	1
X voet/tenen rechts Geen traumatische ossale afwijkingen.	0
X hand/vingers rechts Beschrijving: Eerste straal rechter hand in 2 richtingen. Normale stand. Intacte corticale begrenzingen. Geen fractuur. Geen losse fragmenten. Conclusie: Geen fractuur (Patient naar huis / retour huisarts)	0
Status na val. Pijn ter hoogte van distale radius. Fractuur? X pols links Kleine onregelmatigheid van de processus styloideus radii, hier is geen cortexonderbreking zichtbaar. Laag suspect. Onregelmatige cortex van de distale pool van het scafoïd, suspect voor een fractuur. Vanwege de jonge leeftijd van patiënte is geen aanvullende scafoïd serie vervaardigd. Zij is doorgestuurd naar de spoedeisen…	1
Veel pijn na val. Fractuur? X pols rechts Normale stand. Intacte corticale begrenzingen. Onvolgroeid skelet, normaal aspect van de groeischijven. Geen afwijkingen van de carpalia. Conclusie: Geen aanwijzingen voor traumatisch ossaal letsel. Overweeg herhalen onderzoek bij aanhoudende klachten (7 - 10 dagen)	0
X elleboog rechts Geen traumatische ossale afwijkingen. Geen aanwijzingen voor hydrops. Geen aanwijzingen voor luxatie.	0
X hand/vingers links Pink, ringvinger? Eindfalanx fractuur ringvinger. Geen dislocatie. Naar spoedeisende hulp.	1
X voet/tenen links Normale kalkhoudendheid en botstructuur. De cortex is intact. Geen aanwijzingen voor traumatisch ossaal letsel. Lucent lijntje basisfalanx digitus 2 en zichtbaar op de driekwartopname. Op de andere twee projectierichtingen niet zichtbaar en vermoedelijk berustend op een drogbeeld. Botcyste MT-1. Conclusie: Intacte metatarsalia. Botcyste MT-1.	0
X enkel links ter vergelijking 17-05-2016 geen weke deling zwelling. geen fractuur. talus normaal. ongewijzigd.	0
X CWK AP en laterale opname. Geen onderzoek ter vergelijk. Er werd afgebeeld tot en met halverwege Th1. Alle afgebeelde wervelcorpora staan in lijn. Geen inzakkingen. Geen anterieure of posterieure weke delenzwellingen. Er zijn geen fractuurlijnen afgrensbaar. Conclusie: Geen aanwijzingen voor een fractuur. Aangezien er sprake is van een recent trauma is een CT-scan het aangewezen onderzoek. Deze…	0
X pols links Geen aanwijzingen voor fractuur. Scaphoid imponeert intact. X onderarm links Geen aanwijzingen voor fractuur.	0
X elleboog links Epiphysiolysis van de mediale epicondyl van de elleboog. Patiënt werd verwezen naar de eerste hulp voor behandeling.	1
X pols rechts Geen traumatische ossale afwijkingen.	0
X schouder links Er is sprake van een midschacht claviculafractuur met een craniale angulatie van ongeveer 40°. Geen huid bedreiging.	1
X schouder links Er is sprake van een midschacht claviculafractuur met een craniale angulatie van ongeveer 40°. Geen huid bedreiging. Patiënt naar SEH.	1
X hand/vingers rechts Fractuur zichtbaar van de basisfalanx van de vijfde straal. Intra-articulair verloop van de fracturen.	1
X hand/vingers rechts Geen traumatische ossale afwijkingen.	0
X hand/vingers rechts Beschrijving: Eerste straal rechterhand in 2 richtingen. Normale stand. Intacte corticale begrenzingen. Geen fractuur. Geen losse fragmenten. Conclusie: Geen fractuur (Patient naar huis / retour huisarts)	0
X voet/tenen rechts Beschrijving: Normale stand. Intacte corticale begrenzingen. Geen evidente fractuur. Geen losse fragmenten. Wel een subtiel lijntje centraal door distale deel basisfalanx, echter zonder corticale onderbreking. Subtiel fractuurtje echter niet volledig uit te sluiten. Conclusie: Geen evidente fractuur. Subtiele fractuur basisfalanx eerste straal niet volledig uit te sluiten. (Ui…	1
X voet/tenen rechts Rechtervoet in 2 richtingen. Vergeleken met 31 januari 2018 (preoperatief). Nu postoperatieve situatie met resectie van mediale rand MT-1, en osteotomie basisfalanx, met knikje in mediale contour. Radiologisch beeld past bij deze uitgevoerde operatie, waarbij dit genoemde knikje waarschijnlijk ook postoperatief is vanwege de uitgevoerde stand correctie. Vanwege ontbreken van p…	0
X hand/vingers rechts Beschrijving: Rechter hand in 2 richtingen. Vergeleken met 17-10-2017. Normale stand. Intacte corticale begrenzingen. Geen fractuur. Geen losse fragmenten. Enige verbreding uiteinde MC-5, passend bij de bekende oude fractuur. Conclusie: Geen fractuur (Patient naar huis / retour huisarts)	0
X onderarm rechts AP en laterale opname. Geen onderzoek ter vergelijk. Immatuur skelet, conform de leeftijd. Normale botstructuren. Normale stand. Intacte corticale begrenzingen. Er zijn geen fractuurlijnen afgrensbaar. X pols rechts AP en lateraal. Geen onderzoek ter vergelijk. Normale botstructuren. Normale stand. Intacte corticale begrenzingen. Normale belijning van de carpalia. Geen aanwijzin…	0
X hand/vingers links AP, 3/4 en laterale opname. Normale botstructuren. Er is een los fragmentje zichtbaar ter plaatse van het caput van de proximale falanx van de vijfde straal op de AP en 3/4 opname. Beeld verdacht voor een avulsie. D.d. fragment van de middenfalanx. Er is tevens een schuin verlopende fractuur ter plaatse van de midfalanx van de vijfde straal. Er is een intra-articulair verloop…	1
X pols rechts AP en laterale opnames. Geen onderzoek ter vergelijk. Immatuur skelet, conform de leeftijd. Normale botstructuren. Normale stand. Er zijn geen fractuurlijnen afgrensbaar. Normale belijning van de carpalia. X hand/vingers rechts AP en 3/4 opname. Geen onderzoek ter vergelijk. Normale botstructuren. Normale stand. Geen aanwijzingen voor een fractuur. Conclusie: Geen aanwijzingen voor …	0
X pols links AP, lateraal en aanvullende scafoïd opnames. Geen onderzoek ter vergelijk. Immatuur skelet, conform de leeftijd. Normale botstructuren. Normale stand. Voor zover te beoordelen normale belijning van de carpalia. Geen duidelijk afgrensbare fracturen. Normaal aspect van het scafoïd. Conclusie: Geen aanwijzingen voor een fractuur. Bij een persisterende klinische verdenking op een scafoïd…	0
X pols links Geen posttraumatische ossale pathologie. Nevenbevinding: STT artrose.	0
X pols links Geen posttraumatische ossale pathologie.	0
X schouder rechts Geen posttraumatische ossale pathologie. Calcificaties ter plaatse van de weke delen passend bij rotatorcuff pathologie.	0
X voet/tenen links Geen onderzoek ter vergelijking. Proximale MT-1 is intact. Hier geen fractuur. Ook elders geen fracturen van de eerste straal. Normaal ossaal beeld.	0
X pols links Distale radiusfractuur links met comminutief aspect en intra-articulaire component. Tevens fractuur van het processus styloideus ulnae (type Colles). Slechts minimale dislocatie. Patiënt werd verwezen naar de SEH. Degeneratief aspect CMC-1. Conclusie: Colles-fractuur links, comminutief aspect met intra-articulaire component.	1
X enkel links Geen posttraumatische ossale pathologie. Geen wekedelen zwelling. X voet/tenen links Geen posttraumatische ossale pathologie.	0
X hand/vingers links Geen traumatische ossale afwijkingen.	0
X enkel rechts Geen posttraumatische ossale pathologie. Afgerond botfragment van oudere datum laterale malleolus. Weke delen zwelling lateraal.	0
X hand/vingers rechts Opname van de rechterhand in 2 richtingen. Geen eerder onderzoek ter vergelijk. Normale botstructuur en kalkhoudendheid. Afgeronde verkalking ter hoogte van basis proximale falanx dig 3 aan de radiaire zijde; gezien afgeronde aspect niet van recente traumatische origine. Geringe angulatie van caput os metacarpale 5 zonder herkenbare fractuurlijn d.d. status na doorgemaakte f…	0
X enkel links Opname van de linkerenkel in twee richtingen. Ter vergelijk 03/04/14. Normale botstructuur en kalkhoudendheid. Congruent enkelgewricht links met intacte ossale structuren zonder aanwijzingen voor traumatische ossale afwijkingen. Conclusie: Geen aanwijzingen voor traumatische ossale afwijkingen linkerenkel.	0
X hand/vingers links Opname dig 1 linkerhand in twee richtingen. Zwachtel projecterend ter hoogte van het MCP1 gewricht. Normale botstructuur en kalkhoudendheid. Intact osteo-articulair beeld zonder aanwijzingen voor traumatische ossale afwijkingen; geen beeld van fractuur of luxatie.	0
X bovenarm links Opname van de linkerbovenarm in twee richtingen. Normale botstructuur en kalkhoudendheid. Intacte ossale structuren met normale corticale begrenzingen zonder aanwijzingen voor traumatische ossale afwijkingen. Conclusie: Intacte ossale structuren bovenarm links zonder voor traumatische ossale afwijkingen.	0
X enkel rechts Opname van de rechterenkel in twee richtingen. Ter vergelijk 19/04/17 en MRI onderzoek d.d. 13/05/17. Normale botstructuur en kalkhoudendheid. Bekende degeneratieve veranderingen van de rechterenkel waarbij het subchondrale defect ter hoogte van distale tibia rechts zoals zichtbaar op voorgaand MRI-onderzoek niet duidelijk herkenbaar is. Vermoedelijk beeld van afgeronde verkalking …	0
X hand/vingers links Opname dichter linkerhand in 3 richtingen. Normale botstructuur en kalkhoudendheid. Beeld van luxatie DIP gewricht dig 3 linkerhand naar dorsaal. Geen aanwijzingen voor begeleidend ossaal letsel; geen beeld van fractuur. Patiënt werd doorgestuurd naar de SEH.	1
X hand/vingers links Opname dig 3 linkerhand in 3 richtingen. Normale botstructuur en kalkhoudendheid. Beeld van luxatie DIP gewricht dig 3 linkerhand naar dorsaal. Geen aanwijzingen voor begeleidend ossaal letsel; geen beeld van fractuur. Patiënt werd doorgestuurd naar de SEH.	1
X pols links X hand/vingers links Opname van linkerpols en linkerhand in twee richtingen. Ter vergelijk 26/01/15. Bekende status na doorgemaakte fractuur middenpool os scaphoideum links met beeld van non-union en deels sclerotisch aspect van de distale pool en gering lucent aspect van de proximale pool. Enige versmalling van de radiocarpale gewrichtsruimte. Beeld van intra-articulaire distale rad…	1
X hand/vingers rechts Opname van de rechterhand in 2 richtingen. Normale botstructuur en kalkhoudendheid. Intact osteo-articulair beeld met normale corticale begrenzingen zonder aanwijzingen voor traumatische ossale afwijkingen. Geringe bowing van os metacarpale 5 d.d. vallend binnen de normaal variatie, status na eerder doorgemaakte fractuur. Conclusie: Geen aanwijzingen voor recente traumatisch…	0
X voet/tenen links Kalkhoudendheid binnen normale grenzen. Subtiel fractuurtje zichtbaar zonder noemenswaardige dislocatie in de basisfalanx van digitus 3 links. Het overige voetskelet is intact. Conclusie: Fractuurtje basisfalanx digitus 3 links.	1
X hand/vingers links Geen klinische informatie ingevuld. Normale kalkhoudendheid en botstructuur. Intacte cortex. Geen fractuur kenmerken. X pols links Geen klinische informatie ingevuld. Normale kalkhoudendheid en botstructuur. De cortex imponeert intact. Geen aanwijzingen voor traumatisch ossaal letsel. Conclusie: Geen fractuur aangetoond. Wat was de vraagstelling?	0
X hand/vingers links Normale kalkhoudendheid en botstructuur. De cortex is intact. Geen aanwijzingen voor traumatisch ossaal letsel. Normaal aspect van de afgebeelde gewrichtjes. Conclusie: Geen fractuur kenmerken.	0
X hand/vingers links Normale kalkhoudendheid en botstructuur. Geen aanwijzingen voor fractuur. Normaal aspect van de afgebeelde gewrichtjes. Conclusie: Geen fractuurkenmerken.	0
X schouder rechts Normale kalkhoudendheid. Subcapitale greenstickfractuur rechts. Patient werd verwezen naar de SEH. Conclusie: Subcapitale greenstickfractuur rechts.	1
X elleboog links Normale kalkhoudendheid en botstructuur. De cortex imponeert intact. Geen aanwijzingen voor traumatisch ossaal letsel. Het fatpad sign is negatief. Geringe botappositie ter hoogte van het radiuskopje, alsmede aan de dorsale zijde van het olecranon. X bovenarm links Intacte corticale begrenzingen. Geen aanwijzingen voor traumatisch ossaal letsel. Normale glenohumerale relatie. Deg…	0
X hand/vingers links Normale kalkhoudendheid en botstructuur bij nog onvolgroeid skelet. Normaal aspect van de epifysairlijnen. De cortex is intact. Geen fractuur kenmerken. Conclusie: Geen aanwijzingen voor traumatisch ossaal letsel.	0
X voet/tenen rechts Normale kalkhoudendheid en botstructuur. Nog onvolgroeid skelet met normaal beeld van de epifysairlijnen. De corticale begrenzingen zijn intact. Geen aanwijzingen voor traumatisch ossaal letsel. Normaal beeld van de calcaneus. Normale apofysekern aan de dorsale zijde. Conclusie: Geen fractuur kenmerken.	0
X pols rechts Distale radiusfractuur rechts met forse dislocatie. De ulna imponeert intact. Patiënt werd verwezen naar de SEH. Conclusie: Distale radiusfractuur rechts met forse dislocatie.	1
X voet/tenen links Fractuur basisfalanx digitus 1 links. Patient werd verwezen naar de SEH.	1
X voet/tenen links Verdenking avulsiefragmentje kopje MT 1 links. Patient werd verwezen naar de SEH.	1
X hand/vingers links Beschrijving: Normale stand. Intacte corticale begrenzingen. Geen fractuur. Geen losse fragmenten. Conclusie: Geen fractuur (Patient naar huis / retour huisarts)	0
X onderarm rechts Beschrijving: Rechteronderarm twee richtingen. Normale stand. Intacte corticale begrenzingen. Geen fractuur. Geen losse fragmenten. Conclusie: Geen fractuur (Patient naar huis / retour huisarts)	0
X enkel rechts Beschrijving: Normale stand. Intacte corticale begrenzingen. Geen fractuur. Geen losse fragmenten. Conclusie: Geen fractuur (Patient naar huis / retour huisarts)	0
X enkel links Linkerenkel twee richtingen. Geen vergelijk. Normale stand. Intacte corticale begrenzingen, geen fractuur. Geen losse fragmenten. Minimale weke-delenzwelling lateraal. Conclusie: Geen fractuur	0
X bekken/heupen Bekken en linkerheup. Vergeleken met bekkenfoto 6 maart 2015. Bij eerste screenende beoordeling van foto geen evidente fractuur gezien door laborant. Patiënt hierom conform werkafspraak naar huis. Beoordeling foto door radioloog de volgende dag. Bekende gammanail osteosynthese links bij status na eerdere fractuur. Onveranderd. Geen aanwijzingen voor fractuur rondom het osteosynthe…	1
X pols links Metafysaire distale radiusfractuur met volaire angulatie. Fractuur processus styloideus ulnae met klein los fragment. Patiënt naar SEH.	1
X pols rechts Trapje in de ulnaire contour distale radiusmetafyse met vanaf hier ook onscherpe lucente lijn richting gewrichtsoppervlak. Verdacht voor fractuur. Fractuur processus styloideus ulnae met klein los fragment. Patiënt naar SEH (ook vanwege distale radiusfractuur links).	1
X enkel links Beschrijving: Drie opnames linkerenkel. Normale stand. Intacte corticale begrenzingen. Geen fractuur. Geen losse fragmenten. Conclusie: Geen fractuur (Patient naar huis / retour huisarts)	0
X enkel links Beschrijving: Drie opnames linkerenkel. Nog niet volgroeid skelet. Afgeronde verbening ter hoogte van mediale malleolus: verbeningskern. Normale stand. Intacte corticale begrenzingen. Geen fractuur. Geen losse fragmenten. Matige weke-delenzwelling mediaal. Conclusie: Geen fractuur (Patient naar huis / retour huisarts)	0
X enkel links Weber-B distale fibulafractuur met dislocatie. Uitgebreide lateralisatie van talus ten opzichte van tibia. Weke-delenzwelling lateraal.	1
X hand/vingers links Beschrijving: Linkerhand inclusief pols AP en driekwart Normale stand. Intacte corticale begrenzingen. Geen fractuur, met name ook niet van metacarpale 2 of 3. Geen losse fragmenten. Conclusie: Geen fractuur (Patient naar huis / retour huisarts)	0
X hand/vingers links Beschrijving: Linkerhand in 3 richtingen Normale stand. Intacte corticale begrenzingen. Geen fractuur. Geen losse fragmenten. Geen (radiodens) corpus alienum aangetoond. Conclusie: Geen corpus alienum aangetoond (Patient naar huis / retour huisarts)	0
X onderarm links Beschrijving: Linkeronderarm en AP en lateraal en aanvullende laterale opname linkerelleboog. Geen vergelijk. Normale stand. Intacte corticale begrenzingen. Geen fractuur. Geen losse fragmenten. Vetlijn aan voorzijde en achterzijde distale humerus staat niet af. Conclusie: Geen fractuur (Patient naar huis / retour huisarts)	0
X hand/vingers rechts Preëxistent amputatie vijfde straal distaal door basisfalanx. Subcapitale fractuur metacarpale 5 met geringe angulatie. Patiënt naar SEH	1
X voet/tenen links Beschrijving: Normale stand. Intacte corticale begrenzingen. Geen fractuur. Geen losse fragmenten. Conclusie: Geen fractuur (Patient naar huis / retour huisarts)	0
X enkel links Beschrijving: Normale stand. Intacte corticale begrenzingen. Geen fractuur. Geen losse fragmenten. Conclusie: Geen fractuur (Patient naar huis / retour huisarts)	0
X schouder rechts X bovenarm rechts Rechterbovenarm AP bij endorotatie, rechterschouder en proximale deel bovenarm AP bij exorotatie. Normale stand. Intacte corticale begrenzingen, geen fractuur. Conclusie: Geen fractuur	0
X schouder links Linkerbovenarm / schouder in twee richtingen. Normale stand. Intacte corticale begrenzingen, geen fractuur. X elleboog links Intacte corticale begrenzingen, geen fractuur. Normale stand. Vetlijn aan voorzijde en achterzijde staat af: hydrops/haemarthros. Patiënt naar SEH	0
X enkel links Beschrijving: Linkerenkel AP en lateraal. Normale stand. Intacte corticale begrenzingen. Geen fractuur. Geen losse fragmenten. Matige weke-delenzwelling lateraal en mediaal. Conclusie: Geen fractuur (Patient naar huis / retour huisarts)	0
X schouder links Linkerbovenarm / schouder in twee richtingen. Normale stand. Intacte corticale begrenzingen, geen fractuur. X elleboog links Intacte corticale begrenzingen, geen fractuur. Normale stand. Vetlijn aan voorzijde en achterzijde staat af: hydrops/haemarthros. Patiënt naar SEH	0
X hand/vingers links Beschrijving: Linkerhand AP en driekwart Normale stand. Intacte corticale begrenzingen. Geen fractuur. Geen losse fragmenten. Conclusie: Geen fractuur (Patient naar huis / retour huisarts)	0
X hand/vingers rechts Beschrijving: Rechter hand AP. Falangen vierde straal in 3 richtingen. Normale stand. Intacte corticale begrenzingen. Geen fractuur. Geen losse fragmenten. Conclusie: Geen fractuur (Patient naar huis / retour huisarts)	0
Met voetbal bal tegen pink gekregen. Stand naar lateraal. Luxatie? X hand/vingers rechts Fractuur van de basis van de proximale falanx van straal 5, met betrokkenheid van de groeischijf (Salter Harris II). Best zichtbaar op de driekwartopname. Geringe standsafwijking. Patiënt is doorverwezen naar de spoedeisende hulp.	1
Contusie dig 4 ter hoogte van PIP. Fractuur linker falanx? Hematoom, pijn X hand/vingers links Aanvullende opmerking laborant: 30 jaar geleden ook iets gehad met dig 4. Aanzienlijk verkorting metacarpale 4, enige angulatiestand naar volair van MC-5. Geen klachten aangeven ter plaatse, geen cortexonderbreking zichtbaar, derhalve geduid als oud letsel. Op de laterale opname is een los fragmentje zi…	1
X voet/tenen links Normale stand. Intacte corticale begrenzingen. Os tibiale externum. Geen fractuur zichtbaar. Ook geen periostreactie. X enkel links Normale stand. Intacte corticale begrenzingen. Afgerond los fragment distaal van de fibula, zeer waarschijnlijk een accessoire botkern. Ook zichtbaar op oude onderzoeken onder andere 13/12/2016. Normaal aspect van het os naviculare en de calcaneus.…	0
X hand/vingers rechts Normale stand. Intacte corticale begrenzingen. Met name geen fractuur zichtbaar van straal 3 op 4. Normaal aspect van de carpalia. Conclusie: Geen fractuur aangetoond.	0
X enkel links Normale stand. Intacte corticale begrenzingen. Normaal wijd bovenste spronggewricht. Conclusie: Geen fractuur aangetoond.	0
X voet/tenen links Intacte corticale begrenzingen. Wel een onregelmatige cortex van het distale gewrichtsoppervlak van de proximale falanx op de driekwartopname, waarschijnlijk een variant. Geen standsafwijking, geen fractuur aangetoond.	0
X voet/tenen links Normale stand. Intacte corticale begrenzingen. Onvolgroeid skelet, normaal aspect van de groeischijven. Met name geen fractuur zichtbaar van straal 3,4 of 5. Conclusie: Geen fractuur aangetoond.	0
X voet/tenen rechts Normaal aspect van de tarsalia. Watts peri-articulaire lucenties rond de TMT gewrichten van straal 4 en 5, geen zekere erosies. Normaal wijde MTP gewrichten. Beperkte versmalling van DIP-gewrichten. Intacte corticale begrenzingen. Met name geen fractuur van straal twee zichtbaar. Conclusie: Geen fractuur aangetoond.	0
X hand/vingers rechts Normale stand. Intacte corticale begrenzingen. Onvolgroeid skelet, vorderende sluiting van de groeischijven. Conclusie: Geen fractuur aangetoond.	0
X knie rechts Matig te positioneren niet bij veel pijnklachten. Normale stand. Intacte corticale begrenzingen. Geen corpus liberum zichtbaar. Geen aanwijzingen voor hydrops. Conclusie: Geen fractuur aangetoond.	0
X hand/vingers links Normale stand. Intacte corticale begrenzingen. Geen fractuur aangetoond.	0
X enkel links Forse weke-delenzwelling en subtiel onregelmatige distale fibula waarbij ook suggestie van cortexonderbrekingen. Patiënt naar SEH voor beoordeling en eventuele behandeling. Cave weber A of misschien B.	1
X schouder links Fractuur subcapitaal, waarschijnlijk tuberculum majus. Verder geen fracturen. Patiënt naar SEH.	1
X schouder links Subcapitale humerusfractuur met forse verplaatsing van de fractuurdelen. Fractuur waarschijnlijk comminutief. Verder geen bijzonderheden, behalve lichte AC artrose. Patiënt naar SEH.	1
X thorax Geen vergelijk beschikbaar. Normaal beeld van hart, longen en skelet. X schouder links Geen vergelijk beschikbaar. Geen fracturen. Verder ook geen bijzonderheden.	0
X enkel rechts Atypische vorm van de distale fibula. Cave weber A. Geen cortexonderbrekingen. Besproken met huisarts op huisartsenpost.	1
X knie links Wat spitse eminentiae. Iets mediale gewrichtsspleetversmalling. Enthesopathie bovenpool patella. Geen hydrops. Beeld niet gewijzigd. X bekken/heupen <###>	0
X knie links Wat spitse eminentiae. Iets mediale gewrichtsspleetversmalling. Enthesopathie bovenpool patella. Geen hydrops. Beeld niet gewijzigd. X bekken/heupen Vergeleken met 28/01/2014. Beeld ongewijzigd. Geen artrose of andere pathologie. De heupkop beiderzijds lijkt licht afwijkend qua vorm, dit is ongewijzigd. Lijkt niet het gevolg van artrose. Dubieus klinisch relevant.	0
X enkel rechts Geen fractuur. Geen weke-delenzwelling.	0
Fractuur olecranon? X elleboog rechts Geen fractuur zichtbaar. Wel afstaand vetpad anterieur.	0
Fractuur? X pols rechts Lucente lijn metafyse distale radius. Er lijkt een cortexonderbreking te zijn. Cave fractuur. Stand is goed. Verder geen fracturen. X hand/vingers rechts Geen fracturen. Conclusie: Mogelijk fractuur distale radius. D.d. toch drogbeeld.	1
X pols rechts Linkerpols AP, lateraal, en scafoïd serie. Normale stand. Intacte corticale begrenzingen, geen fractuur. Geen losse fragmenten.	0
X pols links Fractuur processus styloideus ulnae. Distale radiusfractuur met matige verkorting en dorsale angulatie.	1
X enkel links Klein fractuurfragment ventrale bovenzijde talus /koppeling/. X voet/tenen links Osteosynthese MT-5, conform 29 november 2012. Geen nieuwe fractuur.	1
X pols links Linkerpols in twee richtingen. Geen vergelijk. Normale stand. Intacte corticale begrenzingen, geen fractuur. Geen losse fragmenten. STT artrose.	0
X pols links Nu goede stand bij distale radiusfractuur.	1
X schouder rechts Geen fractuur. Hoogstand van clavicula ten opzichte van acromion: AC-luxatie.	1
X voet/tenen links Linkervoet in 2 richtingen. Geen vergelijk. Normale stand. Intacte corticale begrenzingen, geen fractuur. Geen losse fragmenten.	0
X elleboog links Geen onderzoek ter vergelijking. Geen fatpad. Geen fractuur. Radiuskop intact. Geen luxatie.	0
X enkel links Geen onderzoek ter vergelijking. Geringe weke-delenzwelling. Geen fracturen. Laterale malleolus intact. Ook de talus is intact. Geen avulsies.	0
X schouder links Geen onderzoek ter vergelijking. Midschacht claviculafractuur. Forse dislocatie en verkorting. Los fragment mediaal.	1
X enkel rechts Geen onderzoek ter vergelijking. Geen weke-delenzwelling. Geen fracturen. Talus normaal. Laterale malleolus intact.	0
X schouder rechts Geen onderzoek ter vergelijking. Onvolgroeid skelet. Geen fracturen. Geen epiphysiolysis. Geen luxatie. AC-gewricht normaal. Afgebeelde ribben geen afwijkingen.	0
Drukpijnlijke duim ter hoogte van DIP gewricht na val X hand/vingers rechts Geen fractuur.	0
Val met er racefiets. Kan rechterheup niet belasten. Fractuur? X bovenbeen links Geen fractuur. X bekken/heupen Geen fractuur.	0
Slag tegen deur vandaag. Asdrukpijn en pijn MCP gewricht. Fractuur? Dig een zwelling. X hand/vingers rechts Geen fractuur zichtbaar op dit onderzoek.	0
Gevallen gisteren met de cross fiets. Pijn en functiolese van de linkeronderarm/elleboog. X onderarm links Geen duidelijke fracturen. Dubieus knikje distale radius. Drukpijnlijk ter plaatse?	0
Gevallen met voetbal pijn linkerpols. X pols links Geen fractuur.	0
Met hamer op linkerduim geslagen. Pijn distale kootje alhier als drukpijn bewegingen geen bijzonderheden. X hand/vingers links Geen fractuur.	0
Geen aanvraag. X pols links Geen bijzonderheden.	0
Radiator op benen gevallen. Kan niet lopen op rechterbeen. X bovenbeen links Geen fractuur. X bovenbeen rechts Geen fractuur.	0
X voet/tenen rechts Intra-articulaire fractuur basis falanx grote teen, tot in IP gewricht. Patiënt is teruggegaan naar huisarts post.	1
heup in hyperflexie gehad. Sindsdien pijn bij alle bewegingen van het been. X bekken/heupen Geen fractuur, geen luxatie.	0
X pols links Geen fractuur of luxatie. Vergelijking 2016. 2017. X elleboog links Haemarthros. Radiuskop impressie. Nieuw ten opzichte van 2008. X hand/vingers rechts Duim drie richtingen. Geen fractuur. Conclusie: radiuskopfractuur.	1
X pols rechts Normale stand. Geen fractuur.	0
X voet/tenen links Er is een foto van de voet aangevraagd en ook gemaakt. Geen enkel opname. Geen onderzoek ter vergelijking. Normaal beeld van dig 4. Ook MT-4 toont een normaal beeld. Geen fracturen. Boteilandje distale MT 4. Ook elders in de voet geen fracturen zichtbaar. Laterale malleolus op deze opname niet beoordeelbaar. Basis MT-5 intact.	0
X schouder rechts Geen ossale afwijkingen.	0
X voet/tenen links Geen traumatische ossale afwijkingen.	0
X voet/tenen rechts Epiphysiolysis Salter Harris type 2 kopje MT-2 en 3.	1
X hand/vingers rechts Geen klinische informatie. Lichte degeneratieve veranderingen DIP twee met haakvorming en geringe versmalling. Geringe CMC-1 artrose. Verder geen bijzonderheden. Bij aanvullende informatie gaarne bereid tot revisie.	0
X pols rechts Barst met geringe corticale impressie aan de radiaire zijde van de distale radius. Patient naar SEH	1
X enkel rechts Weke delen zwelling rondom de laterale malleolus. Intacte corticale begrenzingen. Congruent bovenste spronggewricht. Geen posttraumatische ossale pathologie.	0
X knie rechts Geringe weke delen zwelling rondom de patella. Intacte corticale begrenzingen. Congruent gewricht. Geen posttraumatische ossale pathologie.	0
X enkel links X enkel links: weke delen zwelling rondom de laterale malleolus. Intacte corticale begrenzingen. Congruent bovenste sprong gewricht. Geen posttraumatische ossale pathologie.	0
X voet/tenen rechts Middenvoet toont een normale stand. Zwelling ter hoogte van de middenvoet met mogelijk een avulsie fractuur van het os naviculare met een vrij scherp aspect dd sesamoid. Klinische beoordeling opde SEH en eventueel aanvullende enkelfoto ter overweging. Afwijking was niet gezien door de laborant. Pte derhalve niet direct verwezen. Zij heeft de uitslag nog doorgebeld naar de huis…	1
X voet/tenen rechts Geen luxatie of fractuur.	0
X pols links Vergelijking 2017. Klinische informatie (huisarts post) : nog veel pijn. Cortexonregelmatigheid dorsaal distale radius. Minimale greenstick fractuur. Uitslag telefonisch doorgegeven.	1
Eerste straal? X enkel rechts Vork intact. Weke delen slank. Geen fractuur. X voet/tenen rechts Normale configuratie. Geen luxatie of fractuur. Geen oud onderzoek.	0
X hand/vingers rechts Tuft fractuur. Geen dislocatie. Metaaldensiteit 1 mm corpus alienum volaire zijde eindfalanx middenvinger.	1
X hand/vingers rechts Rechterringvinger? Intra-articulaire fractuur distale IP. Naar de spoedeisende hulp.	1
X enkel rechts Beschrijving: Normale stand. Intacte corticale begrenzingen. Geen fractuur. Geen losse fragmenten. Minimale weke-delenzwelling mediaal. Conclusie: Geen fractuur (Patient naar huis / retour huisarts)	0
X onderbeen links Linkeronderbeen AP en lateraal. Normale stand. Intacte corticale begrenzingen, geen doorlopende fractuurlijnen. Dubieus knikje binnenzijde distale fibulametafyse, mogelijk greenstick fractuurtje. Geringe weke-delenzwelling rond mediale malleolus. Patiënt naar SEH	1
X schouder rechts Versmalde subacromiale ruimte. Degeneratieve botvorming acromion en humeruskop. Versmald AC-gewricht. Geen fractuur.	0
X hand/vingers links Beschrijving: Eerste straal linkerhand in 3 richtingen. Normale stand. Intacte corticale begrenzingen. Geen fractuur. Geen losse fragmenten. Conclusie: Geen fractuur (Patient naar huis / retour huisarts)	0
Van hoogte gesprongen. Pijn tweederde onderbeen en asdrukpijn. Mogelijk fractuur. X enkel rechts Weke delenzwelling lateraal. Mogelijk collateraal bandletsel. Vork lijkt intact, wat scheve positie. Geen fractuur of luxatie.	0
X onderbeen links Midschacht en distale afgebeeld. Drie richtingen. Vergelijking X-voet 2015. Geen luxatie of fractuur.	0
X elleboog rechts Elleboog rechts toont normale stand. Intacte corticale begrenzingen. Geen gewrichtseffusie.Geen posttraumatische ossale pathologie.	0
X pols links Opname van linkerpols in twee richtingen met aanvullende scafoïd serie. Normale botstructuur en kalkhoudendheid bij nog onvolgroeid skelet. Licht onregelmatig aspect van distale pool os scaphoideum zonder duidelijk herkenbare fractuurlijn. Verder congruent polsgewricht links met intacte ossale structuren zonder aanwijzingen voor traumatische ossale afwijkingen. Ulna minus variant. Co…	1
X voet/tenen links Opname van de linkervoorvoet in twee richtingen. Geen eerder onderzoek ter vergelijk. Normale botstructuur en kalkhoudendheid. Intact osteo-articulair beeld met normale corticale begrenzingen zonder aanwijzingen voor traumatische ossale afwijkingen. Conclusie: Geen aanwijzingen voor traumatische ossale afwijkingen voorvoet links.	0
X hand/vingers links Eerste straal linkerhand in 2 richtingen. Normale stand. Intacte corticale begrenzingen, geen fractuur. Geen losse fragmenten. Op AP foto kleine impressie symmetrisch aan weerszijde van uiteinde van MC-1, met hierin enige verbening: normale variatie. Conclusie: Geen fractuur (Variant anatomie uiteinde metacarpale 1. Bij aanhoudende klachten overwegen foto te herhalen)	0
X schouder links Normale stand linkerschouder met normale AC en geen posttraumatische ossaal letsel. Geen wekedelencalcificaties.	0
X voet/tenen links Normale stand linkervoet. Geen posttraumatische ossaal letsel. Gering wat weke delenzwelling rondom het MTP-5 gewricht.	0
X hand/vingers links Tegen een AP en lateraal. Ten opzichte van 05/03/2014 (toen rechts, nu links). Immatuur skelet, conform de leeftijd. Er is een minimaal knikje zichtbaar ter plaatse van de basis van MC-1. Beeld kan passen bij een minimale greenstick fractuur (echter zeer subtiel) Normale stand en aspect van de epifysairschijven. Conclusie: Dubieuze greenstick fractuur ter plaatse van de basis…	1
X hand/vingers links Tegen een AP en lateraal. Ten opzichte van 05/03/2014. Immatuur skelet, conform de leeftijd. Er is een minimaal knikje zichtbaar ter plaatse van de basis van MC-1. Op deze locatie was er eerder een fractuur zichtbaar. Mogelijk betreft dit een restafwijking. Een nieuwe greenstickfractuur kan niet worden uitgesloten. Normale stand en aspect van de epifysairschijven. Conclusie: …	1
X pols rechts Intacte cortex van distale radius en ulna. Geen fractuurlijnen. Twijfel omtrent het scaphoid, fractuur op dit onderzoek niet uit te sluiten. Kliniek hierbij passend? Bij klinische verdenking kan aanvullende scaphoidserie worden overwogen. Conclusie: Geen fractuur distale radius en ulna. Twijfel omtrent scaphoid.	1
X voet/tenen links Kalkhoudendheid binnen normale grenzen. Intacte cortex. Geen aanwijzingen voor traumatisch ossaal letsel. Licht degeneratief aspect MTP-1. Conclusie: Geen aanwijzingen voor fractuur.	0
X voet/tenen rechts Geen posttraumatische ossale pathologie.	0
X hand/vingers links Geen posttraumatische ossale pathologie.	0
X enkel rechts Fractuur distale fibula t.h.v. syndesmose. Symmetrische, versmalde enkelvork. Doorverwijzing SEH.	1
X knie rechts Geen posttraumatische ossale pathologie.	0
X voet/tenen rechts Normale stand. Intacte corticale begrenzingen. Onvolgroeid skelet, normaal aspect van de groeischijven. Conclusie: Geen fractuur aangetoond.	0
X enkel rechts Geen luxatie of fractuur.	0
X hand/vingers rechts Geen fractuur of epifysiolysis.	0
X voet/tenen links Geen posttraumatische ossale pathologie. X bovenbeen links Geen posttraumatische ossale pathologie. X onderbeen links Geen posttraumatische ossale pathologie.	0
X enkel rechts Geen posttraumatische ossale pathologie.	0
X knie links Fractuur distale femur/epifysiolysis type 2 Salter Harris met geringe dislocatio ad axim naar ventraal.	1
X pols links Geen posttraumatische ossale pathologie.	0
X pols rechts Geen posttraumatische ossale pathologie. X elleboog rechts Geen posttraumatische ossale pathologie.	0
X pols links Geen posttraumatische ossale pathologie.	0
X knie links Op de voor-achterwaartse opname geen bijzonderheden. Op de laterale opname een zeer forse hydrops en een langwerpige avulsie zich projecterend caudaal van de patella. Origine onduidelijk. Advies: Verwijzing SEH en in overleg met orthopeed of trauma chirurg eventueel een CT van de knie vanavond of electief.	1
X enkel links Beschrijving: Normale stand. Intacte corticale begrenzingen. Geen fractuur. Geen losse fragmenten. Conclusie: Geen fractuur (Patient naar huis / retour huisarts)	0
X enkel rechts Distale fibulafractuur ter hoogte van bovenste spronggewricht. Geen dislocatie. Weke-delenzwelling lateraal. Patiënt naar SEH.	1
X onderbeen links Geen traumatische ossale afwijkingen.	0
X pols links Geen traumatische ossale afwijkingen.	0
X onderarm links Normale stand. Intacte corticale begrenzingen. Onvolgroeid skelet, normaal aspect van de groeischijven. Conclusie: Geen fractuur aangetoond.	0
X pols rechts Geen vergelijking. 3 richtingen. Geen fractuur of luxatie.	0
X voet/tenen links X enkel links Geen fractuur of luxatie. Vork intact.	0
X pols links Intra articulaire radiusfractuur met verkorting. Arhtrose STT en CMC1.	1
X pols links Intra articulaire radiusfractuur met verkorting. Arthrose STT en CMC1.	1
X pols links Greenstick distale radiusfractuur in geringe dorsiflexie.	1
X voet/tenen rechts Deels gesloten groeischijven, geen luxatie of fractuur.	0
Trap tegen het been. Ter vergelijking bekkenfoto 2005. X bovenbeen rechts Geen fractuur.	0
X hand/vingers links Metaalfragment 2e webspace. Subcapitale MC 5 fractuur in flexie. Oude fractuur of niet geossificeerde styloïd ulnae. Artrose radio-ulnair.	1
X hand/vingers rechts AP, 3/4 en laterale opname van dig 4. Ten opzichte van 04/10/2017. Normale botstructuren. Normale stand. Normaal aspect van zowel het PIP als het DIP-gewricht. Intacte corticale begrenzingen. Er zijn geen fractuurlijnen afgrensbaar. Conclusie: Geen aanwijzingen voor een fractuur	0
X knie links Geen posttraumatische ossale pathologie. Wel sprake van een NOF dorsolaterale zijde distale femur.	0
X enkel links Verwijde groeischijf aan laterale zijde distale fibula verdacht voor epifysiolyse. Ter plaatse ook flinke weke delen zwelling.	1
X knie links Geen afwijkingen.	0
X LWK Geen posttraumatische ossale pathologie. X TWK Geen posttraumatische ossale pathologie.	0
X hand/vingers rechts Geen posttraumatische ossale pathologie.	0
X pols links Greenstick fractuur distale radius.Minimale dislocatio ad axim naar dorsaal.	1
X knie rechts Geen posttraumatische ossale pathologie. Geen hydrops.	0
X pols rechts Distale radiusfractuur met name door processus styloideus radii met nagenoeg anatomische stand. Geen evidente dislocatie. Dubieus ook sprake van avulsieletsel van os triquetrum.	1
X pols rechts Geen fractuur.	0
X bekken/heupen Peri prosthetische fractuur door het trochanter rechts. Verder geen bijzonderheden.	1
X pols rechts Geen fractuur.	0
X schouder rechts Midclaviculaire fractuur rechts. Geringe dislocatie en verkorting. Overige ossale structuren intact.	1
X elleboog rechts Geen hydrops. Geen traumatische ossale afwijkingen. Afstand en positie olecranon apofysen lijkt nog binnen de norm.	0
X hand/vingers links Hand links toont een spiraalfractuur ter plaatse van metacarpale III. Redelijke stand. Patient verwezen naar de SEH voor verdere behandeling.	1
X hand/vingers rechts Fractuur eindfalanx 5de straal met matige dislocatie van fragment.	1
X hand/vingers links Beschrijving: Eerste straal linkerhand in 2 richtingen. Normale stand. Intacte corticale begrenzingen. Geen fractuur. Geen losse fragmenten. Conclusie: Geen fractuur (Patient naar huis / retour huisarts)	0
X schouder rechts anterieure luxatie glenohumerale gewricht. Geen posttraumatische ossale pathologie.	1
30-04-2018 X voet/tenen links Linkervoet AP en driekwart. Normale stand. Intacte corticale begrenzingen, geen fractuur. Geen losse fragmenten.	0
X knie links Beschrijving: Linkerknie AP en lateraal. Normale stand. Intacte corticale begrenzingen. Geen fractuur. Geen losse fragmenten. Iets toegenomen weke delendensiteit suprapatellair, mogelijk spoor gewrichtseffusie/hydrops. Conclusie: Geen fractuur. Mogelijk wat hydrops. (Patient naar huis / retour huisarts)	0
X pols rechts Distale radius fractuur, type Greenstick. Patient naar SEH.	1
X onderbeen links Beschrijving: Linkeronderbeen in twee richtingen, in twee delen. Normale stand. Intacte corticale begrenzingen. Geen fractuur. Geen losse fragmenten. Conclusie: Geen fractuur (Patient naar huis / retour huisarts)	0
X pols rechts Beschrijving: Rechterpols PA en lateraal. Normale stand. Intacte corticale begrenzingen. Geen fractuur. Geen losse fragmenten. Conclusie: Geen fractuur (Patient naar huis / retour huisarts)	0
X voet/tenen links Beschrijving: Linkervoet AP en driekwart. Aanvullend laterale foto. Matige spreidstand voorvoet. Geringe hallux valgus. Intacte corticale begrenzingen. Geen fractuur. Geen losse fragmenten. Conclusie: Geen fractuur (Patient naar huis / retour huisarts)	0
X enkel links Op laterale foto enige plantairflexie van de voet ten opzichte van de enkel. Intacte corticale begrenzingen, geen fractuur. Geen losse fragmenten. Minimale weke-delenzwelling lateraal. Degeneratieve botuitbouw ventrale bovenzijde talus.	0
X enkel links Uitgebreide weke-delenzwelling rond laterale malleolus. Subtiel lucent lijntje door distale fibula: fractuur zonder dislocatie. Patiënt naar SEH	1
X hand/vingers links Beschrijving: Derde straal linkerhand in 3 richtingen. (Op AP en driekwart foto tweede en vierde straal ook grotendeels afgebeeld) Normale stand. Intacte corticale begrenzingen. Geen fractuur. Geen losse fragmenten. Conclusie: Geen fractuur (Patient naar huis / retour huisarts)	0
X enkel links Linkerenkel in 3 richtingen. Fractuur mediale malleolus fractuur distale fibula (weber B). Weke-delenzwelling mediaal en lateraal. Patiënt naar SEH.	1
X hand/vingers links Beschrijving: Eerste straal linkerhand in 2 richtingen. Normale stand. Intacte corticale begrenzingen. Geen fractuur. Geen losse fragmenten. Conclusie: Geen fractuur (Patient naar huis / retour huisarts)	0
X hand/vingers rechts Beschrijving: Eerste straal rechterhand in 3 richtingen. Normale stand. Intacte corticale begrenzingen. Geen fractuur. Geen losse fragmenten. (Kleine afgeronde densiteit naast het IP gewricht, klachten blijken echter bij het MCP-gewricht te zitten bij navraag bij laborant. Geduid als kleine weke delenverkalking) Conclusie: Geen fractuur (Patient naar huis / retour huisarts)	0
X pols links Beschrijving: Linkerpols PA en lateraal. Normale stand. Matige kalkhoudendheid. Intacte corticale begrenzingen. Geen fractuur. Geen losse fragmenten. Conclusie: Geen fractuur (Patient naar huis / retour huisarts)	0
X enkel rechts Beschrijving: Normale stand. Intacte corticale begrenzingen. Geen fractuur. Geen losse fragmenten. Minimale weke-delenzwelling lateraal. Conclusie: Geen fractuur (Patient naar huis / retour huisarts)	0
X onderarm links Normale kalkhoudendheid en botstructuur. De corticale begrenzingen zijn intact. Geen aanwijzingen voor traumatisch ossaal letsel. Voor zover te beoordelen geen tekenen van fractuur ter hoogte van de radiuskop. Echter geen gerichte opname van de rechterelleboog. Conclusie: Op dit onderzoek geen fractuur kenmerken.	0
X pols rechts Kalkhoudendheid binnen normale grenzen. Greenstick fractuurtje distale radius rechts met geringe opstuiking. Conclusie: Greenstickfractuur distale radius rechts.	1
X enkel links Kalkhoudendheid binnen normale grenzen. Op de laterale opname aan de ventrale zijde van de talus afgeronde botstructuur, lijkt letsel van wat oudere datum. Geen evidente fractuurlijnen aanwijsbaar. Congruent beeld van het bovenste spronggewricht. Hielspoor. Conclusie: Geen evidente fractuurlijnen aanwijsbaar. Vermoedelijk oud ossaal letsel aan de ventrale zijde van de talus. Hielspo…	0
X hand/vingers rechts Normale kalkhoudendheid en botstructuur. De cortex is intact. Geen aanwijzingen voor traumatisch ossaal letsel. Conclusie: Geen fractuur kenmerken.	0
X pols rechts Distale radiusfractuur rechts, alsmede fractuur zichtbaar in de distale ulna. Te beschouwen als distale antebrachifractuur. Dorsale angulatie. Conclusie: Distale antebrachifractuur rechts met dislocatie.	1
X pols rechts Onvolgroeid skelet. Normaal beeld van de epifysairlijnen. Distale antebrachifractuur met beduidende dislocatio ad latum van de distale ulna. Greenstick fractuur distale radius rechts met geringe knikstand. Conclusie: Distale antebrachifractuur rechts met dislocatie.	1
X knie rechts Normale kalkhoudendheid en botstructuur bij nog onvolgroeid skelet. Intacte cortex. Geen fractuur kenmerken. Geen hydrops. Normaal aspect van de patella en de tuberositas tibiae. Conclusie: Geen fractuur kenmerken.	0
X enkel rechts Normale kalkhoudendheid en botstructuur. De cortex is intact. Geen aanwijzingen voor traumatisch ossaal letsel. Congruent beeld van het bovenste spronggewricht. Conclusie: Geen fractuur kenmerken.	0
X hand/vingers rechts Normale kalkhoudendheid. Subcapitale fractuur MC-5 rechts met knikstand. Het overige handskelet imponeert intact. Conclusie: Boksersfractuur MC-5 rechts.	1
X voet/tenen links Normale kalkhoudendheid en botstructuur. De cortex is intact. Geen aanwijzingen voor traumatisch ossaal letsel. Normaal aspect van de MTP en IP gewrichten. Conclusie: Geen fractuur kenmerken.	0
X elleboog links Normale kalkhoudendheid. De cortex imponeert intact. Het fatpad sign is negatief. Conclusie: Geen evidente fractuur kenmerken.	0
X pols rechts Normale kalkhoudendheid en botstructuur. De cortex is intact. Geen aanwijzingen voor traumatisch ossaal letsel. Conclusie: Geen fractuur kenmerken.	0
X voet/tenen rechts Normale kalkhoudendheid en botstructuur. De cortex is intact. Normaal aspect van MT-3 en MT-4. Geen aanwijzingen voor traumatisch ossaal letsel. Conclusie: Geen fractuur aangetoond.	0
X schouder links Normale kalkhoudendheid en botstructuur. De cortex is intact. Geen aanwijzingen voor traumatisch ossaal letsel. Normaal aspect van de epifysairlijnen. Conclusie: Geen fractuur kenmerken.	0
X voet/tenen links Normale kalkhoudendheid en botstructuur. De cortex is intact. Geen aanwijzingen voor traumatisch ossaal letsel. Conclusie: Geen fractuur kenmerken.	0
X schouder links Claviculafractuur links.	1
X onderarm links Geen evidente fractuur.	0
X onderbeen links Geen aanwijzingen voor fractuur. X voet/tenen links Geen evidente fractuur.	0
X enkel links Normale stand linkerenkel. Geen aantoonbare fractuur. Subtiel opheldering langs laterale malleolus echter cortex intact. Geen evidente weke-delenzwelling, hooguit subtiel aan voorzijde bovenste spronggewricht. Geen fractuur.	0
X enkel rechts Geen aanvraag Calcaneusfractuur. Geen dislocatie. Advies naar spoedeisende hulp, CT. Doorgegeven aan HAP door laborant.	1
Geen oud onderzoek. X enkel rechts Verzwikt Vork intact. Osteofyt mediaal. Weke delenzwelling lateraal. Geen fractuur. Vaatkalk en achillespees verkalkingen.	0
X pols links Geen oud onderzoek. Osteopenie. Geen fractuur of luxatie.	0
X pols rechts Vergeleken met 02/05/2017. Geen fractuur.	0
Geen aanvraag gescand. X schouder links Midschacht claviculafractuur, conform 01/05/18. Geen consolidatie. Geen grote standsverandering.	1
vergelijking 2013 X bekken/heupen Intracapsulaire collum fractuur rechts. Linkerheup intact.	1
Distale radius? X pols links 4 richtingen. Geen fractuur of luxatie.	0
X enkel rechts Geen oud onderzoek. Forse zwelling lateraal. Afgerond fragment distaal van de laterale malleolus, waarschijnlijk oud. Enkelvork intact. Geen luxatie of fractuur.	0
X elleboog rechts Geen haemarthros, geen fractuur of luxatie.	0
X schouder links Communitieve laterale claviculafractuur. Vergeleken met CT 2009.	1
X enkel rechts Vork intact. Geen fractuur of luxatie. Weke delenzwelling lateraal. Waarschijnlijk lateraal bandletsel.	0
X schouder rechts Gevallen Vergelijk 2006. AC artrose. Glenohumeraal intact. Geen fractuur of luxatie.	0
X enkel rechts Ter vergelijking 10-03-2018. Geen fractuur. geen luxatie. geen epyfisiolysis.	0
X hand/vingers rechts Onleesbare aanvraag. dig 3. geen fractuur. geen avulsie. dip in geringe flexie. ter plaatse geen avulsie.	0
X pols rechts val. distale ulna? Geen fractuur of luxatie. Geen vergelijking.	0
X onderarm rechts X pols rechts Inttra articulaire distale radiusfractuur in dorsiflexie. Calcificaties intercarpaal.	1
X elleboog links Onderarmsopname, twee richtingen. Geen onderzoek ter vergelijking. Normaal ossaal beeld. Geen fractuur van radius en ulna op deze overzichtsopname. Elleboog voor zover beoordeelbaar geen fatpad. Radiuskop projecteert goed richting capitulum. Distale radius en distale ulna lijken intact. Congruent DRU gewricht.	0
X schouder links Geen traumatische ossale afwijkingen. X elleboog links Geen hydrops. Geen traumatische ossale afwijkingen.	0
X pols rechts Geen traumatische ossale afwijkingen. X hand/vingers rechts Geen traumatische ossale afwijkingen.	0
X onderbeen links Ophelderingslijn proximale fibula zonder dislocatie. Patiënt doorverwezen naar spoedeisende hulp. X enkel links Geen traumatische ossale afwijkingen te enkelgewricht.	1
X enkel rechts Geen traumatische ossale afwijkingen. X voet/tenen rechts Geen traumatische ossale afwijkingen. Lichte degeneratieve veranderingen MTP-1.	0
X hand/vingers links AP, 3/4 en laterale opname van dig 3. Geen onderzoek ter vergelijk. Normale botstructuren. Normale stand. Er is een fractuur ter plaatse van het caput van de eindfalanx van de derde straal. Geringe dislocatie van het fractuurdeel over een afstand van 2,5 mm. Conclusie: Fractuur ter plaatse van het caput van de eindfalanx van de derde straal.	1
X pols rechts AP en lateraal. Geen onderzoek ter vergelijk. Immatuur skelet, conform de leeftijd. Normale botstructuren. Normale stand. Normale belijning van de carpalia. Intacte corticale begrenzingen. Er zijn geen fractuurlijnen afgrensbaar. Conclusie: Geen aanwijzingen voor een fractuur.	0
X pols links AP en lateraal. Geen onderzoek ter vergelijk. Immatuur skelet, conform de leeftijd. Normale botstructuren. Normale stand. Er is een greenstick fractuur van de distale radius met vouw aan de dorsale zijde. Conclusie: Greenstick fractuur distale radius.	1
X pols rechts AP en lateraal. Van 15/09/2016. Immatuur skelet, conform de leeftijd. Normale botstructuren. Normale stand. Normale belijning van de carpalea. Zeer minimaal knikje ter plaatse van distale radius aan de dorsale zijde, vermoedelijk restafwijking. Geen aanwijzingen voor een verse fractuur. Conclusie: Geen aanwijzingen voor een fractuur.	0
X voet/tenen rechts AP en 3/4 opname. Geen onderzoek ter vergelijk. Normale botstructuren. Normale stand. Normaal aspect van de eerste straal. Geen afgrensbare fractuurlijnen. Os peroneum, normaal variant. Conclusie: Geen aanwijzingen voor een fractuur.	0
Addendum: Beeld van os trigonum. Geen pathologie. X enkel rechts AP en laterale opname. Geen onderzoek ter vergelijk. Normale botstructuren. Normale stand. De enkelvork oogt congruent. Densiteit dorsaal van de talus op de laterale opname. Dit beeld is niet goed te duiden. D.d. weke-delenverkalkingen in hematoom. Locoregionaal toont de calcaneus aan de craniale zijde een minimaal irregulair aspect…	0
X enkel rechts AP en laterale opname. Geen onderzoek ter vergelijk. Normale botstructuren. Normale stand. De enkelvork oogt congruent. Densiteit dorsaal van de talus op de laterale opname. Dit beeld is niet goed te duiden. D.d. weke-delenverkalkingen in hematoom. Locoregionaal toont de calcaneus aan de craniale zijde een minimaal irregulair aspect. Cave toch avulsie. Kleine degeneratieve osteofyt…	1
X enkel links AP en lateraal. Immatuur skelet, conform de leeftijd. Normale botstructuur. Normale stand. Minimaal irregulair aspect van de distale fibula. Er zijn geen duidelijke fractuurlijnen afgrensbaar. Geen weke delenzwellingen. Congruente enkelvork. Conclusie: - Geen aanwijzingen voor een fractuur. - Minimaal irregulair aspect van de distale fibula maar geen weke delenzwelling.	0
X enkel links AP en lateraal. Ten opzichte van 14/04/2018. Er is een fractuur ter plaatse van de distale fibula. In essentie ongewijzigd aspect ten opzichte van 14/04/2018. Er is nu wel een nieuwe progressieve weke delenzwelling. Normaal aspect van de overige ossale structuren. Conclusie: Distale fibulafractuur (weber A). Ongewijzigd beeld ten opzichte van 14/04/2018 maar er is nu wel een nieuwe …	1
X bekken/heupen AP bekken opname. Geen onderzoek ter vergelijk. Immatuur skelet, conform de leeftijd. Normaal, symmetrisch beeld van het os ileum beiderzijds. Intacte bekkenring. Normaal aspect van het ramus superior en inferior beiderzijds. Normaal aspect van beide heupgewrichten. Normaal doorlopende botbalkjes. Er zijn geen fractuurlijnen afgrensbaar. Normaal aspect van de SI-gewrichten. X bove…	0
X enkel links Geen traumatische ossale afwijkingen. X voet/tenen links Geen traumatische ossale afwijkingen.	0
X pols rechts Geen traumatische ossale afwijkingen.	0
X onderarm rechts Geen traumatische ossale afwijkingen.	0
X hand/vingers links Geen traumatische ossale afwijkingen X pols links Geen traumatische ossale afwijkingen. Geen aanwijzingen voor een scaphoid fractuur.	0
X pols links Luxatie van het os lunatum. Geen evidente fracturen. Patient werd verwezen naar de eerste hulp.	1
X voet/tenen rechts Fractuur/fisuur basis van MT5. Patient werd verwezen naar de eerste hulp.	1
X hand/vingers rechts Geen traumatische ossale afwijkingen. X pols rechts Geen traumatische ossale afwijkingen.	0
X bovenarm links Subcapitale multifragmentaire humerusfractuur. Patient werd verwezen naar de eerste hulp.	1
X hand/vingers rechts Geen traumatische ossale afwijkingen.	0
X hand/vingers rechts Geen traumatische ossale afwijkingen.	0
X pols links Distale radiusfractuur type greenstick X onderarm links Zie boven Patient werd verwezen naar de eerste hulp voor behandeling.	1
X hand/vingers links Geen traumatische ossale afwijkingen.	0
X knie rechts Geen traumatische ossale afwijkingen. Geen hydrops.	0
X onderbeen rechts Geen traumatische afwijkingen X enkel rechts Geen traumatische afwijkingen	0
X hand/vingers links Geen traumatische ossale afwijkingen.	0
X hand/vingers rechts Geen traumatische ossale afwijkingen.	0
X pols links Geen traumatische ossale afwijkingen.	0
X enkel rechts Geen traumatische ossale afwijkingen. X voet/tenen rechts Geen traumatische ossale afwijkingen.	0
X schouder rechts Subcapitale humerusfractuur. Patient verwezen naaar eerste hulp.	1
X hand/vingers rechts Normale stand. Intacte corticale begrenzingen. Onvolgroeid skelet, normaal aspect van de groeischijven. Conclusie: Geen fractuur aangetoond.	0
X elleboog rechts Normale stand. Intacte corticale begrenzingen. Vorderende sluiting van de groeischijven. Verdenking geringe haemarthros. Conclusie: Geen fractuur aangetoond.	0
X pols rechts Normale stand. Intacte corticale begrenzingen. Onvolgroeid skelet, normaal aspect van de groeischijven. Normaal aspect van de carpalia. Conclusie: Geen fractuur aangetoond. Overweeg herhalen onderzoek bij aanhoudende klachten (ca. 10 dagen).	0
X hand/vingers rechts Normale stand. Intacte corticale begrenzingen. Met name geen fractuur zichtbaar van MC-5. Conclusie: Geen fractuur aangetoond.	0
X schouder rechts Normale stand. Intacte corticale begrenzingen. Normaal wijd glenohumeraal gewricht en normaal wijde subacromiale ruimte. Enkele kleine wekedelencalcificaties, onder andere bij de insertie van de supraspinatuspees. Conclusie: Geen fractuur aangetoond.	0
X enkel rechts Normale kalkhoudendheid en botstructuur. Intacte cortex. Geen fractuur kenmerken. Congruent beeld van het bovenste spronggewricht. Os trigonum. X voet/tenen rechts Normale kalkhoudendheid en botstructuur. Intacte cortex. Geen aanwijzingen voor traumatisch ossaal letsel. Conclusie: Geen aanwijzingen voor traumatisch ossaal letsel.	0
X voet/tenen rechts Normale kalkhoudendheid en botstructuur. Intacte cortex. Geen aanwijzingen voor traumatisch ossaal letsel. Conclusie: Geen fractuur.	0
X voet/tenen rechts Lichte hallux valgusstand. Geen posttraumatische ossaal letsel, geen fractuur.	0
X hand/vingers rechts Geen fractuur. X pols rechts geen fractuur	0
Gevallen met fiets. X onderarm links Geen luxatie of fractuur. X elleboog links Haemarthros. Radiushalsfractuur zonder dislocatie. Geen luxatie.	1
Addendum: Mogelijk dubieus fissuur zichtbaar in de distale humerus. Beeld zou ook nog kunnen passen bij overprojectie van epifysairschijf. X elleboog rechts Hydrops zichtbaar van het ellebooggewricht. Geen evidente fracturen.	1
X elleboog rechts Hydrops zichtbaar van het ellebooggewricht. Geen evidente fracturen.	1
X enkel links Geen traumatische ossale afwijkingen.	0
X enkel/voet links Enkel en voet links tonen normale stand. Congruente enkelvork. Geen duidelijke weke-delenzwelling. Intacte corticale begrenzingen.Geen posttraumatische ossale pathologie.	0
X enkel/voet links Enkel en voet links tonen normale stand. Congruente enkelvork. Geen duidelijke weke-delenzwelling. Intacte corticale begrenzingen.Geen posttraumatische ossale pathologie.	0
X pols links Fractuur os naviculare. Geen aanwijzingen voor distale radiusfractuur X hand/vingers links Zie verslag boven.	1
X voet/tenen rechts Voorvoet rechts toont normale stand. Intacte corticale begrenzingen.Geen posttraumatische ossale pathologie.	0
X bovenarm links Geen onderzoek ter vergelijking. Luxatio humeri anterior. Geen duidelijke Hill-Sachs. Geen ossale Bankert. Artrose van het AC-gewricht. Geen fractuur. Patiënt verwezen naar de SEH.	1
X hand/vingers rechts Geen onderzoek ter vergelijking. Geen duidelijke fracturen. Ook de carpalia lijken intact. Aanzet tot geringe CMC-1 artrose. X pols rechts Geen onderzoek ter vergelijking. Normaal ossaal beeld. Geen fracturen. Processus styloideus ulnae is intact. Geen fracturen anderszins.	0
X elleboog rechts Forse hydrops. Geen fractuur aantoonbaar. Condylair hoek lijkt wat verstreken. Misschien toch een vorm van supracondylaire fractuur.	1
X knie rechts Geen traumatische ossale afwijkingen. Geringe aanduiding hydrops.	0
X elleboog links Geen hydrops. Geen aanwijzingen voor fractuur.	0
X voet/tenen links Geen traumatische ossale afwijkingen.	0
X schouder links Mogelijk fissuur midschacht clavicula zonder dislocatie.	1
X elleboog links Geen hydrops. Dubbele apofyse aanleg olecranon. Afstand tot olecranon lijkt normaal. Verwachte fusie pas tussen 15 en 17 jaar. Advies controle bij enige verdenking apofysiolyse.	0
Achterover geklapt door voetbal X pols links Geen fractuur, geen luxatie, stand neutraal.	0
X voet/tenen links Geen onderzoek ter vergelijking. MT-4 intact. Wel is er een fissuur zichtbaar in de proximale falanx van dig 4. Stand is nagenoeg anatomisch. Niet intra-articulair. Elders geen fracturen.	1
MCP4 en pols? Geen vergelijking. X pols links X hand/vingers links Geen fractuur of luxatie.	0
X schouder links Geen onderzoek ter vergelijking. Inderdaad een vrij forse AC-luxatie, Tossy 2-3. Geen fracturen. Afgebeelde ribben intact.	1
X hand/vingers links Geen traumatische ossale afwijkingen.	0
X pols rechts Colles-fractuur met forse knikstand naar dorsaal.	1
X elleboog rechts Geen traumatische ossale afwijkingen. Geen aanwijzingen hydrops. Geen weke-delenverkalkingen.	0
X pols links Geen traumatische ossale afwijkingen. Twee aanvragers. Geen klinische informatie.	0
X hand/vingers links Degeneratieve veranderingen in de DIP 3 en 4 gewrichten. Geen traumatische ossale afwijkingen.	0
X enkel rechts Bekende afgeronde verkalking onder laterale malleolus. Geen nieuwe fractuur. Weke delen zwelling lateraal. Patient naar huis.	0
X ribben Fracturen rechts lateraal onder costa 9 en 10. X thorax Rib fracturen rechts basaal. Geen aanwijzing voor complicaties. Geen longcontusie of aanwijzingen voor pneumothorax.	1
X enkel rechts Geen traumatische ossale afwijkingen. Geringe weke-delenzwelling fibula.	0
X pols rechts Distale radiusfractuur met geringe dislocatie. X hand/vingers rechts Geen traumatische ossale afwijkingen.	1
X voet/tenen links Fractuur van de basisphalanx van dig 5 met geringe dislocatie. Patient werd verwezen naar de eerste hulp.	1
X schouder rechts Midschacht claviculafractuur met dislocatie. Patient werd verwezen naar de eerste hulp.	1
X onderbeen rechts Geen traumatische ossale afwijkingen X bovenbeen rechts Geen traumatische ossale afwijkingen X LWK Geen traumatische ossale afwijkingen.	0
X knie rechts Laterale tibiaplateau fractuur met geringe depressie. Pt naar SEH. X voet/tenen rechts Geen traumatische ossale afwijkingen X enkel rechts Geen traumatische ossale afwijkingen	1
X onderarm links Exostose dorsaal radiair midschacht ulna. Groeischijven nog niet gesloten. Gewricht intact. X pols links Exostose volaire zijde distale radius. Intact gewricht. Geen fractuur of luxatie. X hand/vingers links Normale configuratie. Geen luxatie of fractuur.	0
Addendum: kopie naar OLVG svp. X onderarm links Exostose dorsaal radiair midschacht ulna. Groeischijven nog niet gesloten. Gewricht intact. X pols links Exostose volaire zijde distale radius. Intact gewricht. Geen fractuur of luxatie. X hand/vingers links Normale configuratie. Geen luxatie of fractuur.	0
Addendum: kopie naar OLVG svp. Ter vergelijking 2017 X onderarm links Exostose dorsaal radiair midschacht ulna. Groeischijven nog niet gesloten. Gewricht intact. X pols links Exostose volaire zijde distale radius. Ulna minus configuratie. Intact gewricht. Geen fractuur of luxatie. X hand/vingers links Normale configuratie. Geen luxatie of fractuur.	0
X enkel rechts Geen traumatische ossale afwijkingen.	0
X LWK Geen traumatische ossale afwijkingen. Geen impressie van de wervelkolom. X hand/vingers links Distale radiusfractuur. Vrijwel anatomische stand. Degeneratieve veranderingen tussen scafoïd en trapezium trapezoïd. Geen aanwijzingen voor fractuur van het naviculare. X pols links Beeld van distale radiusfractuur in vrijwel anatomische stand.	1
X pols rechts Greenstick fractuur distale radiusmetafyse met klein knikje in dorsale contour. Foto door dienstdoende radioloog beoordeeld en patiënt aansluitend doorverwezen naar SEH.	1
X enkel rechts Beschrijving: Normale stand. Intacte corticale begrenzingen. Geen fractuur. Geen losse avulsiefragmenten. Afgeronde verbening distaal van fibula: accessoire verbeningskern of oud fragment. Geen weke-delenzwelling. Conclusie: Geen fractuur (Patient naar huis / retour huisarts)	0
X voet/tenen rechts Normale stand. Intacte corticale begrenzingen. Versmalling van het MTP-1 gewricht met beperkte degeneratieve botuitbouw. De midfalanx van straal 5 ontbreekt, waarschijnlijk een postoperatieve status. Ook geen periostreactie of sclerosering zichtbaar. Conclusie: Geen aanwijzingen voor traumatisch ossaal letsel.	0
X schouder rechts Geen onderzoek ter vergelijking. Congruent glenohumeraal gewricht. AC-gewricht normaal, geen luxatie. Geen fracturen. Afgebeelde ribben intact. Kliniek?	0
X hand/vingers links Intra-articulaire fractuur basis MC-5 met dislocatie van fragment. Patiënt naar SEH	1
X enkel links Normale kalkhoudendheid en botstructuur. Intacte cortex. Geen aanwijzingen voor traumatisch ossaal letsel. Congruent beeld van het bovenste spronggewricht. Conclusie: Geen fractuur kenmerken.	0
X pols links AP en lateraal. Geen onderzoek ter vergelijk. Immatuur skelet, conform de leeftijd. Er is een distale radiusfractuur met corticale onderbreking aan de dorsale zijde. Minimale angulatie naar dorsaal. Tevens fractuur van de distale ulna. Normale belijning van de carpalia. Conclusie: Distale radius en ulnafractuur.	1
X pols rechts AP en lateraal. Geen onderzoek ter vergelijk. Immatuur skelet, conform de leeftijd. Op de laterale opname toont de distale ulna een minimaal knikje aan de volaire zijde. Beeld verdacht voor een greenstick fractuur. Dubieus iets wijd aspect van de epifyse. Conclusie: Verdenking op een greenstick fractuur van de distale ulna.	1
X schouder rechts Comminutieve subcapitale humerusfractuur met meerdere losse botfragmenten alsook meerdere losse botfragmenten van het tuberculum majus. Daarbij enige verkorting. Geen evidente luxatie. Patiënt retour SEH.	1
X onderarm links Fractuur van de distale radiusschacht in volaire angulatie. Ook een beperkte fractuur (in goede stand) van de distale ulnaschacht. Patiënt is doorverwezen naar de spoedeisende hulp.	1
X bovenarm rechts Geen onderzoek ter vergelijking. Glenohumeraal gewricht dubieus een fractie versmald. Geen haakvorming. Geen erosies. Geen fracturen. AC-gewricht wat artrose. Geen AC-luxatie. Gering artrotische kenmerken. Geen fracturen. Humerus eveneens intact.	0
X hand/vingers rechts Normale kalkhoudendheid. Normale botstructuur. Intacte cortex. Geen aanwijzingen voor traumatisch ossaal letsel. Conclusie: Geen fractuur.	0
X elleboog links Normale kalkhoudendheid en botstructuur. De cortex is intact. Geen aanwijzingen voor traumatisch ossaal letsel. Het fatpad sign is negatief. Conclusie: Geen fractuur.	0
X enkel links Geen fractuur.	0
X hand/vingers rechts Normale kalkhoudendheid en botstructuur. De cortex is intact. Geen aanwijzingen voor traumatisch ossaal letsel. Conclusie: Geen fractuur.	0
X pols rechts Normale kalkhoudendheid en botstructuur bij nog onvolgroeid skelet. De cortex imponeert intact. Geen evidente fractuur aantoonbaar. Conclusie: Geen evidente fractuur aangetoond.	0
Addendum: Tevens ribfractuur costa 4 rechts. X schouder rechts Wat matige kalkhoudendheid. Fractuur zichtbaar van de clavicula aan de laterale zijde. Licht degeneratief aspect van het AC-gewricht. Tekenen van cuffdegeneratie. Conclusie: Laterale claviculafractuur rechts.	1
X schouder rechts Wat matige kalkhoudendheid. Fractuur zichtbaar van de clavicula aan de laterale zijde. Licht degeneratief aspect van het AC-gewricht. Tekenen van cuffdegeneratie. Conclusie: Laterale claviculafractuur rechts.	1
X pols rechts Matige kalkhoudendheid. Distale radiusfractuur rechts met geringe dorsale angulatie. X hand/vingers rechts Matige kalkhoudendheid. Intacte corticale begrenzingen van het handskelet. Geen aanwijzingen voor fractuur. Conclusie: Distale radiusfractuur rechts met geringe dorsale angulatie.	1
X elleboog rechts Normale kalkhoudendheid en botstructuur. De cortex is intact. Geen aanwijzingen voor traumatisch ossaal letsel. Het fatpad sign is negatief. Conclusie: Geen fractuur kenmerken.	0
X enkel rechts Normale kalkhoudendheid en botstructuur. Intacte cortex. Geen aanwijzingen voor traumatisch ossaal letsel. Congruent beeld van het bovenste spronggewricht. X voet/tenen rechts Normale kalkhoudendheid en botstructuur. De cortex is intact. Geen fractuur kenmerken. Normale configuratie van de voetwortelbeentjes. Conclusie: Geen fractuur.	0
X enkel rechts Kalkhoudendheid binnen normale grenzen. Fractuur zichtbaar ter plaatse van de mediale malleolus. Congruent beeld van het bovenste spronggewricht. Patiënt werd verwezen naar de SEH. Conclusie: Fractuur mediale malleolus rechts.	1
X onderbeen links Geen aanwijzingen voor fractuur. Hielspoor.	0
X pols links Geen fractuur.	0
X pols links Intacte cortex. Normale epifysairlijnen. Geen aanwijzingen voor traumatisch ossaal letsel.	0
X voet/tenen rechts Onvolgroeid skelet. Geen evidente fractuur.	0
X voet/tenen links Geen aanwijzingen voor fractuur.	0
X hand/vingers rechts Normale kalkhoudendheid en botstructuur. De cortex is intact. Geen aanwijzingen voor traumatisch ossaal letsel. Normaal aspect van de epifysairlijnen. Conclusie: Geen aanwijzingen voor fractuur.	0
X hand/vingers rechts Normale kalkhoudendheid en botstructuur. De cortex is intact. Geen aanwijzingen voor traumatisch ossaal letsel. Met name in de tweede tot en met vierde straal geen fractuur kenmerken. Ulna minus variant. Conclusie: Geen aanwijzingen voor traumatisch ossaal letsel.	0
X hand/vingers rechts Normale kalkhoudendheid en botstructuur. De cortex is intact. Geen aanwijzingen voor traumatisch ossaal letsel. Conclusie: Geen fractuur aangetoond.	0
X onderarm links Geen eerder onderzoek ter vergelijking. Plaatosteosynthese op de ulna. Goede stand. Geen osteolyse rond het osteosynthesemateriaal. Geen aanwijzingen voor nieuwe fractuur. Conclusie: Goede stand bij plaatosteosynthese van de ulna links.	0
X enkel rechts Intacte cortex. Geen aanwijzingen voor fractuur. Congruent BSG. Hielspoor.	0
X voet/tenen rechts Normale kalkhoudendheid. Intacte cortex. Geen evidente fractuur. De calcaneus imponeert intact.	0
Addendum: Per abuis vermeld geen significante dislocatie, echter op laterale opname duidelijk beeld van dislocatie. X enkel links Opname van de linkerenkel in twee richtingen. Geen eerder onderzoek ter vergelijk. Normale botstructuur en kalkhoudendheid bij nog onvolgroeid skelet. Beeld van spiraalfractuur distale tibia links doorlopend tot op het niveau van de epifysairschijf zoals zichtbaar op d…	1
X enkel links Opname van de linkerenkel in twee richtingen. Geen eerder onderzoek ter vergelijk. Normale botstructuur en kalkhoudendheid bij nog onvolgroeid skelet. Beeld van spiraalfractuur distale tibia links vermoedelijk doorlopend tot op het niveau van de epifysairschijf zoals zichtbaar op de laterale opname. Geen aanwijzingen voor significante dislocatie. Verder intacte ossale structuren met…	1
X hand/vingers links Opname van de linkerhand in twee richtingen met aanvullende opname van dig 1. Normale botstructuur en kalkhoudendheid bij nog onvolgroeid skelet. Intact osteo-articulair beeld met normale corticale begrenzingen zonder aanwijzingen voor traumatische ossale afwijkingen. Tweetal kleine afgeronde verkalkingen ter hoogte van het MCP1 gewricht meest waarschijnlijk in het kader van …	0
X hand/vingers rechts Opname dig 1 rechterhand in 2 richtingen. Normale botstructuur en kalkhoudendheid. Intact osteo-articulair beeld met normale corticale begrenzingen zonder aanwijzingen voor traumatische ossale afwijkingen; geen beeld van fractuur. Conclusie: Geen aanwijzingen voor traumatische ossale afwijkingen dig 1 rechterhand.	0
X hand/vingers rechts Opname van de rechterhand in 2 richtingen. Geen eerder onderzoek ter vergelijk. Normale botstructuur en kalkhoudendheid. Ring projecterend ter hoogte van proximale falanx dig 4. Fractuur basis os metacarpale 4 zonder aanwijzingen voor dislocatie. Beeld van fractuur basis os metacarpale 5 rechts met geringe dislocatie. Verder intact osteo-articulair beeld met normale cortical…	1
X knie links Opname van de linkerknie in 2 richtingen. Ter vergelijk 13/06/14. Normale botstructuur en kalkhoudendheid bij nog onvolgroeid skelet. Bekende status na doorgemaakte eminentiafractuur. Verder congruent kniegewricht links met intacte ossale structuren en normale patellofemorale verhouding. Geen evidente aanwijzingen voor traumatische ossale afwijkingen. Geen positief fat pad sign. Conc…	0
X pols rechts Opname van de rechterpols in twee richtingen. Normale botstructuur en kalkhoudendheid. Congruent polsgewricht rechts met intacte ossale structuren zonder aanwijzingen voor traumatische ossale afwijkingen. Fractuur basis os metacarpale 4 zonder aanwijzingen voor dislocatie. Beeld van fractuur ter hoogte van basis os metacarpale 5 met enige dislocatie. Degeneratieve veranderingen ter …	1
X pols links Opname van de linkerpols in 3 richtingen. Normale botstructuur en kalkhoudendheid bij nog niet volledig volgroeid skelet. Congruent polsgewricht links met intacte ossale structuren zonder evidente aanwijzingen voor traumatische ossale afwijkingen; geen herkenbare fractuur. Conclusie: Geen evidente aanwijzingen voor traumatische ossale afwijkingen linkerpols.	0
X pols links Opname van de linkerpols in twee richtingen. Normale botstructuur en kalkhoudendheid bij nog onvolgroeid skelet. Congruent polsgewricht links met intacte ossale structuren zonder aanwijzingen voor traumatische ossale afwijkingen. Conclusie: Geen aanwijzingen voor traumatische ossale afwijkingen linkerpols.	0
X enkel links Geen onderzoek ter vergelijking. Enige weke delenzwelling lateraal. Geen fractuur. Talus normaal. Geen posttraumatische afwijkingen.	0
X hand/vingers rechts Geen onderzoek ter vergelijking. Normaal beeld van MCP3. Geen luxatie. Ook MC 3 toont een normaal beeld, geen fractuur. Ook elders geen fracturen.	0
X hand/vingers rechts Geen onderzoek ter vergelijking. Binnen de beperking van de aanvraag geen duidelijke fractuur. Geen klinische informatie in de aanvraag.	0
X enkel links Wordt vergeleken met onderzoek uit december 2013. Lateraal geringe weke-delenzwelling. Geen duidelijke fractuur. Talus normaal. Geen klinische informatie in de aanvraag.	0
X enkel links Geen onderzoek ter vergelijking. Onvolgroeid skelet. Geen weke-delenzwelling. Geen duidelijke fracturen. Talus normaal. Geen lateralisatie.	0
X voet/tenen links Geen onderzoek ter vergelijking. Geen fracturen. Basis MT-5 intact. Ook elders geen fracturen. X enkel links Normaal ossaal beeld. Geen weke-delenzwelling. Geen fracturen.	0
X hand/vingers links Dig-V in drie richtingen. Onvolgroeid skelet. Geen onderzoek ter vergelijking. Normaal ossaal beeld. Geen fracturen. Geen epiphysiolysis. Geen avulsies.	0
X enkel rechts Vergeleken met 11 mei 2018. Enige weke delenzwelling lateraal. Echter geen fracturen. Ongewijzigd beeld.	0
X knie links Geen onderzoek ter vergelijking. Onvolgroeid skelet. Geen fractuur van de proximale tibia. Ook elders geen fractuur. Geen epiphysiolysis. Geen hydrops.	0
X voet/tenen rechts Geen onderzoek ter vergelijking. Normaal beeld van MT-1. Normaal beeld van distale MT-1. Geen fractuur. Normaal beeld van het MTP-1 gewricht, geen luxatie. Normaal beeld van dig 1. Geen fractuur. Geen luxatie.	0
X pols rechts Geen onderzoek ter vergelijking. Distale radius intact. Distale ulna intact. Geen fracturen. X hand/vingers rechts Geen onderzoek ter vergelijking. Oude fractuur MC-5, zowel subcapitaal als proximaal. Elders geen fracturen. Geen verse fracturen. Carpalia lijken normaal	0
X knie links Geen onderzoek ter vergelijking. Tibiaplateau intact. Ook mediaal geen duidelijke afwijking. Klein spoor hydrops. Patella intact. Geen fracturen.	0
X hand/vingers rechts Hand rechts toont een communitieve intra-articulaire fractuur van de distale falanx van de tweede straal. Overige ossale structuren intact. Gewrichten congruent.	1
X pols links Normale stand. Geringe opbolling cortex dorsale radius waarschijnlijk toch sprake van een greenstick fractuur. Patiënt verwezen naar spoedeisende hulp voor verdere behandeling.	1
X enkel links Geen traumatische ossale afwijkingen.	0
Stomptrauma. (Poten bank). Blauwe kleine teen. Mevrouw heeft overtuigend joint laxiteit. X voet/tenen links Op deze opnamen geen fractuur.	0
X enkel links Geen traumatische ossale afwijkingen.	0
X pols links Comminutieve fractuur distale radius met intra-articulaire component. Tevens fractuur processus styloideus ulnae. Wat prominente afstand tussen lunatum en scafoïd, cave ligamentair letsel. CMC-1 artrose. Enige STT artrose.	1
Gevallen met cross motor. Pijn bovenbeen links, asdrukpijn niet aanwezig. Graag controle. X bovenbeen links Lucente lijn distale femur, waarschijnlijk overprojectie. Verder geen	0
Gevallen met cross motor. Pijn bovenbeen links, asdrukpijn niet aanwezig. Graag controle. X bovenbeen links Lucente lijn distale femur, waarschijnlijk overprojectie. Verder geen bijzonderheden.	0
X voet/tenen rechts Geen fracturen.	0
Gevallen met fiets. Pijnlijke pols links. Afwijkende stand, asdrukpijn. Fractuur? X onderarm links Distale radiusfractuur. De elleboog toont geen fracturen. X pols links Comminutieve distale radiusfractuur. Waarschijnlijk intra-articulaire component. Fractuur processus styloideus ulnae. STT artrose. CMC-1 artrose. Wolkige calcificaties net distaal van de ulna. Mogelijk degeneratieve TFCC calcific…	1
Inversietrauma links, forse zwelling laterale malleolus. Fractuur? X enkel links Geen fractuur.	0
X knie rechts geen fracturen	0
X voet/tenen rechts geen fracturen	0
X enkel rechts Normale talocrurale stand. Normale vorm en structuur van het afgebeelde skelet met intacte corticalis. Geen fractuur.	0
X schouder links Bifocale proximale humerusfractuur met tuberculum majus avulsie met geringe dislocatie naar craniaal - dorsaal en fractuur aan het collum chirurgicum. Discrete valgusstand. Minimale caudale subluxatie van de humeruskop. Status na axillaire lymfadenectomie.	1
X schouder rechts Normale vorm en botstructuur met intacte corticalis. Normale articulatio glenohumeraal en AC. Geen fractuur.	0
X hand/vingers rechts Intacte corticalis en onopvallende bot vorm en botmatrix. Geen fractuur. Extensiestand MCP5 rechts, overigens ook op vooronderzoek van 2012. Hoogstens minimale subluxatie. Verder normale stand en articulatie.	0
X enkel links Distale fibulafractuur weber A, niet gedisloceerd. Overige skeletdelen intact. Congruent talo cruraal gewricht.	1
X voet/tenen links Geen fractuur. Leeftijdsconforme bot vorm en botstructuur en intacte corticalis. Normale stand en articulatio.	0
X pols rechts Geen aanwijzingen voor fractuur. Normale corticalis, structuur en vorm van de afgebeelde skeletdelen. Normale articulatie en stand.	0
X pols rechts Normale stand. Intacte corticale begrenzingen. Lucente lijn in de processus styloideus radii zonder cortexonderbreking, geduid als variant. Versmalling van het STT-gewricht met enige sclerosering. Bekende status na trapezectomie. Conclusie: Geen fractuur aangetoond	0
X hand/vingers rechts Normale stand. Intacte corticale begrenzingen. Vorderende sluiting van de groeischijven. Met name geen fractuur zichtbaar van straal 2 tot en met 4.	0
X pols rechts Intra articulaire distale radiusfractuur. Neutrale stand.	1
X pols rechts Niet verplaatste distale radiusfractuur.	1
X voet/tenen links Geen posttraumatische ossale pathologie.	0
X voet/tenen links Geen posttraumatische ossale pathologie.	0
X voet/tenen rechts Geen posttraumatische ossale pathologie.	0
X pols links Geen posttraumatische ossale pathologie. X hand/vingers links Fractuur basis proximale falanx dig 4 en 5, SH 2. pt naar SEH.	1
X onderbeen rechts Geen aanvraag. Geen posttraumatische ossale pathologie.	0
X schouder rechts Geen posttraumatische ossale pathologie. Geen luxatie.	0
X schouder links Geen posttraumatische ossale pathologie. Brede cortex rand langs onderrand distale acromion.	0
X enkel links Lucente lijn door epifyse distale tibia. Wellicht toch een fissuur, dan SH 3. Echter geen weke delen zwelling.	1
X pols rechts Verdenking subtiele fissuur distale ulna aan radiare zijde.	1
X voet/tenen rechts Geen posttraumatische ossale pathologie.	0
X enkel links Beschrijving: Normale stand. Intacte corticale begrenzingen. Geen fractuur. Geen losse fragmenten. Matige weke-delenzwelling mediaal. Conclusie: Geen fractuur (Patient naar huis / retour huisarts)	0
X hand/vingers rechts Beschrijving: Eerste straal rechterhand in 2 richtingen. Normale stand. Intacte corticale begrenzingen. Geen fractuur. Geen losse fragmenten. Matige versmalling IP-gewricht en CMC-1 gewricht. Conclusie: Geen fractuur (Patient naar huis / retour huisarts)	0
X knie rechts Beschrijving: Rechterknie AP en lateraal. Normale stand. Intacte corticale begrenzingen. Geen fractuur. Geen losse fragmenten. Status na kruisbandoperatie. Conclusie: Geen fractuur (Patient naar huis / retour huisarts)	0
X hand/vingers rechts Tweede straal rechterhand in 3 richtingen. Op laterale foto kleine densiteit dorsale zijde uiteinde basisfalanx: verdenking avulsiefractuurtje. Patiënt naar SEH	1
X hand/vingers rechts Rechterhand in 3 richtingen. Uitgebreide artrose PIP-gewricht en DIP-gewricht vijfde straal en in mindere mate van de overige interfalangeale gewrichten. Lucent lijntje MC-5 op driekwart foto. Hier echter geen corticale onderbreking. Op laterale foto wel verdenking op corticale onderbreking /koppeling/. Patiënt naar SEH	1
X onderbeen rechts Rechteronderbeen in twee richtingen, in twee delen. Uitbochting mediale contour distale tibiametafyse met knik in ventrale contour: fractuur. Uitslag telefonisch doorgegeven: door:xxxxxx op: aan:xxxxxxrtsenpost. Patiënt blijkt al verwezen te zijn naar SEH.	1
X elleboog links goede stand , minimale gewrichtseffusie, kleine onregelmatigheid radiushals, minimale gewirhctseffusie. Conclusie: mogelijk radiushals fractuur, anatiomische stand	1
X hand/vingers rechts normale stand, intacte corsticale begrenzingen, Geen posttraumatische ossale pathologie.	0
X enkel links Normale kalkhoudendheid en botstructuur. Intacte cortex. Geen aanwijzingen voor fractuurlijnen. Congruent beeld van het bovenste spronggewricht. Geringe weke delen densiteit caudaal van de laterale malleolus. Kleine avulsie fragmentje niet uitgesloten. X voet/tenen links Normale kalkhoudendheid en botstructuur. De cortex is intact. Geen fractuur kenmerken. Normaal beeld van de MTP e…	1
X hand/vingers rechts Normale kalkhoudendheid en botstructuur. Intacte cortex. Geen fractuur kenmerken. Normaal aspect van de eindfalanx van digitus een rechts. Conclusie: Geen fractuur.	0
X voet/tenen links Intacte cortex. Geen aanwijzingen voor traumatisch ossaal letsel. Conclusie: Geen fractuur kenmerken.	0
X hand/vingers links Normale kalkhoudendheid en botstructuur. Intacte cortex. Geen aanwijzingen voor traumatisch ossaal letsel. Normaal aspect van MC-5. Conclusie: Geen fractuur.	0
X onderarm rechts Geen onderzoek ter vergelijking. Onvolgroeid skelet. Op deze overzichtsopname een normaal beeld van de radius. Normaal beeld van de ulna. Geen duidelijke fracturen, geen greenstick fracturen. Radiuskop projecteert goed richting capitulum. DRU gewricht lijkt congruent. Geen epiphysiolysis. Geen bowing fracture. Detailopname van de distale radius lateraal toont eveneens geen green…	0
X enkel links Fractuur distale fibula, distaal van syndesmose. Doorverwijzing SEH.	1
X schouder links Geen oude opnames beschikbaar ter vergelijking. Midschacht claviculafractuur met geringe dislocatie.	1
X enkel rechts Geen ingescande aanvraag. Nog onvolgroeid skelet. Weke delenzwelling lateraal. Geen fracturen. Geen epiphysiolysis. Talus normaal, geen fracturen, geen lateralisatie.	0
X hand/vingers links Fractuur basis midfalanx dig-V links, type Salter Harris 2. Patiënt retour huisarts voor spalk.	1
X pols links Fractuur distale radiusschacht. Goede stand. verwijzing SEH	1
X enkel links Opname van de linkerenkel in twee richtingen. Normale botstructuur en kalkhoudendheid bij nog onvolgroeid skelet. Congruent enkelgewricht links met intacte ossale structuren zonder aanwijzingen voor traumatische ossale afwijkingen. Conclusie: Geen aanwijzingen voor traumatische ossale afwijkingen linkerenkel.	0
X voet/tenen links Opname van de linkervoet in twee richtingen. Normale botstructuur en kalkhoudendheid bij nog niet volgroeid skelet. Discreet ophelderingslijntje ter hoogte van basis os metatarsale 1 zonder duidelijke cortexdoorbraak derhalve meest waarschijnlijk drogbeeld betreffende, tevens bij navraag hier geen pijnklachten. Verder intact osteo-articulair beeld met normale corticale begrenzi…	0
X enkel rechts Opname van de rechterenkel in twee richtingen. Geen eerder onderzoek ter vergelijk. Normale botstructuur en kalkhoudendheid bij nog onvolgroeid skelet. Congruent enkelgewricht rechts met intacte ossale structuren zonder aanwijzingen voor traumatische ossale afwijkingen. Weke delenzwelling ter hoogte van de laterale malleolus. Conclusie: Geen aanwijzingen voor traumatische ossale af…	0
X voet/tenen links Opname van de linkervoet in twee richtingen. Ter vergelijk 15/05/17. Normale botstructuur en kalkhoudendheid. Beeld van luxatie ter hoogte van het MTP gewricht dig 5 linkervoet zonder aanwijzingen voor begeleidend ossaal letsel; geen beeld van fractuur. Verder intact osteo-articulair beeld met normale corticale begrenzingen. Conclusie: Luxatie ter hoogte van het MTP-5 gewricht …	1
X pols links Geen fractuur of luxatie.	0
X voet/tenen links Fractuur zichtbaar van MT-2 met minimale dislocatie.	1
X enkel links AP en laterale opname. Geen onderzoek ter vergelijk. Normale botstructuren. Normale stand. Congruente enkelvork. Intacte corticale begrenzingen. Geen afgrensbare fracturen. Er er wel een zeer forse weke-delenzwelling ter plaatse van de laterale malleolus. Conclusie: - Geen afgrensbare fractuur. - Zeer forse weke-delenzwelling ter plaatse van laterale malleolus. Patiënte ging terug n…	0
X bekken/heupen AP opname. Ten opzichte van de X-bovenbeen van 07/01/2009 Veel overprojectie van structuren buiten de patiënt gelegen. Normaal aspect van de bekkenkam beiderzijds. Intacte bekkenring. Normaal aspect van ramus superior en inferior beiderzijds. Normaal aspect van beide heupgewrichten. Er is een afwijkend aspect van het proximale femur aan de linkerzijde, bij status na een doorgemaak…	0
X voet/tenen/enkel rechts Normale stand. Intacte coritcale begrenzingen. Geen weke delen zwelling. Geen fractuur. Geen losse fragmenten. Conclusie: Geen fractuur (Patient naar huis / retour huisarts)	0
X hand/vingers links Geen fractuur.	0
Verslag: Vergeleken met 12/03/2018. Verdenking op een fractuur MT-5. Verder geen fracturen X voet/tenen links Status na fractuur MT-5. Pijn ter hoogte van MT-5 links. Fractuur?	1
X voet/tenen links Status na fractuur MT-5. Pijn ter hoogte van MT-5 links. Fractuur? Verslag: Vergeleken met 12/03/2018. Verdenking op een fractuur MT-5. Verder geen fracturen	1
X voet/tenen links AP en driekwart opname van de laterale voetrand. Geen onderzoek ter vergelijk. Er is een schuin verlopende subcapitale fractuur ter plaatse van de proximale falanx van de vijfde straal. Knikstand hierbij. Conclusie: Fractuur proximale falanx dig 5.	1
X voet/tenen rechts Geen onderzoek ter vergelijking. Onvolgroeid skelet. Dig 1 is intact. MT-1 is intact. Geen fracturen. Geen epiphysiolysis. Normaal ossaal beeld.	0
X enkel rechts Geen onderzoek ter vergelijking. Onvolgroeid skelet. Geringe weke delenzwelling lateraal. Geen fracturen. Geen epiphysiolysis. Talus normaal, geen lateralisatie. Geen fracturen.	0
X bovenbeen links Geen onderzoek ter vergelijking. Onvolgroeid skelet. Avulsiefractuur van het trochanter minor. Enige diastase. Elders geen afwijkingen.	1
X enkel rechts Bimalleolaire enkelfractuur met dislocatie. Patient werd verwezen naar de eerste hulp.	1
X enkel rechts Wordt vergeleken met onderzoek uit 2011. OSM is thans verwijderd. Vrij uitgebreide degeneratieve afwijkingen. Oude afgeronde ossale fragmentjes lateraal. Ook een vrij fors fragment mediale malleolus, hier echter geen duidelijke weke delenzwelling. Volgends aanvraag zit de pijn ook lateraal. Mediaal zal dit waarschijnlijk dus oud bandletsel zijn. Lateraal geringe weke-delenzwelling.…	0
X hand/vingers rechts Geen posttraumatische ossale pathologie.	0
X hand/vingers rechts Fissuur basisphalanx duim, in IP gewricht.	1
X voet/tenen links Basisphalanx 4,5 fractuur. Valgus.	1
X enkel links Opname van de linkerenkel in twee richtingen. Normale botstructuur en kalkhoudendheid. Opvallend afgeplat aspect van de talus met tevens lucente opheldering aan mediale zijde van de talus met name zichtbaar op de AP-opname d.d. OD-haard. Traumatisch? Verder congruent enkelgewricht links met intacte ossale structuren. Conclusie: Opvallend afgeplat aspect van de talus links met tevens…	1
X hand/vingers links Normale kalkhoudendheid. Avulsiefragmentje zichtbaar aan de volaire zijde van de middenfalanx en digitus 5 links ter hoogte van het PIP-gewricht. Cave volaire plaatletsel. Voor het overige geen fractuur. Conclusie: Avulsiefragmentje volaire zijde basis middenfalanx digitus 5 links.	1
X hand/vingers rechts Opname van rechterhand in 2 richtingen (PA en driekwart). Normale botstructuur en kalkhoudendheid. Intact osteo-articulair beeld met normale corticale begrenzingen zonder aanwijzingen voor traumatische ossale afwijkingen; geen beeld van fractuur of luxatie. Conclusie: Geen aanwijzingen voor traumatische ossale afwijkingen rechterhand. Afhankelijk van kliniek eventueel aanvul…	0
X pols rechts Distale antebrachifractuur met geringe knikstand naar ventraal, daarbij dislocatie ad latum met name radius. Patiënt naar SEH.	1
X hand/vingers links Normale kalkhoudendheid. Verdenking klein chipfragmentje ter hoogte van de eindfalanx in de vijfde straal in de linkerhand. Voor het overige geen evidente fractuur kenmerken bij overigens gebogen stand van de vingers. Conclusie: Verdenking klein chipfragmentje eindfalanx digitus 5 links.	1
X onderarm rechts X elleboog rechts Elleboog intact. Vetlijn staat niet af. Fractuur radius schacht net proximaal van de helft met ongeveer een halve schachtbreedte dislocatie. Driehoekig los fragment. Patiënt naar SEH	1
X bovenarm links En X elleboog links Transcondylaire humerusfractuur met haemarthros. Geen relevante dislocatie. Proximale humerus en overige skeletdelen intact. Normale articulatie aan schouder en ellebooggewricht.	1
X elleboog rechts Hydrops van het eeleboogsgewricht. Verdenking op transcondylaire humerusfractuur. Patient werd verwezen naar de eerste hulp.	1
X enkel rechts Geen traumatische ossale afwijkingen.	0
Scooter trauma. X voet/tenen links X enkel links Multifragmentaire calcaneusfractuur. Enkelvork intact. CT is aangevraagd.	1
X schouder links Normale stand gelnohumeraal, AC gewricht toont wat rommelig, met degeneratieve veranderingen en haakvorming maar geen posttraumatische ossale pathologie. Ribstructuren en clavicula zijn intact. Conclusie: Geen posttraumatische ossale pathologie.	0
X pols links Beschrijving: Normale stand. Intacte corticale begrenzingen. Geen fractuur. Geen losse fragmenten. Conclusie: Geen fractuur (Patient naar huis / retour huisarts)	0
X pols rechts Geen posttraumatische ossale pathologie. Normale gewrichtsspleet. Normale stand.	0
X pols rechts Pols rechts toont een losse verkalking ter hoogte van het scafoïd, sterk verdacht voor een scafoïdfractuur. Kleine losse verkalking proces styloideus radii. Intacte carpale belijning. Geen aanwijzingen voor SL dissociatie. Distale ulna toont verder geen afwijkingen. Conclusie: mogelijk klein fractuurtje processus styloideus radii, cave scafoïdfractuur.	1
X onderarm rechts Distale antebrachii fractuur met dislocatie en angulatie naar dorsaal, zij het minimaal.	1
X schouder rechts Normale stand glenohumerale gewricht en AC-gewricht. Intacte corticale begrenzingen.Geen posttraumatische ossale pathologie.	0
X voet/tenen links Voorvoet links toont een intra-articulaire avulsie fractuur basis falanx eerste straal met een redelijk anatomische stand. Patiënt verwezen naar de spoedeisende hulp voor verdere behandeling.	1
X bovenarm / schouder links Goede stand glenohumerale gewricht. Intacte humerus. AC-gewricht toont geen afwijkingen. Bekende ribfracturen vierde vijfde en zesde rib. Overige ossale structuren intact.	1
X hand/vingers rechts Dig een rechts toont normale stand. Intacte corticale begrenzingen.Geen posttraumatische ossale pathologie.	0
X pols links Naar de SEH voor torus distale radius fractuur.	1
X pols links Greenstick distale radiusfractuur, geringe flexie stand. Naar de spoedeisende hulp.	1
X enkel links Weke delen zwelling anterolateraal. Geen fractuur. Vork intact. Geen oud onderzoek.	0
X hand/vingers links MC-2, 3? Geen fractuur of luxatie.	0
X voet/tenen links MT-2 3 fractuur? Geen luxatie of fractuur. Weinig klinische gegevens.	0
Trauma. X pols rechts Weinig klinische gegevens (soort trauma, locatie van maximale pijn, functie). Neutrale stand. Geen fractuur.	0
X voet/tenen rechts Inversie. Middenvoet. Vijfde straal. Geen luxatie. Geen fractuur. Vergelijking 2016.	0
X bekken/heupen Geen fractuur of luxatie.	0
X schouder links Geen luxatie of fractuur.	0
X voet/tenen rechts luxatie PIP 2e teen met los fragment.	1
X enkel links Geen posttraumatische ossale pathologie.	0
X onderbeen rechts Geen posttraumatische ossale pathologie.	0
X knie links Geen posttraumatische ossale pathologie.	0
X hand/vingers rechts Waar zit precies de klachten? Gaarne in het vervolg iets specifieker aangeven op aanvraag. Miniscuul avulsiechipje caput MC 1. Verder gb. Past dit bij de kliniek?	1
X schouder rechts Geen posttraumatische ossale pathologie. Arthrose AC.	0
X elleboog links Normale stand. Geen posttraumatische ossaal letsel, geen fractuur. Geen haemarthros.	0
X voet/tenen rechts Geen posttraumatische ossale pathologie.	0
X elleboog rechts Normale stand. Intacte corticale begrenzingen. Geen gewrichtseffusie.Geen posttraumatische ossale pathologie. X onderarm rechts Onderarm rechts toont normale stand. Intacte corticale begrenzingen. Normale botstructuur en kalkhoudendheid.Geen posttraumatische ossale pathologie.	0
X voet/tenen rechts Voorvoet rechts toont intra articulaire fractuur basisfalanx eerste straal rechts met een redelijk anatomische stand. Salter Harris type 3. Overige ossale structuren intact.	1
X voet/tenen rechts Voorvoet rechts toont intra articulaire fractuur basisfalanx eerste straal rechts met een redelijk anatomische stand. Salter Harris type 3. Overige ossale structuren intact. Patiënt verwezen naar spoedeisende hulp voor verdere behandeling.	1
X knie rechts Rechterknie toont normale stand. Intacte corticale begrenzingen. Geen gewrichtseffusie.Geen posttraumatische ossale pathologie.	0
X ribben Ribdetailopname toont geen posttraumatische ossale pathologie. X thorax Thoraxopnamen in twee richtingen toont een goede inspiratiestand met scherp afgrensbare diafragmakoepels en heldere sinus pleurae. Hart en vaatsteel binnen de norm. Geen pleuravocht of pneumothorax. Intacte ribstructuren. Thoracale wervelkolom toont een normale kyfotische stand met normale oplijning en slanke paraspi…	0
X knie rechts status na voorste kruisband reconstructie. Forse gewrichtseffusie. Geen posttraumatische ossale pathologie.	0
X knie rechts Normale stand, intacte ossale structuren, geen gewrichts effusie. Forse prepatellaire weke delen zwelling. Dd bursitis.	0
X pols rechts Normale stand. Geen posttraumatische ossale pathologie.	0
X onderbeen rechts Normale stand , intacte corticale begrenzingen, geen posttraumatische ossale pathologie.	0
X hand/vingers rechts Midschacht fractuur metacarpale 5 met dislocatie en verkorting.	1
X schouder links Normale stand. Geen fractuur X elleboog links Geen fractuur aangetoond. Vetlijn aan voorzijde lijkt af te staan, verdacht voor hydrops/haemarthros. X onderarm links X hand/vingers links Laterale foto van distale deel onderarm tot en met proximale deel hand en AP foto uit en radius en ulna tot en met falangen. Normale stand. Intacte corticale begrenzingen, geen fractuur. Patiënt g…	1
X onderbeen rechts Op AP foto subtiel lucent lijntje proximale tibiametafyse /koppeling/. op laterale foto corticale onderbreking ventrale zijde en dorsale zijde proximale tibiametafyse, zonder duidelijk doorlopende fractuurlijn. Conclusie: Sterke verdenking fractuur proximale tibiametafyse, zonder dislocatie. Patiënt naar SEH	1
X voet/tenen rechts Beschrijving: Rechtervoet AP en driekwart. Spreidstand voorvoet. Intacte corticale begrenzingen. Geen fractuur, met name ook niet van de eerste of tweede straal. Geen losse fragmenten. Conclusie: Geen fractuur (Patient naar huis / retour huisarts)	0
X enkel links Beschrijving: Normale stand. Intacte corticale begrenzingen. Geen fractuur. Iets onregelmatige contour ventrale bovenrand os naviculare, passend bij enige aanpunting of oude fragmentje. Onveranderd ten opzichte van 25 augustus 2015. Conclusie: Geen fractuur (Patient naar huis / retour huisarts)	0
X enkel rechts AP en laterale foto. Asymmetrie groeischijf distale fibula: aan mediale zijde ruimer dan aan laterale zijde. Epifysiolyse niet uit te sluiten. Ook wat weke-delenzwelling rond laterale malleolus. Patiënt naar SEH	1
X hand/vingers rechts Beschrijving: AP foto derde tot en met vijfde straal rechterhand, driekwart en laterale foto vierde straal. Normale stand. Intacte corticale begrenzingen. Geen fractuur. Geen losse fragmenten. Conclusie: Geen fractuur (Patient naar huis / retour huisarts)	0
X pols links X hand/vingers links Linkerpols PA en lateraal. Linkerhand AP en driekwart. Vergeleken met 4 februari 2015. Fractuur proximaal metacarpale 5 met weinig dislocatie. Geen aanwijzingen voor intra-articulaire uitbreiding. Patiënt naar SEH	1
X enkel links Foto tijdens de dienst door laborant besproken met spoedarts. Minimale avulsie distale fibula. Daarbij uitgebreide weke-delenzwelling rond laterale malleolus. Elders geen fractuur. Patiënt retour HAP, huisarts bepaald of patiënt doorgestuurd moet worden of door huisarts behandeld wordt.	1
X pols links Normale stand. Intacte corticale begrenzingen, geen fractuur. Geen losse fragmenten.	0
X schouder links Normale stand. Intacte corticale begrenzingen, geen fractuur. Normale contour humeruskop. Normale positie van clavicula ten opzichte van acromion.	0
X schouder links Twee richtingen. Geen onderzoek ter vergelijk. Normale botstructuren. Er is een communitieve subcapitale humerusfractuur met losliggend tuberculum majus. Normaal aspect van het glenoïd. Geringe degeneratieve kenmerken aan het AC-gewricht. Geen aanwijzingen voor ribfracturen. Conclusie: Communitieve subcapitale humerusfractuur met losliggend tuberculum majus.	1
X enkel links AP en laterale opname. Ten opzichte van 21/09/2015. Normale botstructuren. Normale stand. Congruente enkelvork. Op de laterale opname is er een kleine osteofyt zichtbaar ter plaatse van de distale tibia aan de ventrale zijde. Er zijn uitgebreide irregulariteiten talonaviculair. Dit beeld is in essentie ongewijzigd ten opzichte van 2015. Er is nu wel een weke delenzwelling zichtbaar …	1
X enkel rechts AP en laterale opname. Ten opzichte van 07/11/2017 en 04/09/2017. Normale botstructuren. Intacte corticale begrenzingen. De congruentie van de enkelvork is op deze niet zuivere AP opname niet te beoordelen. Geen duidelijk afgrensbare fracturen. Geen uitgesproken weke delenzwellingen. Conclusie: Geen aanwijzingen voor een fractuur.	0
X knie rechts AP en lateraal. Geen onderzoek ter vergelijk. Normale botstructuren. Normale stand. Intacte corticale begrenzingen. Geen suprapatellaire hydrops. Geen aanwijzingen voor een fractuur. X enkel rechts AP en lateraal. Geen onderzoek ter vergelijk. Normale botstructuren. Normale stand. Congruente enkelvork. Intacte corticale begrenzingen. Geen aanwijzingen voor een fractuur. Geen uitgesp…	0
X elleboog links AP en laterale opname. Geen onderzoek ter vergelijk. Immatuur skelet, conform de leeftijd. Normale botstructuren. Normale anterieure humerale lijn en normale radio capitellaire lijn derhalve normale stand. Intacte corticale begrenzingen. Geen anterieur of posterieur vetpad sign. Geen aanwijzingen voor een fractuur X pols links AP en laterale opname. Geen onderzoek ter vergelijk. …	1
X hand/vingers rechts AP en driekwart opname. Geen onderzoek ter vergelijk. Normale botstructuren. Normale stand. Normale belijning van de carpalia. Normaal aspect van de tweede straal en de overige stralen. Geen aanwijzingen voor een fractuur. Conclusie: Geen aanwijzingen voor een fractuur.	0
X LWK PA en lateraal. Geen onderzoek ter vergelijk. Uitgaande van vijf wervels van het lumbale type. Th12 toont een hypoplastische rib links. Geringe rechtsconvexe scoliose op thoracolumbaal niveau. Op de laterale opname is er een zeer minimale anteropositie van S1 ten opzichte van L5. Beeld passend bij een graad 1 spondylolistesis, d.d. op basis van degeneratie of lysis. De overige wervelcorpora…	0
X voet/tenen links X calcaneus AP en lateraal. Geen onderzoek ter vergelijk. Normale botstructuren. Normale stand. In beide richtingen zijn er normaal doorlopende botbalkjes. Intacte corticale begrenzingen. Geen aanwijzingen voor een fractuur. Geringe botappositie ter plaatse van de talusneus, vermoedelijk degeneratief Conclusie: Geen aanwijzingen voor een fractuur.	0
X elleboog rechts AP en laterale opname. Geen onderzoek ter vergelijk. Immatuur skelet. Ossificatiekernen conform de leeftijd. Normale anterieure humerale lijn en normale radio capitellaire lijn derhalve normale stand. Geen anterieur of posterieur fatpad sign. Minimaal irregulair aspect van de radiushals de AP-opname wat kan passen bij een fractuur. X onderarm rechts AP en laterale opname. Geen o…	1
X schouder rechts 4 richtingen. Geen onderzoek ter vergelijk. Normale botstructuren. Intacte corticale begrenzingen. Geen afgrensbare fracturen. Zeer minimale hoogstand van de laterale clavicula ten opzichte van het acromion. Beeld kan passen bij een geringe AC luxatie. Geen relevante nevenbevindingen. Conclusie: - Geen aanwijzingen voor een fractuur. - Zeer minimale hoogstand van de laterale cla…	1
X elleboog links AP en laterale opname. Geen onderzoek ter vergelijk. Normale botstructuren. Normale stand. Intacte corticale begrenzingen. Geen anterieur of posterieur fatpad sign. Minimale afgeronde densiteit aan de dorsale zijde van het ellebooggewricht (craniale zijde olecranon). D.d. oude avulsie. Op de eerste laterale opname is er een linaire corticale irregulariteit te zien ter hoogte van …	1
X pols rechts AP en lateraal. Ten opzichte van 10/12/2012. Immatuur skelet, conform de leeftijd. Er is een corticale onregelmatigheid met impressie ter plaatse van de distale radius aan de volaire zijde. Beeld passend bij een greenstick fractuur. Conclusie: Greenstick fractuur distale radius.	1
X voet/tenen links AP en driekwart opname. Geen onderzoek ter vergelijk. Normale botstructuren. Normale stand. Er is een fractuur ter plaatse van de basis van MT-1 met een intra-articulair verloop. Geen duidelijke dislocatie van de fractuurdelen. Conclusie: Intra-articulair verlopende fractuur ter plaatse van de basis van MT-1.	1
X voet/tenen links AP en driekwart voetopname. Laterale en AP calcaneusopname. Immatuur skelet, conform de leeftijd. Normale botstructuren. Normale stand. De calcaneus toont in beide richtingen normaal doorlopende botbalkjes. Geen aanwijzingen voor een fractuur. Minimale persisterende apofyse ter plaatse van de basis van MT-5. Conclusie: Geen aanwijzingen voor een fractuur.	0
X voet/tenen links AP en driekwart opname. Geen onderzoek ter vergelijk. Normale botstructuren. Er is een iets ruime afstand tussen de eerste en de tweede straal. Normaal aspect van de ossale structuren. Geen aantoonbare fracturen. Os tibiale externa en os peroneum, normaal varianten. Conclusie: Geen aanwijzingen voor een fractuur.	0
X voet/tenen links AP en driekwart voetopname. Laterale en AP calcaneusopname. Immatuur skelet, conform de leeftijd. Normale botstructuren. Normale stand. De calcaneus toont in beide richtingen normaal doorlopende botbalkjes. Geen aanwijzingen voor een fractuur. Minimale persisterende apofyse ter plaatse van de basis van MT-5. Conclusie: Geen aanwijzingen voor een fractuur.	0
X knie rechts Avulsiefractuur tuberositas tibiae.	1
X schouder links Klinische informatie? Vraagstelling? Geen posttraumatische ossale pathologie. X schouder rechts Klinische informatie? Vraagstelling? Geen posttraumatische ossale pathologie.	0
X hand/vingers rechts Subcapitale fractuur MC-2. Goede stand.	1
X pols rechts Greenstickfractuur distale radius. Goede stand.	1
X voet/tenen rechts Geen posttraumatische ossale pathologie.	0
X schouder links Luxatiestand in het AC-gewricht. Geen fracturen.	1
X hand/vingers rechts Comminutieve schachtfractuur basisphalanx dig 3 met dislocatie ad axim naar dorsaal.	1
X hand/vingers rechts Comminutieve schachtfractuur TUR MC-3 met dislocatie ad axim naar dorsaal.	1
X pols links Distale antebrachii fractuur met dislocatie ad axim naar dorsaal.	1
X voet/tenen links Geen posttraumatische ossale pathologie.	0
X hand/vingers links Geen posttraumatische ossale pathologie.	0
X hand/vingers links Twijfel over schuine schachtfractuur MC 4 met geringe verkorting en vrijwel normale as stand. Patiënt werd doorverwezen naar de SEH	1
X hand/vingers rechts Geen posttraumatische ossale pathologie.	0
X voet/tenen rechts Fractuur metatarsale een. Patiënt naar SEH.	1
Fors inversietrauma. Forse zwelling laterale voorvoet. Naviculare? X enkel links Geen fractuur. X voet/tenen links Geen fractuur.	0
X hand/vingers rechts Geen traumatische ossale afwijkingen noch in de eerste noch in de vijfde straal.	0
Posttraumatische afwijkingen vijfde straal? X voet/tenen links Fractuur proximale falanx dig 5. Verder geen fracturen. Gering hielspoor.	1
X voet/tenen links Midschachts fractuur basisfalanx dig 1. Laterale corticalis lijkt nog te staan. Deviatie naar lateraal.	1
X voet/tenen links Geen traumatische ossale afwijkingen.	0
X voet/tenen links Spiraal fractuur distale een derde metatarsale 4 alsmede aanduiding fractuur kopje metatarsale 5.	1
X voet/tenen links Geen traumatische ossale afwijkingen.	0
X voet/tenen rechts Fractuur aan de basis van de basisfalanx van D5. Staat nagenoeg anatomisch. Elders geen fracturen. Patiënt is verwezen naar de SEH.	1
X elleboog links Distale humerusfractuur. Dislocatie/angulatie capitulum. Bij eerste beoordeling door laborant verdenking op fractuur, waarna overleg met SEH arts. Patiënt naar SEH.	1
X onderbeen links Geen onderzoek ter vergelijking. Proximaal een normaal beeld van de tibia en fibula. Geen fracturen. Enkelopname toont eveneens geen fracturen. Iets weke delenzwelling lateraal. Oude afgeronde fragmentjes mediaal, oud bandletsel. Talus normaal. Geen verse fracturen. Gering hielspoor.	0
X hand/vingers links Geen aanvraag Ringvinger drie richtingen. Proximale avulsie van eindfalanx, dorsaal. Malletvinger.	1
X hand/vingers links Geen traumatische ossale afwijkingen.	0
Nog geen aanvraag. Geen vergelijking. X enkel rechts Geen fractuur of luxatie. X voet/tenen rechts Normale configuratie. Geen fractuur.	0
X hand/vingers rechts Naar de spoedeisende hulp voor subcapitale MC-5 fractuur in flexie.	1
X voet/tenen rechts Fractuur MT-5? Gestoten. Geen fractuur of luxatie. Normale configuratie groeischijven.	0
X pols rechts Ruk aan de pols / MC 3-4. Hypermobiel. Vergelijking met 2014. Geen fractuur of luxatie.	0
X enkel rechts Fractuur laterale malleolus rechts, Weber A. Forse wekedelenzwelling.	1
X elleboog links Status na antibrachi fractuur, gefixeerd met K draden. Stand is goed met nagenoeg consolidatie. Geen re-fractuur. X pols links Geen re-fractuur. Stand is goed.	0
X hand/vingers rechts Geen onderzoek ter vergelijking. Normaal beeld van dig 3. Geen fracturen. Geen luxaties. Geen avulsies. MC 3 toont een normaal beeld. Geen fractuur. Ook MC 5 toont een normaal beeld. Geen fracturen.	0
X hand/vingers rechts Normale kalkhoudendheid en botstructuur. Intacte cortex. Geen aanwijzingen voor traumatisch ossaal letsel. Normaal aspect van de afgebeelde gewrichtjes. Conclusie: Geen fractuur kenmerken.	0
X onderarm rechts Normale stand rechteronderarm. Corticale begrenzing intact. Geen fractuur.	0
X pols rechts Geen medische gegevens! Fractuur radius en ulna.	1
X enkel rechts Geen medische gegevens, Gb.	0
X enkel links Calcaneusfractuur zichtbaar met dislocatie. Patiënt werd verwezen naar de eerste hulp voor behandeling.	1
X hand/vingers rechts Geen traumatische ossale afwijkingen.	0
X pols rechts Normale stand. Geen fractuur.	0
X pols rechts Normale stand. Geen fractuur. Geen dislocatie.	0
X voet/tenen links Normale kalkhoudendheid en botstructuur. De cortex is intact. Geen aanwijzingen voor traumatisch ossaal letsel. Conclusie: Geen fractuur kenmerken.	0
X elleboog links Geen posttraumatische ossale pathologie. Geen hydrops.	0
X hand/vingers rechts Geen posttraumatische ossale pathologie. NB 4 dagen oud trauma! Waarom op huisartsen post? Waarom niet gewoon morgen een X-foto.	0
X elleboog links Geen posttraumatische ossale pathologie.Geen hydrops.	0
Addendum: Minimaal fragmentje zichtbaar bij de basis van de middenfalanx van de palmaire zijde. X hand/vingers rechts Geen traumatische ossale afwijkingen.	0
X hand/vingers rechts Geen traumatische ossale afwijkingen.	0
X hand/vingers rechts Fractuur van MC-5 met angulatie.	1
X hand/vingers links Geen posttraumatische ossale pathologie.	0
X voet/tenen links geen fractuur	0
X pols links Geen onderzoek ter vergelijking. Onvolgroeid skelet. Greenstickfractuur distale radius. Goede stand. Geen epiphysiolysis. Patiënt verwezen naar de SEH.	1
X enkel rechts Geen onderzoek ter vergelijking. Avulsie van wat precies? Geen weke-delenzwelling. Geen fracturen. Geen avulsies. Talus normaal, geen lateralisatie. Wat doorgezakt voetgewelf.	0
X pols links Distale radiusfractuur met name aan voorzijde, nauwelijks dislocatie. Patiënt naar SEH.	1
X hand/vingers rechts Geen onderzoek ter vergelijking. Fractuur van MC-4. Midschacht/proximaal. Spiraal. Elders geen fracturen. Status na oude fractuur MC-5 waarschijnlijk. Patiënt verwezen naar de SEH.	1
X enkel links Geen onderzoek ter vergelijking. Zeer forse weke delenzwelling lateraal. Mediaal geen weke-delenzwelling. Iets degeneratieve aanpunting van de mediale malleolus. Kleine avulsie zichtbaar caudaal van de laterale malleolus, kan vers zijn, kan oud zijn. Niet goed te differentiëren. Talus normaal. Geen lateralisatie. Behoorlijke fasciitis plantaris. Concluderend geen duidelijke fracture…	1
X schouder links Midschacht claviculafractuur met dislocatio ad latum over de volle schachtbreedte en geringe verkorting. Vergelijking met de fractuurfoto van 4 weken niet mogelijk aangezien deze elders is verricht. Daarom geen uitspraak mogelijk over verandering van de stand. Er is in ieder geval geen consolidatie. Advies: Retour "eigen" ziekenhuis met deze foto op CD zodat behandelaar daar kan …	1
X voet/tenen rechts Geen posttraumatische ossale pathologie.	0
X voet/tenen links Geen posttraumatische ossale pathologie.	0
X hand/vingers rechts AP hand opname en driekwart en laterale opname van dig 3. Geen onderzoek ter vergelijk. Normale botstructuren. Normale stand. Er is een minimale avulsie zichtbaar ter plaatse van de basis van de mid falanx van de derde straal aan de volaire zijde. Conclusie: Kleine avulsie basis midfalanx derde straal volair.	1
X pols links Kalkarm skelet. Artrose CMC-1 maar met name in het STT gewricht. Geen S L dissociatie, geen fractuur.	0
X onderbeen rechts Normale stand rechteronderbeen. Geen posttraumatische ossaal letsel, geen fractuur.	0
X onderarm links Geen onderzoek ter vergelijking. Midschacht antebrachifractuur. Onvolgroeid skelet. DRU lijkt intact. Radiuskop projecteert goed richting capitulum. Matige angulatie.	1
Van de trap gevallen, pijn met asdrukpijn linkerenkel lateraal. Fractuur? X enkel links Er lijkt een scherpe cortexonderbreking te zijn ter plaatse van de tarsalia lateraal en er lijkt een hypodense lijn te lopen door de calcaneus. Overweeg aanvullend CT scan. Conclusie: Verdenking fractuur calcaneus. Waarnemend huisarts telefonisch op de hoogte gesteld.	1
Van de trap gevallen, pijn met asdrukpijn linkerenkel lateraal. Fractuur? X enkel links Er lijkt een scherpe cortexonderbreking te zijn ter plaatse van de tarsalia lateraal en er lijkt een hypodense lijn te lopen door de calcaneus. Overweeg aanvullend CT scan. Conclusie: Verdenking fractuur calcaneus. Waarnemend telefonisch op de hoogte gesteld.	1
X enkel rechts Geen onderzoek ter vergelijking. Vrij fors degeneratieve kenmerken met aanpunting van de mediale en laterale malleolus. Ook enkele losse fragmentjes, afgerond, oud bandletsel. Os trigonum. Geen weke-delenzwelling. Geen verse fracturen.	0
X hand/vingers rechts Status localis in gips. Ongewijzigd beeld van volledige luxatie in MCP1.	1
X pols links AP en lateraal. Geen onderzoek ter vergelijk. Het skelet oogt kalkarm. Er is een distale radiusfractuur met geringe verkorting en angulatie naar dorsaal. Minimaal afgerond fragmentje ter hoogte van de processus styloideus ulna, d.d. oude avulsie. Normale belijning van de carpalia. Iets toegenomen afstand tussen het scafoïd en het os lunatum ten opzichte van de overige intercarpale ru…	1
X hand/vingers links Geen traumatische ossale afwijkingen	0
Val op arm Pols rechts dik met druk en asdrukpijn. Rechterelleboog onleesbaar gevoelig. X elleboog rechts Supra en transcondylaire humerusfractuur. Uitgebreide degeneratie. Mogelijk ook fractuur radiuskop, d.d. drogbeeld. X pols rechts Geen vergelijk beschikbaar. Geen fractuur. CMC-1 artrose.	1
X enkel rechts Geen traumatische ossale afwijkingen. X voet/tenen rechts Geen traumatische ossale afwijkingen.	0
X enkel links Geen traumatische ossale afwijkingen. Weke-delenzwelling laterale malleolus.	0
X schouder rechts Normale stand rechterschouder. Geen fractuur.	0
X voet/tenen links AP en driekwart opname. Geen onderzoek ter vergelijk. Normale botstructuren. Normale stand. Er is een subcapitale fractuur door de diafyse van de proximale falanx van de vijfde straal. Conclusie: Fractuur proximale falanx vijfde straal.	1
X elleboog rechts Normale stand. Intacte corticale begrenzingen. Geen vet pad sign.	0
X voet/tenen links Normale stand. Intacte corticale begrenzingen. Enige degeneratieve aanpunting van het MTP-1 gewricht. Weke delenzwelling rond de distale falanx.	0
X elleboog links Vet pad sign. Kleine cortexonderbreking van het radiuskopje, geduid als fractuur. Goede stand. Verder intacte corticale begrenzingen.	1
X bovenbeen rechts Bekende status na totale heupprothese. Nog altijd een te steile positie van de acetabulumcup, met tekenen van loslating. Mogelijk beperkt toegenomen ten opzichte van 19/01/2018, zie met name de AP-opname. Subluxatie van de kop uit de kom, in mindere mate ook al zichtbaar op voorgaand onderzoek. In vergelijking met oudere onderzoeken, teruggaand tot 2016, geleidelijke toename va…	0
X voet/tenen links Normale stand. Intacte corticale begrenzingen. Met name geen fractuur zichtbaar van straal 4 en 5.	0
X hand/vingers links Normale stand. Intacte corticale begrenzingen. Geen fractuur aangetoond.	0
Voet tussen spaken. Alle tenen doen zeer. X voet/tenen rechts Geen oud onderzoek beschikbaar ter vergelijking. Enige laterale deviatie van straal 1 en 2. Geringe flexie van straal 3. Waarschijnlijk preëxistent. Beperkt onregelmatige groeischijf van de basisfalanx van straal 3, eveneens geen zekere fractuur. Conclusie: Geen zekere fractuur. Salter Harris I niet uit te sluiten.	1
X schouder links Normale stand. Intacte corticale begrenzingen, geen fractuur. Normale contour humeruskop. Normale stand van laterale clavicula-uiteinde ten opzichte van acromion. X pols links Intra-articulaire epifysaire distale radiusfractuur met weinig dislocatie. Patiënt naar SEH	1
X hand/vingers rechts Beschrijving: Rechterhand AP en driekwart. Normale stand. Intacte corticale begrenzingen. Geen fractuur. Geen losse fragmenten. Conclusie: Geen fractuur (Patient naar huis / retour huisarts)	0
X pols links Beschrijving: Normale stand. Intacte corticale begrenzingen. Geen fractuur. Geen losse fragmenten. Conclusie: Geen fractuur (Patient naar huis / retour huisarts)	0
X schouder rechts Geen fractuur of luxatie. Normale glenohumerale stand en acromioclaviculaire stand. Normale vorm, botmatrix en intacte corticalis.	0
X enkel links Beschrijving: Normale stand. Intacte corticale begrenzingen. Geen fractuur. Geen losse fragmenten. Conclusie: Geen fractuur (Patient naar huis / retour huisarts)	0
X enkel links Geen fractuur.	0
X schouder rechts Subcapitale humerusfractuur.	1
X hand/vingers rechts Degeneratieve haak basis proximale falanx dig 5. Geen fracturen of corpora aliena.	0
X schouder rechts Geen fractuur.	0
X hand/vingers rechts Geen fracturen.	0
X pols links Geen fracturen.	0
X hand/vingers links Fractuur midfalanx dig 5 links. Status na oude fractuur MC-5. Verder geen fracturen. X pols links Geen fractuur.	1
X hand/vingers rechts Subcapitale MC-5 fractuur, flexiestand.	1
X elleboog rechts 12/08/2018, 21:48 Radiuskopfractuur met dislocatie. Verder intacte corticale begrenzingen. Anterieure en posterieure vetpad.	1
X schouder links Comminutieve midschacht claviculafractuur met dislocatio ad latum over meer dan de volle schachtbreedte.	1
Addendum: Bij eerste beoordeling waren alleen de voor-achterwaartse en driekwart hand opnames ter beschikking. Er blijkt ook nog een laterale opname van dig-V gemaakt te zijn. Hierop is duidelijk een avulsie fractuur aantoonbaar aan de volaire basis van de middenfalanx. Patiënt werd doorverwezen naar de spoedeisende hulp. X hand/vingers links Geen posttraumatische ossale pathologie.	1
X hand/vingers links Geen posttraumatische ossale pathologie.	0
X voet/tenen rechts Geen medische gegevens bij aanvraag. Geen vraagstelling. Geen afwijkingen. X enkel rechts Geen medische gegevens bij aanvraag. Geen vraagstelling. Geen afwijkingen.	0
X knie rechts Het kniegewricht is normaal wijd en scherp afgrensbaar evenals het patellofemorale gewricht. Weke delen geen bijzonderheden. Geen posttraumatische ossale pathologie. Conclusie: geen bijzonderheden.	0
X hand/vingers links Geen posttraumatische ossale pathologie. X pols links Geen posttraumatische ossale pathologie.	0
X voet/tenen links Geen posttraumatische ossale pathologie. X enkel links Geen posttraumatische ossale pathologie.	0
X hand/vingers links Geen posttraumatische ossale pathologie.	0
X elleboog links Geen hydrops. Elleboogsgewricht geen bijzonderheden. Dubieuze weke delen calcificatie dorsaal van het olecranon. Betekenis onduidelijk. Strekfunctie intact?	0
X hand/vingers rechts Geen posttraumatische ossale pathologie.	0
X enkel links Symmetrische enkelvork. Geen posttraumatische ossale pathologie. Forse weke delenzwelling lateraal. Cave bandletsel.	0
X enkel links Fractuur dorsaal calcaneus, goede stand. X voet/tenen links Geen posttraumatische ossale pathologie.	1
X enkel rechts Symmetrische enkelvork.Geen posttraumatische ossale pathologie.	0
X pols rechts Epifysiolysis type 2 Salter Harris distale radius met dislocatio ad axim naar dorsaal. Advies: Verwijzing SEH.	1
X enkel rechts Geen fractuur of epiphysiolysis. Symmetrische enkelvork.	0
X onderarm links Geen medische gegevens. Geen pathologie.	0
X pols links Greenstickfractuur distale radius. Goede as stand. Verwijzing spoedeisende hulp.	1
X voet/tenen links Geen posttraumatische ossale pathologie.	0
X hand/vingers links Naar de spoedeisende hulp. Schuine fractuur middenfalanx ringvinger met geringe verkorting.	1
Gevallen. Os naviculare? X pols rechts Naar de spoedeisende hulp, interpolaire scafoïdfractuur. Geen dislocatie.	1
Ongeval. Greenstick malleoli? 5 dagen oud. X enkel links Naar de spoedeisende hulp. Greenstick distale fibula fractuur. Cortexonregelmatigheid laterale malleolus. Weke delenzwelling mediaal. Minimale valgus.	1
X schouder links Naar de spoedeisende hulp, midschacht claviculafractuur.	1
Nog geen aanvraag gescand. X pols links Geen fractuur of luxatie. X hand/vingers links Normale configuratie. Geen fractuur.	0
X pols links Gevallen. Pijn middenhand lateraal. Geen vergelijking. Geen luxatie of fractuur.	0
X pols links Intra-articulaire distale radiusfractuur in dorsiflexie. CMC-1 artrose. X voet/tenen rechts Calcaneusfractuur, zie CT.	1
X bovenarm rechts Normale stand van het glenohumerale gewricht. Intacte corticale begrenzingen. Wel versmalde subacromiale ruimte, verdenking cuffruptuur. Intacte corticale begrenzing ook van de humerus. Conclusie: Geen fractuur aangetoond.	0
X voet/tenen links Geen onderzoek ter vergelijking. Onvolgroeid skelet. Screenend geen duidelijke fracturen. Geen epiphysiolysis. X enkel links Onvolgroeid skelet. Geen weke-delenzwelling. Geen fracturen. Geen epiphysiolysis.	0
X hand/vingers rechts Geen onderzoek ter vergelijking. Dig 2 in drie richtingen. Net volgroeid skelet. Dig 2 toont geen fracturen. Geen avulsiefracturen. Geen luxaties. Geen tuft letsel. Ook elders geen fracturen. Ook middenfalanx intact.	0
X knie rechts Geen onderzoek ter vergelijking. Normaal ossaal beeld. Normaal wijde gewrichtsspleet. Geen fracturen. Geen haakvorming. Ook mediaal geen afwijkingen. Dubieus geringe hydrops.	0
X schouder rechts Geen fractuur.	0
X elleboog rechts Normale kalkhoudendheid en botstructuur. De cortex is intact. Geen fractuur kenmerken. Het fatpad sign is negatief. Conclusie: Geen aanwijzingen voor fractuur.	0
X schouder rechts Geen onderzoek ter vergelijking. AC-gewricht toont geringe artrose. Geen luxatie. Clavicula verder ook intact, geen fracturen. Afgebeelde ribben intact. Mogelijk wel wat weke delenzwelling over het AC-gewricht.	0
X bekken/heupen Normale stand rechterheup. Geen fractuur. X knie rechts Normale stand. Geen fractuur. Hydrops suprapatellair.	0
X knie links Status na tweetal krammen ingebracht via mediale zijde femurcondyl en tibiaplateau. Fractuur tibiaplateau met name laterale zijde. Aanvullend CT wordt verricht.	1
X hand/vingers links Normale stand. Intacte corticale begrenzingen. Met name normaal aspect van de proximale falanx.	0
X pols links Fractuur van de distale ulnaschacht met beperkte dislocatie. Plaatselijk verstoorde opbouw van de distale radius zonder cortexonderbreking, waarschijnlijk een restant van de groeischijf. Normaal aspect van de carpalia.	1
Na val pijn in de distale radius. Fractuur? X pols rechts Distale radiusfractuur in goede stand. Geen aanwijzingen voor betrokkenheid van de groeischijven. Normaal aspect van de carpalia.	1
Gesprongen inmonding vaten, hart ohm bodem belandt. Kan het niet goed belasten. Pijn midden onder hak, fissuurtje? Fractuur? Calcaneus? X voet/tenen rechts Normale stand. Intacte corticale begrenzingen. Met name geen fractuur zichtbaar van de calcaneus. Ook verder normaal aspect van de tarsalia. Geringe versmalling van het MTP-1 gewricht. Conclusie: Geen fractuur aangetoond. Overweeg aanvullende …	0
X pols rechts Normale stand. Intacte corticale begrenzingen. Onvolgroeid skelet, normaal aspect van de groeischijven. Geen aanwijzingen voor pathologie van de carpalia. Conclusie: Geen fractuur aangetoond. Overweeg herhalen beeldvorming bij aanhoudende klachten	0
X enkel rechts Beschrijving: Rechterenkel AP en lateraal. Normale stand. Intacte corticale begrenzingen. Geen fractuur. Geen losse fragmenten. Conclusie: Geen fractuur (Patient naar huis / retour huisarts)	0
X hand/vingers links X pols links Beschrijving: Linkerhand AP en driekwart. Linkerpols PA en lateraal. Normale stand. Intacte corticale begrenzingen. Geen fractuur. Geen losse fragmenten. Degeneratieve veranderingen CMC-1 gewricht. Conclusie: Geen fractuur (Patient naar huis / retour huisarts)	0
X pols rechts AP, laterale en aanvullende scafoïd opnames. Ten opzichte van 31/05/2018. Normale botstructuren. Normale stand. Normale belijning van de carpalia. Intacte corticale begrenzingen. Geen afgrensbare fractuurlijnen. Conclusie: Geen aanwijzingen voor een fractuur. Bij persisterende pijnklachten na 1 week tpv het tabatière anatomique wordt aanvullende beeldvorming geadviseerd.	0
X enkel rechts AP en lateraal. Ten opzichte van 22/07/2018. Normale botstructuren. Normale stand. Congruente enkelvork. Minimaal afgerond fragmentje ter plaatse van de distale tibia aan de ventrale zijde, conform, vermoedelijk degeneratief. Er zijn geen afgrensbare fracturen. Geen uitgesproken weke delenletsel. X voet/tenen rechts AP en driekwart opname. Ten opzichte van 25/01/2008 Normale botstr…	0
X schouder links Normale stand linkerschouder met normale AC en glenohumerale gewrichtsbegrenzing. Geen fractuur. Laterale opname van de scapula toont nabij de crista scapula een fractuurtje. Daarbij zichtbare corticale onderbreking. Stand verder goed.	1
X hand/vingers links AP en driekwart opnames. Geen onderzoek ter vergelijk. Normale botstructuren. Normale stand. Er zijn geen afgrensbare fracturen. De pijnklachten bevinden zich ter plaatse van welke straal? Degeneratieve kenmerken aan het STT, CMC-1 en DRU gewricht. Conclusie: Geen aanwijzingen voor een fractuur. Wat is de precieze locatie van de pijn?	0
X schouder rechts Geen traumatische ossale afwijkingen.	0
X enkel rechts Geen traumatische ossale afwijkingen.	0
X schouder rechts Fractuur proximale humerus, bifocaal met avulsie van het tuberculum majus en fractuur van het collum chirurgicum. Minimale dislocaties. Normale glenohumerale stand.	1
X knie rechts Wat matig imponerende kalkhoudendheid. Intacte cortex. Geen aanwijzingen voor traumatisch ossaal letsel. Degeneratieve veranderingen met botapposities aan de mediale zijde van de gewrichtsspleet. Geen evidente versmalling. Verdenking spoortje hydrops. Conclusie: Geen fractuur kenmerken. Degeneratieve veranderingen aan de mediale zijde van de gewrichtsspleet.	0
X pols rechts Normale kalkhoudendheid en botstructuur bij nog onvolgroeid skelet. Intacte corticale begrenzingen. Geen fractuur kenmerken. Conclusie: Geen aanwijzingen voor traumatisch ossaal letsel.	0
X schouder rechts Normale glenohumerale relatie. Intacte contouren van de ossale structuren. Geen fractuur kenmerken. Normaal beeld van het AC-gewricht, geen tekenen van luxatie. De clavicula is intact. Conclusie: Geen fractuur kennen een.	0
X schouder rechts Normale glenohumerale relatie. Intacte contouren van de ossale structuren. Geen fractuur kenmerken. Normaal beeld van het AC-gewricht, geen tekenen van luxatie. De clavicula is intact. Conclusie: Geen fractuurkenmerken.	0
X onderbeen links Zie verslag X-enkel links. X enkel links Normale kalkhoudendheid. Er is een fractuur zichtbaar in de distale fibula aan de linkerzijde, te beschouwen als type weber B. Geen noemenswaardige dislocatie. Congruent beeld van het bovenste spronggewricht. Conclusie: Fractuur mediale malleolus links.	1
X bovenbeen links Ter vergelijking het onderzoek van 3 mei 2017. Bekende gammanail aan de linkerzijde. Verlengde steel. Ongewijzigde stand. Geconsolideerde fracturen, geen nieuwe gezichtspunten. Conclusie: Ongewijzigde stand bij verlengde gammanail links.	0
X hand/vingers rechts Fractuur eindfalanx digitus een rechts met goede stand. Betrokkenheid van de epifysairlijn niet volledig uitgesloten, in dat geval te beschouwen als Salter Harris type 2.	1
X onderarm links Distale radiusfractuur links, type greenstick. Acceptabele stand.	1
X pols links Normale kalkhoudendheid en botstructuur. De cortex is intact. Geen aanwijzingen voor traumatisch ossaal letsel. Normaal beeld van de epifysairlijnen. Conclusie: Geen fractuur kenmerken.	0
X hand/vingers links Intra-articulaire fractuur van de distale basisfalanx 4 links, bicondylair. Lichte verkorting, minimale dislocatie. Overige handskelet onopvallend.	1
X pols rechts Geen luxatie of fractuur. Intacte corticalis, normale vorm en structuur van het afgebeelde skelet. Geen aanwijzingen voor een letsel van de groeischijf.	0
X hand/vingers links en X pols links Geen fraktuur of luxatie. Intakte corticalis en normale vorm en struktuur.	0
X voet/tenen rechts AP en driekwart opname. Geen onderzoek ter vergelijk. Immatuur skelet, conform de leeftijd. Normale botstructuren. Normale stand. Er zijn geen fractuurlijnen afgrensbaar. Conclusie: Geen aanwijzingen voor een fractuur.	0
X pols links en X elleboog links Geen fraktuur of dislocatie. Geen indirecte fractuurtekenen. Geen ossale pathologie.	0
X hand/vingers rechts Geen fractuur of dislocatie. Normale vorm, botmatrix en intacte corticale lijnen. Geen ossale pathologie.	0
X pols links en X elleboog links Geen fraktuur of dislocatie. Geen indirecte fractuurtekenen. Geen ossale pathologie.	0
X enkel rechts Geen fractuur of dislocatie. Normale botvorm en botstructuur en intacte corticale lijnen.	0
X onderarm rechts Midschacht ante brachii fractuur met dislocatio ad axim naar dorsaal. Doorverwezen SEH.	1
X voet/tenen rechts Kalkhoudendheid binnen normale grenzen. Normale epifysairlijnen. Onregelmatig aspect van de apofysekern aan de basis van MT-5. Geen zekere fractuur, kan nog binnen normale grenzen vallen. Verder toont het afgebeelde voetskelet geen bijzonderheden. Conclusie: Iets onregelmatige apofysekern, geen zekere fractuur.	0
X polsen beiderzijds Distale greenstickfractuur bdz. Patient werd verwezen naar de eertse hulp.	1
X voet/tenen rechts Fractuur basisphalanx vijfde straal. Patient werd verwezen naar de eertse hulp.	1
X voet/tenen rechts Fractuur basisfalanx dig 1 rechts. Patient werd verwezen naar de SEH.	1
X pols links Distale radiusfractuur links, patient werd verwezen naar de SEH.	1
X elleboog rechts Geen fractuur. Het fatpad sign is negatief.	0
X hand/vingers rechts Schuine MC-4 en MC-5 fractuur. Geringe verkorting.	1
X bovenarm rechts Gevallen met fiets. Fractuur midschacht? Geen vergelijking. Geen fractuur. Geen luxatie.	0
X voet/tenen links Geen traumatische ossale afwijkingen. Epifysairschijf eindfalanx dig een lijkt in lijn te staan.	0
X elleboog rechts Geen traumatische ossale afwijkingen. Geen aanwijzingen voor hydrops.	0
X bekken/heupen Geen fracturen. X schouder links Comminutieve subcapitale humerusfractuur links.	1
X onderarm links Antebrachifractuur links met knikstand. Greenstick kenmerken. X elleboog links Antebrachifractuur links zichtbaar met lichte knikstand. Tevens supracondylaire humerusfractuur, nauwelijks dislocatie. Conclusie: Antebrachifractuur links met knikstand, tevens supracondylaire humerusfractuur.	1
X hand/vingers links Normale kalkhoudendheid. Subcapitale fractuur MC-5 links met knikstand en verkorting. Conclusie: Boksersfractuur links.	1
X pols links Normale kalkhoudendheid. Verdenking fractuurtje ter plaatse van de distale radius. Op de laterale opname zichtbaar aan de dorsale zijde. Goede stand. Conclusie: Verdenking distaal radius fractuurtje links.	1
X voet/tenen rechts Fractuur proximale MT 1 met mediale corticale knik, geen epifyse dislocatie. Overige groeiende voetskelet onopvallend.	1
X voet/tenen links Beschrijving: Normale stand. Intacte corticale begrenzingen. Geen fractuur. Geen losse fragmenten. Conclusie: Geen fractuur (Patient naar huis / retour huisarts)	0
X elleboog links Geen luxatie of fractuur. Geen indirecte fractuurtekenen. Normale botstructuur met intacte corticalis en normaal aspect van de epifysen en apofysen	0
X enkel rechts Geen luxatie of fractuur. Osteofyt mediale malleolus. Osteofyt plantair en dorsaal aan de processus posterior calcanei / hielspoor. Artrose talonaviculare gewricht. Geen weke-delenzwelling. X voet/tenen rechts Geen fractuur of luxatie. Lichte artrose MTP-1 gewricht en talonaviculare gewricht. Nevenbevinding os tibiale externum. Conclusie: geen fractuur.	0
X hand/vingers rechts Luxatie van het PIP-gewricht van de vijfde straal. Geen aanwijzingen fracturen.	1
X elleboog links Geen traumatische ossale afwijkingen. Geen aanwijzingen hydrops.	0
X onderarm links Geen traumatische ossale afwijkingen. Kalkarm skelet ivm parese.	0
X enkel rechts Geen traumatische ossale afwijkingen.	0
X enkel rechts Geen traumatische ossale afwijkingen.	0
X enkel rechts Geen traumatische ossale afwijkingen.	0
X enkel rechts Geen traumatische afwijkingen.	0
X hand/vingers rechts Geen traumatische ossale afwijkingen.	0
X elleboog rechts Geen traumatische ossale afwijkingen. Wel forse hydrops. Patient werd protocollair doorverwezen naar de eerste hulp.	1
X voet/tenen rechts Geen traumatische ossale afwijkingen.	0
Van brommer gevallen. Pijn 5de straal en distale ulna. X hand/vingers links Ring om de ringvinger. Geen luxatie of fractuur. X pols links Artrose radio-ulnair en radiocarpaal. Geen luxatie of fractuur.	0
Pijn distale radius en pijnlijke pro-supinatie. X elleboog links Geen fractuur of luxatie. Geen haemarthros. X pols links Greenstick distale radiusfractuur in flexie. Naar de spoedeisende hulp.	1
X knie links Intra-articulaire proximale tibiafractuur, betrokkenheid laterale plateau. Naar de spoedeisende hulp. Advies CT. Uitslag telefonisch doorgegeven: door:xxxxxx op: aan:xxxxxx, spoedeisende hulp arts	1
X pols links Greenstick distale radiusfractuur. Naar de spoedeisende hulp.	1
X voet/tenen rechts Geen luxatie of fractuur.	0
vergelijking 2017 X pols rechts X hand/vingers rechts Geen fractuur of luxatie. Bekende cortexonregelmatigheid distale radius.	0
X onderarm links X pols links Greenstick distale radius fractuur in flexie.	1
X knie links Normale stand en articulatie. Geen fractuur. Geen ossale pathologie.	0
X pols links Geen fractuur of luxatie. Ontbrekende processus styloideus ulnae, mogelijk resorptie na letsel in het verleden. Subchondrale cyste processus styloideus radii. Verder geen ossale afwijkingen. Conclusie: geen fractuur.	0
X pols rechts Geen fractuur of luxatie. Ulna-apofyse wat atypisch gepositioneerd ten opzichte van de ulna-metafyse, echter wel symmetrisch in vergelijking met foto van links van 19/04/2018, dus normaal. Conclusie: geen fractuur, geen aanwijzingen voor letsel van de physis.	0
X bekken en heup rechts Geen luxatie of fractuur. Intact bekkenskelet. Geen ossale afwijkingen.	0
X elleboog rechts Normale articulatio en geen directe of indirecte fractuur tekenen.	0
X schouder rechts Midschacht claviculafractuur met lichte knik en peri focale weke-delenzwelling. Geen luxatie.	1
X voet/tenen links En X enkel links Geen luxatie of fractuur. Ossae peronei lateraal van het cuboïd.	0
X enkel rechts Geen luxatie of fractuur. Zwelling laterale malleolus.	0
X onderarm links Geen onderzoek ter vergelijking. Onvolgroeid skelet. Distale radius toont een normaal beeld. Geen fractuur. Geen greenstickfractuur. Geen epiphysiolysis. Ook de distale ulna toont een normaal beeld. Carpalia lijken normaal. Duim niet afgebeeld. Naar proximaal een normaal beeld van de radius en ulna. Radiuskop projecteert goed richting capitulum. Geen fracturen. Fatpad van elleboo…	0
X voet/tenen rechts Dig-V toont een fractuur van de proximale falanx. Iets schuin. Stand bijna anatomisch, minimale deviatie naar lateraal. Elders geen fracturen. Patiënt is verwezen naar de SEH.	1
X pols links Wordt vergeleken met onderzoek uit 2005. Toen distale radiusfractuur links. Thans een normaal beeld van de distale radius. Geen fracturen. Distale ulna eveneens intact. Carpalia lijken intact. Geen fracturen, geen luxaties.	0
X enkel links Geen onderzoek ter vergelijking. Normaal beeld van laterale malleolus. Geen fractuur. Enige weke delenzwelling lateraal. Talus normaal. Geen lateralisatie.	0
X hand/vingers links Geen onderzoek ter vergelijking. Volledige luxatie in het PIP-gewricht. Naar dorsaal. Geen avulsieletsel zichtbaar. Patiënt verwezen naar de SEH.	1
X hand/vingers links Geen onderzoek ter vergelijking. PIP gewricht van dig-V toont een kleine avulsie aan de volaire zijde. Stand van het gewricht verder wel congruent. Elders geen fracturen.	1
X voet/tenen links Geen onderzoek ter vergelijking. Diffuus ontkalkt skelet. Erosieve afwijkingen MTP-1 aan de mediale zijde, kan bijvoorbeeld goed passen bij jicht. Of een artritis anderszins. Geen evidente fracturen. Ook elders geen fracturen. Diffuus wat degeneratieve afwijkingen.	0
X enkel links Wordt vergeleken met onderzoek van april 2016. Normaal ossaal beeld. Geen fracturen. Laterale malleolus intact. Minimale weke delenzwelling lateraal en mediaal. Ongewijzigd beeld.	0
X onderarm rechts Geen onderzoek ter vergelijking. Radius intact. Ulna intact. Forse weke delen zwelling mid ulnair. Ook ter plaatse echter geen fractuur zichtbaar. Congruent DRU gewricht. Radiuskopje projecteert goed richting capitulum.	0
X enkel links Geen onderzoek ter vergelijking. Bijna volgroeid skelet. Geringe weke delenzwelling lateraal. Geen fractuur van de laterale malleolus. Talus normaal, geen lateralisatie. Geen fractuur.	0
X elleboog links geen fractuur of luxatie	0
X pols rechts Intra-articulaire distale radiusfractuur met weinig dislocatie. Patiënt naar SEH	1
X pols rechts Metafysaire distale radiusfractuur met verkorting en uitgebreide volaire angulatie. Patiënt naar SEH	1
X pols rechts Kleine knik in distale ulnametafyse: greenstick fractuur. Knik in dorsale contour distale radius met verkorting en uitbochting radiaire en ulnaire contour: fractuur. Patiënt naar SEH	1
X enkel rechts Beschrijving: Normale stand. Intacte corticale begrenzingen. Geen fractuur. Geen losse fragmenten. Conclusie: Geen fractuur. Weke-delenzwelling lateraal. (Patient naar huis / retour huisarts)	0
X schouder links Beschrijving: Linkerclavicula in twee richtingen. Linkerschouder in 2 richtingen. Normale stand. Intacte corticale begrenzingen. Geen fractuur. Geen losse fragmenten. Conclusie: Geen fractuur (Patient naar huis / retour huisarts)	0
X hand/vingers rechts Falangen vijfde straal 3 richtingen. Fractuur proximaal eindfalanx 5de straal met fragment aan dorsale zijde en klein fragment aan volaire zijde. Patiënt naar SEH	1
X onderarm links Midschacht fractuur ulna met dislocatie en verkorting. Patiënt naar SEH	1
X schouder rechts Beschrijving: Rechts schouder in twee richtingen. Normale stand. Normale contour humeruskop. Intacte corticale begrenzingen. Geen fractuur. Geen losse fragmenten. Conclusie: Geen fractuur (Patient naar huis / retour huisarts)	0
X voet/tenen links Beschrijving: Linkervoet AP en driekwart. Matige spreidstand voorvoet. Intacte corticale begrenzingen. Geen fractuur. Geen losse fragmenten. Conclusie: Geen fractuur (Patient naar huis / retour huisarts)	0
X voet/tenen rechts Fractuur schacht basisfalanx derde straal met minimale dislocatie. Uitslag aansluitend door laborant doorgegeven aan huisartsenpost.	1
X hand/vingers links Beschrijving: Vijfde straal linkerhand in 3 richtingen. Normale stand. Intacte corticale begrenzingen. Geen fractuur. Geen losse fragmenten. Conclusie: Geen fractuur (Patient naar huis / retour huisarts)	0
X schouder links Beschrijving: Links schouder in twee richtingen. Normale stand. Normale contour humeruskop. Intacte corticale begrenzingen. Geen fractuur. Geen losse fragmenten. Conclusie: Geen fractuur (Patient naar huis / retour huisarts)	0
X schouder rechts Midschacht claviculafractuur met dislocatie en los fragment. Uitslag aansluitend door laborant doorgegeven aan huisartsenpost.	1
X pols links Knik in dorsale contour distale radiusmetafyse: greenstick fractuur. Patiënt naar SEH.	1
X voet/tenen rechts X enkel rechts Beschrijving: Rechtervoet AP en driekwart. Rechterenkel AP en lateraal. Normale stand. Intacte corticale begrenzingen. Geen fractuur. Geen losse fragmenten. Weke-delenzwelling laterale zijde enkel meer dan mediale zijde. Conclusie: Geen fractuur Weke-delenzwelling enkel lateraal meer dan mediaal. (Patient naar huis / retour huisarts)	0
X onderarm links Fractuur distaal ulnaschacht met nauwelijks dislocatie. Patiënt naar SEH.	1
X hand/vingers links X pols links Beschrijving: Normale stand. Intacte corticale begrenzingen. Geen fractuur. Geen losse fragmenten. Conclusie: Geen fractuur (Patient naar huis / retour huisarts)	0
X voet/tenen links Beschrijving: Normale stand. Intacte corticale begrenzingen. Geen fractuur. Geen losse fragmenten. Conclusie: Geen fractuur (Patient naar huis / retour huisarts)	0
X enkel rechts X voet/tenen rechts Beschrijving: Rechter voet AP en driekwart. Rechter enkel AP en lateraal. Normale stand. Intacte corticale begrenzingen. Geen fractuur. Afgeronde densiteit ventraal van talus: verbeningskern. Kleine densiteit distaal van mediale malleolus gezien contour/aspect geduid als oud fragmentje of weke delenverkalking. Conclusie: Geen fractuur (Patient naar huis / retour…	0
X elleboog links Geen traumatische ossale afwijkingen. Geen aanwijzing voor hydrops.	0
X schouder rechts Midschachtsclaviculafractuur met knikstand naar dorsaal.	1
X onderarm rechts Greenstick fractuur distale een vierde radius met geringe knikstand naar volair.	1
X knie links Aanduiding forse hydrops. Geen traumatische ossale afwijkingen	0
X schouder links Geen traumatische ossale afwijkingen.	0
X enkel links Geen traumatische ossale afwijkingen.	0
X knie rechts Geringe aanduiding hydrops. Geen traumatische ossale afwijkingen.	0
X hand/vingers rechts Geen traumatische ossale afwijkingen met name niet aan het IP gewricht.	0
X schouder links Geen traumatische ossale afwijkingen. Normale relatie AC gewricht.	0
X schouder rechts Subcapitale humerusfractuur rechts, waarschijnlijk comminutief. AC artrose. Calcificatie in de weke delen. Te distaal van de cuff.	1
X enkel rechts Geen duidelijke cortexonderbreking distale fibula, wel een subtiele onregelmatigheid, cave toch fractuur. Wel forse weke delenzwelling.	1
X enkel rechts Opname van de rechterenkel in twee richtingen. Geen eerder onderzoek ter vergelijk. Normale botstructuur en kalkhoudendheid. Congruent enkelgewricht rechts met intacte ossale structuren zonder aanwijzingen voor traumatische ossale afwijkingen. Geen evidente weke-delenzwelling. Geringe degeneratieve aanpunting talonaviculaire gewricht. Conclusie: Geen aanwijzingen voor traumatische …	0
X knie rechts Opname van de rechterknie in twee richtingen. Normale botstructuur en kalkhoudendheid. Suggestie van ophelderingslijntje ter hoogte van laterale tibiaplateau met tevens suggestie van cortexonderbreking aan dorsale zijde van het tibiaplateau zoals zichtbaar op de laterale opname. Scherp lijntje ter hoogte van de eminentia intercondylaris medialis. Een en ander suggestief voor fractuu…	1
X voet/tenen rechts Opname van de rechtervoet in twee richtingen. Normale botstructuur en kalkhoudendheid. Intact osteo-articulair beeld met normale corticale begrenzingen zonder aanwijzingen voor traumatische ossale afwijkingen. Conclusie: Geen aanwijzingen voor traumatische ossale afwijkingen rechtervoet.	0
X hand/vingers rechts Opname van de rechterhand in 2 richtingen. Geen eerder onderzoek ter vergelijk. Normale botstructuur en kalkhoudendheid. Beeld van schuinverlopende fractuur basis os metacarpale 5 met geringe verkorting en dislocatie adlatum. Enige bowing van os metacarpale 5 bij vermoedelijk status na de door u vermelde oude boksersfractuur. Afgeronde verkalking ter hoogte van os scaphoideu…	1
X pols links Opname van de linkerpols in twee richtingen. Normale botstructuur en kalkhoudendheid bij nog onvolgroeid skelet. Distale radiusfractuur links met geringe verkorting en dorsale angulatiestand. Tevens distale ulnafractuur met geringe dislocatie adlatum en geringe dorsale angulatie. Processus styloideus ulnae fractuur. Conclusie: Distale radius en distale ulnafractuur links met dislocat…	1
X hand/vingers rechts Opname van de rechterhand in 2 richtingen. Normale botstructuur en kalkhoudendheid bij bijna volgroeid skelet. Beeld van subcapitale fractuur os metacarpale 5 rechterhand met enige verkorting en angulatiestand. Verder intacte ossale structuren met normale corticale begrenzingen. Conclusie: Beeld van subcapitale fractuur os metacarpale 5 rechts met enige angulatiestand.	1
X bekken en heup links Ter vergelijk 06/11/13. Kalkarm aspect van de afgebeelde ossale structuren. Ten opzichte van voorgaand onderzoek een ongewijzigde stand en aspect van de bekende heupprothese beiderzijds met cerclagedraad links en cerclagedraden met plaat en schroef aan de rechterzijde met conform voorgaand onderzoek enige afstaan van de plaat aan craniale zijde. Verder geen aanwijzingen voo…	0
X elleboog links Opname van de linkerelleboog in twee richtingen. Normale botstructuur en kalkhoudendheid. Beeld van comminutieve olecranonfractuur links met dislocatie.	1
X enkel links Opname van de linkerenkel in twee richtingen. Geen eerder onderzoek ter vergelijk. Congruent enkelgewricht links met intacte ossale structuren zonder aanwijzingen voor traumatische ossale afwijkingen. Enige weke delenzwelling ter hoogte van de laterale malleolus. Conclusie: Geen aanwijzingen voor traumatische ossale afwijkingen linkerenkel.	0
X pols links Opname van de linkerpols in twee richtingen. Normale botstructuur en kalkhoudendheid. De laterale opname toont aan aan dorsale zijde van het os scaphoideum enige onregelmatigheid zonder duidelijk beeld van fractuur vermoedelijk van degeneratieve origine. Geen overtuigende argumenten voor (os triquetrum) fractuur. De laterale opname toont minimale niet geheel afgeronde verkalking vola…	1
X enkel rechts Geen posttraumatische ossale pathologie.	0
X hand/vingers rechts Opname dig 5 rechterhand in 3 richtingen. Normale botstructuur en kalkhoudendheid. Beeld van fractuur basis proximale falanx dig 5 rechterhand met geringe dislocatie. Verder intacte ossale structuren met normale corticale begrenzingen zonder aanwijzingen voor traumatische ossale afwijkingen. Conclusie: Beeld van fractuur basis proximale falanx dig 5 rechterhand.	1
X knie rechts Opname van de rechterknie in twee richtingen. Ter vergelijk 17/02/16. Normale botstructuur en kalkhoudendheid. Congruent kniegewricht rechts met intacte ossale structuren en normale patellofemorale verhouding. Geen aanwijzingen voor traumatische ossale afwijkingen. Geen beeld van hydrops. Conform voorgaand onderzoek een langgerekte verkalking projecterend ter hoogte van de tibiameta…	0
Trauma pols X onderarm rechts Geen fractuur. Neutrale stand. Elleboog niet afgebeeld. Geen oud onderzoek.	0
X onderbeen links Opname linkeronderbeen in twee richtingen. Normale botstructuur en kalkhoudendheid. Beeld van distale fibulafractuur links zonder aanwijzingen voor significante dislocatie. Enige weke delenzwelling ter hoogte van de laterale malleolus. Minimaal hielspoortje. Verder intacte ossale structuren met normale corticale begrenzingen. Conclusie: Distale fibulafractuur links zonder aanwij…	1
X pols rechts Geen oud onderzoek. Geen luxatie, geen fractuur.	0
X pols rechts Opname van de rechterpols in twee richtingen. Ter vergelijk 19/04/18. Normale botstructuur en kalkhoudendheid bij nog onvolgroeid skelet. Congruent polsgewricht rechts met intacte ossale structuren zonder aanwijzingen voor traumatische ossale afwijkingen. Conclusie: Geen aanwijzingen voor traumatische ossale afwijkingen rechterpols.	0
X pols rechts X hand/vingers rechts Distale radius fractuur, intra-articulair. Avulsie styloid ulnae. Neutrale stand.	1
X elleboog links Posterolaterale luxatie. Cortexonregelmatigheid radiaire zijde radiushals. Niet verplaatste radiushalsfractuur.	1
X elleboog rechts vergelijking 2008. Hemarthros en avulsiefragment. Niet verplaatste fractuur radiuskop. Geen luxatie.	1
X hand/vingers rechts Geen fractuur of luxatie. Ringvinger 2 richtingen. Geen oud onderzoek.	0
X hand/vingers links Salter Harris 2 fractuur middenfalanx pink in geringe ulnaire deviatie en flexiestand. Geen oud onderzoek.	1
X elleboog links Geen vergelijking. Overleg met dienstdoende huisarts: geen bewegingsbeperking. Artrose mediaal en lateraal met osteofytvorming. Cortexonregelmatigheid capitulum. Geen haemarthros. Conclusie: gezien ontbreken van haemarthros. Normale beweeglijkheid beter passend bij artrose dan bij niet verplaatste radiuskopfractuur.	0
X onderbeen links Vergelijking X-enkel 11/05/18. Geen fractuur of luxatie. Intacte vork. Slanke weke delen.	0
Posttraumatische afwijkingen? X schouder rechts AC en glenohumeraal intact. Geen cuff kalk. Geen luxatie of fractuur. N.B. graag op de aanvraag vermelden type trauma, bevindingen bij onderzoek, locatie type klachten (pijn, instabiliteit, slotklachten). Hartelijk dank.	0
X enkel links Laterale talusrol fractuur. Vork intact. Weke delen zwelling lateraal.	1
X hand/vingers rechts AP en driekwart opname. Geen onderzoek ter vergelijk. Normale botstructuren. Normale stand. Normale belijning van de carpalia. Intacte corticale begrenzingen. Geen afgrensbare fracturen. Dubbelcontour aan de volaire zijde van de proximale falanx van de vierde straal op de driekwartopname, vermoedelijk projectie kwestie. Geringe degeneratieve kenmerken aan het IP-gewricht en …	0
X pols links AP en laterale opname. Geen onderzoek ter vergelijk. Normale botstructuren. Normale stand. Normale belijning van de carpalia. Geen aanwijzingen voor een fractuur. Conclusie: Geen aanwijzingen voor een fractuur.	0
X pols links AP en laterale opname. Geen onderzoek ter vergelijk. Nog iets immatuur skelet, passend bij de leeftijd. Normale botstructuren. Normale stand. Normale belijning van de carpalia. Geen afgrensbare fracturen. Conclusie: Geen aanwijzingen voor een fractuur.	0
X enkel links AP en lateraal. Geen onderzoek ter vergelijk. Normale botstructuren. Normale stand. Geen zuivere AP ingeschoten opname. De enkelvork oogt echter congruent. Intacte corticale begrenzingen. Er zijn geen fractuurlijnen afgrensbaar. Forse weke-delenzwelling ter plaatse van laterale malleolus. Conclusie: - Forse weke-delenzwelling ter plaatse van laterale malleolus. - Geen aanwijzingen v…	0
X hand/vingers rechts Normale kalkhoudendheid en botstructuur. De cortex is intact. Geen aanwijzingen voor traumatisch ossaal letsel. Normaal aspect van de afgebeelde gewrichtjes. Conclusie: Geen fractuur kenmerken.	0
X schouder rechts Geen fractuur. Normale stand glenohumeraal. Minimale hoogstand laterale clavicula ten opzichte van acromion met gezwollen AC kapsel. Conclusie: geen fractuur. AC subluxatie.	0
X pols links Torusfractuur distale radius. Geen corticale onderbrekingen. Geen luxaties.	1
X voet/tenen rechts Trauma grote teen, 2,3. Vergelijking 2012. Geen luxatie of fractuur. Os tibiale externum, normaalvariant.	0
X voet/tenen rechts Dwarse fractuur eindfalanx 1e straal. Patient naar SEH.	1
X enkel links Geen luxatie of fractuur. Normale corticale contouren en botmatrix. Lichte zwelling laterale malleolus.	0
X hand/vingers rechts Geen fractuur of luxatie. Intacte corticale lijnen en onopvallende botmatrix. Geen aanwijzingen voor letsel van de physis. Geen ossale afwijkingen.	0
X LWK PA en laterale opnames. Geen onderzoek ter vergelijk. Vijf wervels van het lumbale type. Th12 toont hypoplastische ribben. Minimale links convexe scoliose. Op de laterale opname is er een zeer minimale anteropositie van L4 ten opzichte van L5. Beeld passend in het kader van een graad 1 anterolisthesis, vermoedelijk op basis van degeneratie. Er zijn geen inzakkingen. Degeneratieve kenmerken …	0
X elleboog links Normale kalkhoudendheid en botstructuur. De cortex is intact. Geen evidente fractuurlijn. Het fatpad sign is negatief. Kleine afgeronde benige structuren lateraal, vermoedelijk verbeningskernen. X pols links Normale kalkhoudendheid en botstructuur bij nog onvolgroeid skelet. Normaal beeld van de epifysairlijnen. De cortex is intact. Geen aanwijzingen voor traumatisch ossaal letse…	0
X voet/tenen links Normale kalkhoudendheid en botstructuur. De cortex is intact. Geen aanwijzingen voor traumatisch ossaal letsel. Normaal beeld van de MTP en IP gewrichten. Geen erosies. X enkel links Normale kalkhoudendheid en botstructuur. De cortex is intact. Geen traumatisch ossaal letsel. Congruent beeld van het bovenste spronggewricht. X pols rechts Normale kalkhoudendheid en botstructuur.…	0
X hand/vingers rechts AP, 3/4 en AP-opname van dig 1. Geen onderzoek ter vergelijk. Normale botstructuren. Er is een communitieve dwarse fractuur ter plaatse van de basis van MC-1. Geringe verplaatsing van de fractuurdelen met geringe impressie. Er is tevens een fractuur ter plaatse van de proximale falanx van de eerste straal met een intra-articulair verloop ter plaatse van het MCP1 gewricht. Co…	1
X knie rechts Geen fractuur of luxatie. Normale stand. Onopvallende botmatrix en intacte corticalis. Conclusie: geen fractuur. Geen ossale pathologie.	0
X thorax Normaal beeld van hart en longen. Geen fracturen. X schouder links Geen traumatische ossale afwijkingen.	0
X pols rechts Geen traumatische ossale afwijkingen.	0
X hand/vingers rechts Fractuur middenphalanx van de tweede straal. Patient werd verwezen naar de eerste hulp.	1
X enkel links Opname van de linkerenkel in twee richtingen. Normale botstructuur en kalkhoudendheid. Op de laterale opname lichte cortex onregelmatigheid voorzijde tibia zonder duidelijke cortexdoorbraak: geen evidente fractuur. Verder geen aanwijzingen voor traumatische ossale afwijkingen. Weke delen zwelling laterale malleolus. Conclusie: Lichte cortexonregelmatigheid voorzijde tibia links zond…	0
X elleboog links Geen directe of indirecte fractuurtekenen. Geen luxatie. X pols links Knikje aan de ventromediale corticalis van de radiusmetaphyse, verdacht voor fractuur.	1
X pols rechts Metaphysaire-physaire fractuur distale radius, Salter-Harris type 2. Intacte ulna en carpus.	1
X knie links Matige opnames. Geen goede laterale projectie. Patella lijkt verder intact. Geen fractuur.	0
X bekken en heup rechts Collum femoris fractuur rechts, varusstand. Intact bekkenskelet. Lichte coxartrose en SI artrose beiderzijds. Geen luxatie.	1
X hand/vingers links Geen luxatie of fractuur. Normale vorm, botmatrix en intacte corticalis. Normale groeischijven.	0
X voet/tenen rechts en X enkel rechts Meerfragmentaire fractuur van de calcaneus met deelname van het subtalaire gewricht en afvlakken van de Boehler hoek. Talus en tarsus en voorvoet alsook malleoli intact. Advies CT.	1
X onderarm links Intra-articulaire distale radiusfractuur met dislocatie, verkorting en dorsale angulatie. Fractuur processus styloideus ulnae.	1
X schouder links Laterale claviculafractuur links met geringe dislocatie. (Patiënt aansluitend door laborant naar SEH verwezen)	1
X elleboog rechts X pols rechts Geen fractuur of luxatie. Geen vetpad sign.	0
X schouder links Schouder links toont normale stand. Intacte corticale begrenzingen. Clavicula toont geen afwijkingen. Ribstructuren intact. Conclusie:Geen posttraumatische ossale pathologie.	0
X voet/tenen rechts Voorvoet rechts toont normale stand. Intacte corticale begrenzingen. Meerdere lucenties passend bij erosieve afwijkingen in zowel het MTP-1 als het IP-gewricht. Aan de mediale zijde. Geen gewrichtsspleetversmalling. Beeld zou kunnen passen bij een jichtartritis. MTP gewrichten verder geen afwijkingen. Overige ossale structuren voorvoet tonen geen focale afwijkingen.Geen posttr…	0
X elleboog links Vetlijn aan voorzijde staat af: veel hydrops/haemarthros. Dubieuze corticale onderbreking ventrale zijde distale humerus. Fractuur? Of toch nog overprojectie groeischijf. Patiënt naar SEH	1
X elleboog links Normale kalkhoudendheid. Positief fatpad sign, zowel posterieur als anterieur. Onregelmatigheid ter hoogte van het processus coronoideus. Tevens lucente lijn in het olecranon. Een en ander suggestief voor fractuur. Conclusie: Cave fractuur olecranon.	1
X enkel rechts Weke delenzwelling anterolateraal. Vork intact. Geen fractuur.	0
X pols links AP en laterale opnames. Geen onderzoek ter vergelijk. Immatuur skelet, conform de leeftijd. Er is een greenstick fractuur van de distale radius met vouw aan de dorsale zijde. Mogelijk tevens kleine greenstick fractuur van de distale ulna. Conclusie: Greenstick fractuur distale radius en mogelijk ook distale ulna.	1
X knie rechts AP en lateraal. Geen onderzoek ter vergelijk. Normale botstructuren. Er is een opvallende wat mediale stand van de patella. Intacte corticale begrenzingen. Geen afgrensbare fractuurlijnen. Er is wel een suprapatellaire hydrops. Conclusie: - Geen afgrensbare fracturen. - Suprapatellaire hydrops.	0
X pols links Geen fractuur of luxatie.	0
X bekken en heup rechts Kop-halsprothese rechts. Lichte degeneratieve veranderingen linkerheup. Geen aanwijzing voor fractuur.	0
X elleboog links Forse hydrops. Geen evidente fractuur zichtbaar.	0
X pols links AP en lateraal. Geen onderzoek ter vergelijk. Normale botstructuren. Normale stand. Normale belijning van de carpalia. Geen afgrensbare fractuurlijnen. Geringe tekenen van STT-artrose. X hand/vingers links AP en driekwart opname. Geen onderzoek ter vergelijk. Normale botstructuren. Normale stand. Geringe degeneratieve kenmerken aan het IP-gewricht en de DIP-gewrichten. Minimale degen…	0
X schouder links Subcapitale humerusfractuur links met enige dislocatie adlatum. Ook verkorting. Ook avulsie fractuur door tuberculum maius. Beeld van omartrose alsook AC artrose. Patiënt naar SEH.	1
X elleboog links Geen fractuur. Intacte radiuskop.	0
X elleboog links Geen duidelijke fractuur, wel positief fat pad sign. X pols rechts Geen fractuur.	1
X hand/vingers rechts Geen fractuur.	0
X voet/tenen links 27/09/2018, 22:01 Fractuur van de basis van MT-5 in goede stand. Verder intacte corticale begrenzingen.	1
X knie rechts Correlatie met 28/02/2017. Geen fractuur of luxatie. Intacte corticalis, onopvallende bot vorm en botstructuur. Lichte mediale gonartrose met mediaal versmalde femorotibiale gewrichtsspleet en licht toegenomen subchondrale sclerose aan mediale tibiaplateau, niet wezenlijk veranderd. Conclusie: geen fractuur. Lichte mediale gonartrose.	0
X voet/tenen links Geen fractuur of luxatie. Intacte corticalis, normale bot vorm en botstructuur. Onopvallende groeischijven.	0
X hand/vingers links Schuine fractuur van de distale MC-5. Minimale dislocatie. Overige handskelet intact. Geen luxaties.	1
X schouder links Claviculafractuur links.	1
X schouder rechts Comminutieve claviculafractuur rechts.	1
X voet/tenen rechts Verdenking fractuur midfalanx en distale einde proximale falanx dig 4 alsmede fractuur distale einde proximale falanx dig 5.	1
X hand/vingers links Spiraalfractuur metacarpale 4.	1
X knie rechts Geen fractuur, geen hydrops.	0
X hand/vingers rechts Fracturen basis metacarpale 3 vier en vijf voor zover zichtbaar zijn CMC gewricht intact. Fractuur lijkt extra-articulair te verlopen. Er is een geringe dislocatie en verkorting.	1
X hand/vingers links Crushletsel van de distale falanx vierde straal met een tuft fractuur met een redelijke anatomische stand. Patiënt is niet verwezen naar spoedeisende hulp. Mogelijk heeft de laborant de fractuur niet als zodanig herkend.	1
X hand/vingers rechts Hand rechts toont een subcapitale MC-5 fractuur met angulatie en verkorting.	1
X hand/vingers rechts Dig een rechts toont normale stand in twee richtingen. Intacte corticale begrenzingen.Geen posttraumatische ossale pathologie.	0
X voet/tenen links Voorvoet links toont een intra-articulair verlopend fractuurtje basis eerste falanx dig 5. Fractuur vertoont een geringe dislocatie. MT-5 is verder intact. Overige ossale structuren intact. Conclusie: intra-articulair fractuurtje basis falanx vijfde straal links met geringe dislocatie.	1
X elleboog links Normale stand, intacte corticale begrenzingen, geen gewrichtseffusie.	0
X hand/vingers/pols rechts Pols rechts, intacte corticale begrenzingen, intacte carpale belijning. Geen posttraumatische ossale pathologie.	0
X onderbeen links Onderbeen en knie links toont een normale stand. Intacte corticale begrenzingen. Geen gewrichtseffusie. Geen andere afwijkingen. X enkel links Enkel links toont normale stand. Zeer forse weke-delenzwelling, cave graad 3 enkel bandletsel. Intacte corticale begrenzingen. Normale stand van bovenste spronggewricht met een congruente enkelvork. Conclusie:Geen posttraumatische ossale …	0
X voet/tenen links Voorvoet links toont een intra-articulair verlopende fractuur distale falanx eerste straal met een redelijk anatomische stand.	1
X pols rechts Pols rechts toont normale stand. Intacte corticale begrenzingen. Intact carpale belijning.Geen posttraumatische ossale pathologie.	0
X voet/tenen rechts Voorvoet rechts toont normale stand. Intacte corticale begrenzingen.Geen posttraumatische ossale pathologie.	0
X pols rechts Normale stand, geen posttraumatische ossale pathologie.	0
X schouder rechts Schouder rechts toont een normale stand, clavicula intact. Enige hoogstand laterale clavicula. Passend bij een Tossy III. Bij ontbreken fractuur is patient niet verwezen naar de SEH. Echter wel indicatie voor verwijzing bij klinische verdenking op AC luxatie.	1
X knie rechts Normale stand, geen gewirchtseffusie. Geen posttraumatische ossale pathologie.	0
X onderbeen rechts Geisoleerde tibia fractuur met een anatomische stand. Congruente gewrichten. Patient is verwezen naar de spoedeidende hulp.	1
X pols rechts Botstructuurtje dorsaal van de proximale carpale rij, bij passende kliniek mogelijk een avulsiefractuur van het os triquetrum. Verder onopvallend handskelet.	1
X elleboog links Olecranonfractuur links met uitgebreide dislocatie. Patiënt naar SEH	1
X pols rechts X elleboog rechts Pols in combinatie met onderarm en elleboog. Normale stand. Intacte corticale begrenzingen, geen fractuur. X schouder rechts Clavicula opname in twee richtingen. Normale contour van clavicula. Geen fractuur. Op rand van foto een lokale uitbochting aan proximale humerus. Hierom aanvullende foto bovenarm. X bovenarm rechts Normale stand. Op de endorotatie foto komt d…	0
X enkel links Distale fibulafractuur (weber B) met minimale dislocatie. Uitgebreide weke-delenzwelling lateraal. Patiënt naar SEH	1
X knie rechts Beschrijving: Normale stand. Normaal wijd kniegewricht. Intacte corticale begrenzingen. Geen fractuur. Geen losse fragmenten. Geen hydrops. Conclusie: Geen fractuur (Patient naar huis / retour huisarts)	0
X pols rechts Beschrijving: Normale stand. Intacte corticale begrenzingen. Geen fractuur. Geen losse fragmenten. Conclusie: Geen fractuur (Patient naar huis / retour huisarts)	0
X schouder links Midschacht claviculafractuur met angulatie. Patiënt naar SEH	1
X bovenarm links Fractuur tuberculum majus proximale humerus met minimale dislocatie.	1
X pols links Normale stand. Intacte corticale begrenzingen, geen fractuur. Geen losse fragmenten.	0
X elleboog rechts Vetlijn aan voorzijde en achterzijde staat af. Wat irregulaire contour mogelijk corticale onderbreking ventrale zijde distale humerus met ook kleine knik in contour uiteinde distale humerus. Beeld hiermee suspect voor supracondylaire humerusfractuur. Doorgebeld huisartsenpost, patiënt wordt doorverwezen naar SEH.	1
X knie rechts Haemartros. Verdenking transversale fissuur patellabovenpool, zonder evidente corticale onderbreking of dislocatie. Normale patella stand. Patellofemorale artrose. Overige knieskelet onopvallend. Conclusie: verdenking patellafissuur zonder dislocatie. Overweeg CT.	1
X hand/vingers links Geen fractuur of luxatie. Geen ossale pathologie. X enkel rechts Geen fractuur of luxatie. Laterale weke-delenzwelling.	0
X onderarm links Onderarm met pols en elleboog in twee richtingen. Lichte welving van de proximale radius zonder corticale onderbreking, bij passende kliniek eventueel verdacht voor fractuur. Onderarm en afgebeelde middenhand onopvallend. Geen luxatie. X hand/vingers links Geen fractuur of luxatie. Onopvallende groeischijven. Geen indirecte fractuur tekenen.	0
X elleboog rechts Geen fractuur of luxatie. Nevenbevinding supracondylaire ventrale exostose die naar distaal wijst. Waarschijnlijk normaal variant, osteochondroom onwaarschijnlijk. Associatie met compressieneuropathieen. Overweeg orthopaedische evaluatie.	0
X elleboog rechts Haemarthros en fractuur aan het dorsale aspect van de laterale condylus. Bij onzuivere laterale opname verloopt de antero - humerale lijn zowel door de trochlea als het anterieure deel van het capitulum. De capitulum epifyse is intact. Geen zekere fractuurlijn aan de mediale condylus. Overige elleboogskelet intact. Conclusie: fractuur laterale humeruscondyl met haemarthros en in…	1
X knie links Geen fractuur of luxatie. Normale stand patellofemoraal en femorotibiaal. Onopvallend aspect van de boorkanalen en fixatiemateriaal.	0
X elleboog links Haemarthros en subcapitale radiusfractuur. Gewrichtsvlakken en humerus intact. Geen luxatie.	1
X enkel rechts Forse laterale weke-delenzwelling. Hypodens lijntje transversaal aan de malleolus tibialis, atypisch voor fractuur, waarschijnlijk summatie effect, vergelijkbaar met 2006. Conclusie: geen aanwijzingen voor fractuur.	0
X elleboog links Gecalcificerende structuur lateraal van de laterale epicondylus zonder botdefect of corticale onderbreking, mogelijk in kader van degeneratief proces of epicondylitis. Geen directe of indirecte tekenen van fractuur. Geen luxatie. Conclusie: geen fractuur. Gecalcificeerde weke delen structuur aan de epicondylus lateralis.	0
X enkel links Laterale weke-delenzwelling. Intacte corticale lijnen. Onopvallende botstructuur. Afgeronde ossale structuur caudaal van de distale fibula, niet typisch voor fractuur. Onopvallende groeischijven. Conclusie: geen aanwijzingen voor fractuur of ossale pathologie. Afgeronde botstructuur aan de malleolus lateralis, d.d. secundaire ossificatiekern of oude avulsiefractuur, atypisch voor fr…	0
X hand/vingers links Geen onderzoek ter vergelijking. Onvolgroeid skelet. Subcapitale fractuur MC-2. Goede stand. Dig 2 intact. Patiënt verwezen naar de SEH.	1
X pols links Wordt vergeleken met onderzoek van 11 februari 2018. Onvolgroeid skelet. Geen epiphysiolysis. Geen fracturen. Geen afwijkingen anderszins. Ongewijzigd beeld.	0
X schouder links Geen onderzoek ter vergelijking. Congruent glenohumeraal gewricht. Geen luxatie. Geen Hill-Sachs laesie. Geen ossale bankkaart. Geen fracturen. Geen avulsies. AC-gewricht normaal. Normaal ossaal beeld aldus.	0
X schouder links AP, clavicula en uitgedraaide opname. Geen onderzoek ter vergelijk. Normale botstructuren. Normale stand van de ossale structuren. Er zijn geen fractuurlijnen af te grenzen. Geringe gewrichtsspleetversmalling glenohumeraal en minimale afplatting van de humeruskop met osteofytvorming. Beeld passend in het kader van omartrose. Geen peri-articulaire weke-delenverkalkingen. Er is een…	0
X bekken en heup rechts AP bekken opname. Geen onderzoek ter vergelijk. Immatuur skelet, conform de leeftijd. Er is een normaal, symmetrisch aspect van de bekkenkam. Overprojectie van darmstructuren beiderzijds. Geen afgrensbare fracturen. Normaal aspect van de bekkenring. Normaal aspect van ramus superior en inferior beiderzijds. Normaal aspect van beide heupgewrichten en beide SI-gewrichten. Ge…	0
X hand/vingers links AP en driekwart opname. Ten opzichte van 30/05/2012. Normale botstructuren. Normale stand. Intacte corticale begrenzingen. Geen aanwijzingen voor een fractuur. Conclusie: Geen aanwijzingen voor een fractuur.	0
X enkel rechts AP en lateraal. Geen onderzoek ter vergelijk. Het skelet oogt iets kalkarm. Normale stand van de ossale structuren. Congruente enkelvork. Er zijn geen afgrensbare fracturen. Geen duidelijke weke delenzwellingen. Conclusie: Geen aanwijzingen voor een fractuur.	0
X hand/vingers rechts AP en 3/4 hand opname. Ten opzichte van 18 7 2018, en 06/08/2018. Status na een doorgemaakte subcapitale fractuur ter plaatse van metacarpale 5. Geringe angulatie. Doorbouw aan de radiaire zijde. Aan de ulnaire zijde is er nog een corticale onderbreking zichtbaar. Er is nu eveneens een subcapitale fractuur van MC-4. Deze fractuur was eerder niet te zien. Conclusie: - Bekende…	1
X bekken en heup rechts AP bekken opname en uitgedraaide heup opname rechts. Geen onderzoek ter vergelijk. Symmetrische bekkenkam. Intacte bekkenring. Normaal aspect van ramus superior en inferior beiderzijds. Normaal aspect van de beide heupgewrichten. Doorlopende botbalkjes. Geen aanwijzingen voor een fractuur. Normaal aspect van de SI-gewrichten. Kleine densiteit in het kleine bekken ECI. Conc…	0
X enkel rechts AP en lateraal. Ten opzichte van 12/01/2006. Normale botstructuren. Status na chirurgie ter plaatse van de distale fibula waarbij er conform eerder twee bot ankertjes in situ zijn. De laterale begrenzing van de distale tibia is nu minder glad begrensd dan 12/01/2006. Dubbelcontourtje ter plaatse /koppeling/. Forse weke-delenzwelling ter plaatse van laterale malleolus. Verdenking op…	1
X schouder rechts Twee richtingen. Geen onderzoek ter vergelijk. Immatuur skelet, conform de leeftijd. Er is een onregelmatigheid zichtbaar ter plaatse van het acromion op de craniocaudale clavicula opname. Vermoedelijk betreft dit een groeikern. Cave toch fissuur (veel minder waarschijnlijk). Normaal aspect en articulatio van het AC-gewricht. De clavicula toont geen afgrensbare fracturen. Geen r…	0
X schouder rechts X clavicula twee richtingen. Ten opzichte van 28/11/2015, 04/12/2015 en 15/01/2016. Status na een doorgemaakte midschacht claviculafractuur. Op de opnames van 15/01/2016 was er al duidelijke vorderende doorbouw zichtbaar. Nu is er opnieuw centraal een fractuurlijn zichtbaar. De begrenzingen zijn scherp. Verdenking op een nieuwe midschacht claviculafractuur. Normaal aspect en art…	1
X pols rechts Distale extra-articulaire radiusfractuur met dorsale angulatie en licht verstrijken van de radius inclinatie. Oudere avulsiefractuur van de processus styloideus ulnae. Carpus en metacarpus onopvallend.	1
X pols rechts Geen fractuur of luxatie. Intacte corticale lijnen, onopvallende bot vorm - en botstructuur. Onopvallende groeischijven. Geen indirecte tekenen van fractuur.	0
X hand/vingers links De basisfalanx 2 toont ulnair een discrete corticale irregulariteit aan de metafyse zonder duidelijke corticale onderbreking, mogelijk passend bij een Salter Harris 2 fractuur. Weke-delenzwelling aan basisfalanx 2. Overige handskelet onopvallend.	1
X pols links Geen fractuur of luxatie. Geen indirecte fractuur tekenen.	0
X onderarm rechts Distale greenstick fractuur van de ulna met lichte bowing van de radius. Lichte ulnaire deviatie. Geen herkenbare luxatie van het radiuskopje op de foto van de onderarm.	1
X onderarm links Distale radius fractuur, Greenstick. Patient naar SEH.	1
X enkel rechts Weber B fractuur met normale stand BSG. Patient naar SEH.	1
X pols links Distale radius fractuur type colles met dorsale inclavatie.	1
X pols links Geen posttraumatische ossale pathologie. X hand/vingers links Geen posttraumatische ossale pathologie.	0
X hand/vingers rechts Fractuur midschacht MC 5 met minimale knikstand. Patient naar SEH.	1
X bovenarm links Geen posttraumatische ossale pathologie. AC atrose.	0
X hand/vingers rechts Geen posttraumatische ossale pathologie.	0
X onderarm links Geen posttraumatische ossale pathologie.	0
X enkel rechts Geen posttraumatische ossale pathologie.	0
X voet/tenen links Geen posttraumatische ossale pathologie.	0
X hand/vingers rechts Geen posttraumatische ossale pathologie.	0
X hand/vingers rechts Normale stand rechterhand. Geen posttraumatische ossaal letsel.	0
X pols links Geen posttraumatische ossale pathologie.	0
X enkel links Fractuur distale fibula en fragment naast mediale malleolus. Cave bimalleolaire fractuur. Verdenking lichte lateralisatie van de talusrol. patient werd verwezen naar de SEH.	1
X pols rechts Geen fractuur.	0
X enkel links Verdraaid Verbandmateriaal. Vork intact. Geen luxatie of fractuur. Weke delenzwelling anterolateraal.	0
X schouder links Normale stand clavicula. Normale verhouding AC-gewricht. Geen ossaal letsel, geen posttraumatische veranderingen. Geen wekedelencalcificaties.	0
X hand/vingers links Geen aanwijzingen voor fractuur. CMC-1 toont geen bijzonderheden.	0
X bekken/heupen Geen vergelijk beschikbaar. De stand van de femorale component van de heupprothesen lijkt goed. Er zijn geen fracturen zichtbaar. De cup van de rechterprothese lijkt wel wat steil te staan. Dubieuze cortexonderbreking ter plaatse van acetabulum van het heupgewricht links. Degeneratie laag lumbaal. Conclusie: Dubieus cortexonderbreking acetabulum links. Helaas geen vergelijk. Aanvu…	1
X elleboog links Normale kalkhoudendheid en botstructuur bij nog onvolgroeid skelet. Normaal beeld van de epifysairlijnen. De cortex is intact. Het fatpad sign is negatief. X pols links Normale kalkhoudendheid en botstructuur bij nog onvolgroeid skelet. Normaal beeld van de epifysairlijnen. Intacte cortex. Geen fractuur kenmerken. Conclusie: Geen aanwijzingen voor traumatisch ossaal letsel.	0
X enkel links Normale kalkhoudendheid. De cortex is intact. Geen evidente fractuurlijnen aanwijsbaar. Forse weke-delenzwelling aan de laterale zijde van de enkel. Asymmetrisch bovenste spronggewricht. Cave bandletsel. Conclusie: Geen fractuur kenmerken. Wel forse weke-delenzwelling en asymmetrische gewrichtsspleet van het bovenste spronggewricht.	0
X enkel links AP en lateraal. Ten opzichte van 13/02/2016. Normale botstructuren. Normale stand. Congruente enkelvork. Intacte corticale begrenzingen. Geen afgrensbare fracturen. Geen weke delenzwellingen. X voet/tenen links AP en driekwart opname. Ten opzichte van 13/02/2016. Normale botstructuren. Normale stand. Normaal aspect van de vierde en vijfde straal. Geen afgrensbare fracturen. Os peron…	0
X bovenarm rechts AP en laterale opname. Ten opzichte van de linkerzijde van 18/11/2005. Normale botstructuren. Normale stand. Er is een minimale corticale verbreding ter hoogte van de midschacht humerus. De cortex is ter plaatse glad begrensd. Aspecifieke bevinding. Er zijn geen fractuurlijnen afgrensbaar. Minimale verkalkingen ter hoogte van de aanhechting van de supraspinatuspees. Dubbelcontou…	0
X bekken/heupen AP bekken opname en uitgedraaide heup opname links. Ten opzichte van 09/03/2013. Normaal aspect van de bekkenkam beiderzijds. Intacte bekkenring. Normaal aspect van ramus superior en inferior beiderzijds. Normaal aspect van de symfyse. Normaal aspect van beide heupgewrichten. Doorlopende botbalkjes. Er is geen fractuurlijn afgrensbaar. Degeneratieve kenmerken aan de laaglumbale we…	0
X hand/vingers links AP en laterale opnames. Geen onderzoek ter vergelijk. Normale botstructuren. Normale stand. Er is een minimale fractuur zichtbaar ter plaatse van het caput van de eindfalanx van de eerste straal. Normaal aspect van het CMC-1 en het IP gewricht. Conclusie: Minimale fractuur ter plaatse van de eindfalanx van de eerste straal. Patiënt ging terug naar de huisartsenpost.	1
X elleboog links Forse gewrichtseffusie. Prehumerale lijn loopt door het midden van de epicondyl passend bij een transcondylaire humerusfractuur. Overige ossale structuren intact. Conclusie: verdenking op een transcondylaire humerusfractuur met een geringe angulatie naar dorsaal	1
X enkel links Enkel links in twee richtingen toont een normale stand met een congruente enkelvork. Forse weke-delenzwelling rondom de laterale malleolus. Intacte corticale begrenzingen. Conclusie:Geen posttraumatische ossale pathologie.	0
X voet/tenen rechts Geen klinische informatie beschikbaar. Fractuurtje zichtbaar in de eindfalanx van digitus een rechts met intra-articulair verloop. Verder normaal aspect van het MTP-1 gewricht. Ook de overige gewrichtjes in de voorvoet imponeren normaal. Conclusie: Fractuurtje eindfalanx hallux rechts.	1
Trauma metatarsale 2,3? X voet/tenen rechts Geen fractuur of luxatie.	0
X hand/vingers links Dorsale luxatie proximale IP pink.	1
X pols links Greenstick distale radiusfractuur in neutrale stand.	1
X bekken en heup links Geen oud onderzoek beschikbaar ter vergelijking. De normaal wijde SI-gewrichten. Wel enige sclerosering langs het SI-gewricht links. Intacte corticale begrenzingen. Geringe versmalling van de heupgewrichten, met degeneratieve aanpunting van het acetabulumdak rechts meer dan links. Geen afwijkingen van de proximale femora. Conclusie: Geen fractuur aangetoond.	0
X pols rechts Distale radiusfractuur in goede stand. Verder intacte corticale begrenzingen. Patiënt is doorverwezen naar de spoedeisende hulp.	1
X voet/tenen rechts Subtiel avulsiefractuurtje caput MT-5 zonder evidente dislocatie. Ter plaatse ook lichte weke-delenzwelling. Patiënt doorverwezen naar SEH.	1
X knie rechts Geen posttraumatische ossale pathologie.	0
X voet/tenen links Geen posttraumatische ossale pathologie.	0
X schouder links Anteriore luxatie linker schouder. Geen posttraumatische ossale pathologie.	1
X pols links Wordt vergeleken met onderzoek van december 2016. Diffuus ontkalkt skelet. Geen fractuur. Distale radius intact. Triquetrum intact. CMC-1 artrose. MCP-gewrichten voor zover afgebeeld normaal.	0
X schouder rechts AC artrose en in minder mate ook omartrose. Subcapitale humerusfractuur waarbij fractuur ook doorloopt tot in het tuberculum majus. Geringe verkorting met minimale kanteling. Patiënt naar SEH.	1
X pols rechts AP, lateraal en scafoïd opnames. Geen onderzoek ter vergelijk. Normale botstructuren. Normale stand. Normale belijning van de carpalia. Geen afgrensbare fracturen. Normaal aspect van het scafoïd. Geringe tekenen van CMC-1 artrose. Conclusie: Geen afgrensbare fracturen. Bij persisterende pijnklachten ter hoogte van het tabatière anatomique moet de beeldvorming worden herhaald dan wel…	0
X voet/tenen rechts AP en driekwart opname van dig 1. Geen onderzoek ter vergelijk. Immatuur skelet, conform de leeftijd. Er is een gefragmenteerd aspect van de epifyse ter plaatse van de basis van de proximale falanx van de eerste straal. Dit beeld kan nog passen in het kader van een aanleg variant. Lucent lijntje aan de laterale zijde welke verdacht is voor een fractuur, d.d. ook nog aanleg var…	1
X enkel rechts AP en lateraal. Ten opzichte van 04/05/2011. Normale botstructuren. Normale stand. Congruente enkelvork. Status na een doorgemaakte distale fibulafractuur in 2011. Er is een lucent lijntje zichtbaar ter plaatse van de volledige distale fibula. Forse weke-delenzwelling ter plaatse van de laterale malleolus. Verdenking op een kleine fractuur. Afgerond fragment ter hoogte van de media…	1
Vergelijking met 2009 X pols links X hand/vingers links Locatie van pijn niet geheel duidelijk. Geen luxatie. Geen fractuur.	0
X knie links Haemarthros. Geen fractuur. Geen luxatie. Gonarthrose.	0
X bekken en heup links AP bekken opname en aanvullende heup opnames links. Geen onderzoek ter vergelijk. Normaal aspect van de bekkenkam beiderzijds. Intacte bekkenring. Normaal aspect van ramus superior en inferior beiderzijds. Op de uitgedraaide opnames toont het trochanter major aan de linkerzijde een corticale onregelmatigheid/onderbreking /koppeling/. Cave fractuur. Conclusie: Mogelijke frac…	1
X voet/tenen rechts Geen posttraumatische ossale pathologie.	0
X enkel links AP en lateraal. Geen onderzoek ter vergelijk. Normale botstructuren. Normale stand. Congruente enkelvork. Intacte corticale begrenzingen. Geen afgrensbare fractuurlijnen. Weke-delenzwelling ter plaatse van de laterale malleolus. Conclusie: - Weke-delenzwelling ter plaatse van de laterale malleolus. - Geen afgrensbare fractuur.	0
X hand/vingers rechts Fractuur midfalanx dig-V rechts met knikstand. Patiënt naar SEH.	1
X onderbeen rechts AP en lateraal. Geen onderzoek ter vergelijk. Immatuur skelet, conform de leeftijd. Normale botstructuren. Normale stand. Er zijn geen duidelijk afgrensbare fractuurlijnen. Dubieus coticaal knikje ter plaatse van de distale fibula, cave greenstick. Geen duidelijke lokale weke delenzwelling. Conclusie: Dubieuze kleine greenstick fractuur ter plaatse van de distale fibula.	1
X hand/vingers rechts AP en driekwart opname. Ten opzichte van 03/05/2018. Normale botstructuren. Normale stand. Intacte corticale begrenzingen. Geen aanwijzingen voor een fractuur. Conclusie: Geen aanwijzingen voor een fractuur.	0
X pols rechts Geen posttraumatische ossale pathologie. NB: pijn was niet bij os scafoid.	0
X hand/vingers rechts Subtiel fissuurtje basis MC 4.	1
X hand/vingers links Normale stand dig-V. Naast artrotische kenmerken in het 5 gewricht met onder andere degeneratieve pseudocyste vorming, geen aanwijzingen voor posttraumatisch ossaal letsel	0
X onderarm rechts Geen fractuur of luxatie. Intacte corticale lijnen en onopvallende botstructuur en onopvallende bot vorm. Lichte radiocarpale artrose.	0
X hand/vingers links Tufft fractuur eindfalanx dig 5. Pat. naar SEH.	1
X hand/vingers rechts Geen posttraumatische ossale pathologie.	0
X hand/vingers rechts Fractuur MC-5. Enige verplaatsing van fractuurdelen. Verder geen bijzonderheden.	1
X hand/vingers rechts Normale stand met name dig 4 en 5. Geen fractuur.	0
X pols links Geen fractuur.	0
X schouder links Geen fracturen. AC artrose.	0
X voet/tenen rechts Geen fractuur.	0
X voet/tenen links cortexonderbreking mt1, cave fractuur, naar SEH ter beoordeling.	1
X voet/tenen rechts geen fractuur	0
X enkel rechts geen fractuur [...]	0
X hand/vingers links Geen aanvraag gescand. Normale configuratie. Geen luxatie of fractuur.	0
X pols rechts vergelijking 2012. 4 richtingen. Geen fractuur of luxatie. Bij persisterende klachten (scaphoid) eventueel herhalen X pols na 5-10 dagen. Niet verplaatste fractuur is niet altijd op de eerste opname zichtbaar.	0
Geen oud onderzoek X elleboog links Multifragmentaire olecranonfractuur met waarschijnlijk ook processus coronoideus fragment. Kleine avulsie voorzijde radiuskop. Mogelijk ook avulsie mediale epicondyl. Suggestie CT.	1
X voet/tenen rechts vergelijking 2016. Geen fractuur of luxatie. Arthrose MTP1.	0
X hand/vingers rechts Trauma MCP1. Geen fractuur of luxatie. Vergeleken met 2010.	0
Gisteren trauma. Inversie. X enkel links Zwelling lateraal. Vork intact. Geen fractuur. Vocht in gewricht. Past bij lateraal bandletsel.	0
inversie X enkel rechts Geen zwelling. Vork intact. Geen fractuur.	0
X hand/vingers rechts Dwarse fractuur basisfalanx pink, valgusstand. Naar de SEH.	1
X schouder rechts Midschacht claviculafractuur. AC en glenohumeraal intact.	1
X voet/tenen links Cortexonderbreking mediaal basisfalanx hallucis, verdenking intra-articulaire fractuur zonder dislocatie. Naar spoedeisende hulp.	1
X elleboog rechts 2 dagen geleden gevallen. Haemarthros. Verdenking niet verplaatste radiuskopfractuur. Naar de spoedeisende hulp.	1
X onderarm rechts Geen fractuur of luxatie. Geen verplaatsing elleboog vetpad. X pols rechts Geen fractuur of luxatie. Ter vergelijking 2016.	0
X onderbeen links Geen aanvraag gescand. Neutrale stand. Geen luxatie of fractuur.	0
X pols rechts Verdenking fissuur interpolair scafoïd de PA opname. Door naar spoedeisende hulp.	1
X voet/tenen links Inversietrauma eerste straal fractuur? Geen vergelijking Osteopenie. Geen luxatie of fractuur. Erosie proximale IP vijfde teen.	0
verdraaid. arhtrose of fractuur? X knie links Mediale arthrose, hydrops, geen fractuur. X bekken en heup links Geen fractuur of luxatie. Coxarthrose. Stents iliacaal.	0
X enkel rechts Verbrede enkelvork. Avulsiefragment distaal van de laterale malleolus. Wekedele zwelling anterolateraal. Conclusie: Verdenking mediaal en lateraal bandletsel. Mogelijk syndesmose letsel. Suggestie verwijzing traumatoloog of orthopaedisch chirurg. Uitslag telefonisch doorgegeven: door:xxxxxx op: aan:xxxxxxijk huisarts	1
X elleboog rechts X onderarm rechts X pols rechts Geen fractuur of luxatie.	0
X voet/tenen rechts Geen aanvraag beschikbaar. Geen oud onderzoek. Geen fractuur of luxatie.	0
X hand/vingers rechts Hand rechts toont een fissuur ter hoogte van MC-5. Anatomische stand. Patiënt verwezen naar spoedeisende hulp.	1
X enkel links Normale stand. Intacte corticale begrenzingen. Normale botstructuur en kalkhoudendheid. Weke delen zwelling rondom de laterale malleolus.Geen posttraumatische ossale pathologie.	0
X pols links Pols links toont normale stand in twee richtingen. Intacte corticale begrenzingen. Intact carpale belijning.Geen posttraumatische ossale pathologie.	0
X hand/vingers rechts Rechterhand toont een subcapitale fractuur metacarpale 4 met een wat anatomische stand. Overige ossale structuren intact. Conclusie: subcapitale MC-4 fractuur met een anatomische stand.	1
X hand/vingers rechts Normale stand. Intacte corticale begrenzingen.Geen posttraumatische ossale pathologie.	0
X onderarm links Normale stand, intacte corticale begrenzingen. Geen gewrichtseffusie in de elleboog. Geen posttraumatische ossale pathologie.	0
X pols rechts Normale stand. Intacte corticale begrenzingen. Geen posttraumatische ossale pathologie.	0
X enkel links Geen traumatische ossale afwijkingen.	0
X voet/tenen links Geen traumatische ossale afwijkingen.	0
X onderbeen links Oude afwijkingen zichtbaar aan de fibula. Verdenking op een nieuwe fractuur in de proximale fibula. Patiënt werd verwezen naar de eerste hulp voor behandeling.	1
X enkel links Geen traumatische ossale afwijkingen.	0
X hand/vingers links Schuine schachtfractuur van MC5. Patient werd verwezen naar de eerste hulp	1
X pols links Er werd een naviculare serie vervaardigd. Geen traumatische ossake afwijkingen X hand/vingers links Geen traumatische ossale afwijkingen.	0
X enkel rechts Geen traumatische ossale afwijkingen.	0
X schouder rechts Clavicula schachtfractuur met dislocatie en verkorting. Patiënt naar SEH	1
X onderbeen links Beschrijving: Normale stand. Intacte corticale begrenzingen. Geen fractuur. Geen losse fragmenten. Conclusie: Geen fractuur (Patient naar huis / retour huisarts)	0
X hand/vingers rechts Luxatie in het PIP-gewricht van de vijfde straal. Klein ovaalvormig fragment ventraal van uiteinde basisfalanx, waarschijnlijk afkomstig van volaire zijde basis tweede straal. (Laborant overlegd over verwijzing naar SEH)	1
X knie rechts Beschrijving: Normale stand. Intacte corticale begrenzingen. Geen fractuur. Geen losse fragmenten. Matig hydrops suprapatellair. Conclusie: Geen fractuur Matig hydrops. (Patient naar huis / retour huisarts)	0
X hand/vingers links Beschrijving: Vijfde straal linkerhand in 3 richtingen. Normale stand. Intacte corticale begrenzingen. Geen fractuur. Aan volaire zijde van de basis van middenfalanx een subtiele densiteit van ongeveer 0,5 x 1 mm: mogelijk recent of oud avulsiefragmentje of weke delen verkalking. Geen grotere fragmenten Versmald DIP-gewricht met ook enige degeneratieve haakvorming. Conclusie:…	0
X hand/vingers links Beschrijving: Vijfde straal linkerhand in 3 richtingen. Normale stand. Intacte corticale begrenzingen. Geen fractuur. Geen losse fragmenten. Conclusie: Geen fractuur (Patient naar huis / retour huisarts)	0
X hand/vingers links Normale stand. Intacte corticale begrenzingen, geen fractuur. Geen losse fragmenten. Ook geen fractuur van MC-5 aangetoond. Degeneratieve afwijkingen CMC I gewricht en enkele interfalangeale gewrichten. X pols links Normale stand. Intacte corticale begrenzingen, geen fractuur. Op laterale foto lijkt de ulna wat naar dorsaal te staan ten opzichte van radius en carpalia. Foto e…	1
X voet/tenen links Linkervoet AP en driekwart. Spreidstand voorvoet. Intacte corticale begrenzingen, geen fractuur. Geen losse fragmenten. X onderbeen links Linkeronderbeen inclusief knie en enkel in twee delen in twee richtingen. Normale stand. Intacte corticale begrenzingen, geen fractuur. Geen losse fragmenten.	0
X voet/tenen links Linkervoet AP en driekwart. Spreidstand voorvoet. Intacte corticale begrenzingen, geen fractuur. Geen losse fragmenten. X onderbeen links Linkeronderbeen inclusief knie en enkel in twee delen in twee richtingen. Normale stand. Intacte corticale begrenzingen, geen fractuur. Geen losse fragmenten.	0
X schouder rechts Geen onderzoek ter vergelijking. Onvolgroeid skelet. Lucent lijntje subcapitaal, betreft waarschijnlijk restant groeischijf. Dan wel toch fissuur, afhankelijk van kliniek. AC-gewricht normaal. Midschacht claviculafractuur met dislocatie over een schachtbreedte. Afgebeelde ribben intact. Patiënt is verwezen naar de SEH.	1
X hand/vingers links Geen onderzoek ter vergelijking. Geen ingescande aanvraag. Onvolgroeid skelet. Geen fractuur. Geen epiphysiolysis. Geen avulsie. Geen luxatie.	0
X hand/vingers links Aanvraag: pijn DIP-gewricht na val. Wordt vergeleken met onderzoek van 10 september 2018. Dig-V in twee richtingen. Ter hoogte van het PIP-gewricht, aan de volaire zijde, een ossaal fragment. Geheel ongewijzigd ook zichtbaar op voorgaand onderzoek. Mogelijk oude avulsie. Dan wel accessoire sesambotje. Ter hoogte van het DIP-gewricht thans een fissuurtje zichtbaar in de eindfa…	1
X enkel rechts Geen onderzoek ter vergelijking. Weke delenzwelling lateraal. Fractuur van de laterale malleolus, weber A. Redelijk goede stand. Talus normaal, geen lateralisatie. X voet/tenen rechts Geen onderzoek ter vergelijking. Basis MT-5 intact. Ook verder geen fracturen. Geringe artrose MTP-1, beperkte hallux valgus. Patiënt verwezen naar de SEH.	1
X pols rechts Wordt vergeleken met onderzoek van 31 augustus 2017. En 30 mei 2017. Blijkbaar vorig jaar fractuur hier. Mist helaas in de aanvraag. Distale ulna toont een normaal beeld. Distale radius toont een normaal beeld. Bij onvolgroeid skelet. Geen epiphysiolysis. Geen greenstickfractuur. Distale radius fractuur geconsolideerd in anatomische stand.	0
X voet/tenen links Geen onderzoek ter vergelijking. Geen fracturen. Lucent lijntje door de basisfalanx van dig 1, distaal, betreft waarschijnlijk voedingskanaal. Geen evidente fracturen zichtbaar van dig 1 of dig 2. Ook niet elders.	0
X enkel links Linkerenkel toont normale stand. Congruente enkelvork. Kleine avulsie aan de ventrale zijde van de laterale malleolus met weke-delenzwelling. Beeld toch verdacht voor een kleine fractuur, ter overweging patiënt nog verwezen naar de spoedeisende hulp.	1
X enkel rechts Geen fractuur	0
X pols rechts Pols rechts toont een normale stand. Intacte corticale begrenzingen. Intact carpale belijning.Geen posttraumatische ossale pathologie. X hand/vingers rechts Eerste straal rechts toont een normale stand. Intacte corticale begrenzingen.Geen posttraumatische ossale pathologie.	0
X voet/tenen links Fractuur distale falanx straal 1 met betrokkenheid van het gewrichtsoppervlak. Goede stand. Patiënt is doorverwezen naar de spoedeisende hulp.	1
X enkel links Minimaal avulsiefragmentje van de distale fibula. Ook forse weke-delenzwelling ter plaatse. Normaal wijd bovenste spronggewricht. Enige degeneratieve botuitbouw aan anterieure zijde. Conclusie: Klein avulsiefragment distale fibula (weber A) Patiënt is doorverwezen naar de spoedeisende hulp.	1
X enkel rechts Normale stand. Intacte corticale begrenzingen. Onvolgroeid skelet, normaal aspect van de groeischijven. X voet/tenen rechts Normale stand. Intacte corticale begrenzingen. Normaal aspect van de tarsalia. Onvolgroeid skelet, normaal aspect van de groeischijven. Met name geen aanwijzingen voor een fractuur van straal 2. Conclusie: Geen fractuur aangetoond. Overweeg herhalen onderzoek …	0
X onderbeen rechts Normale stand. Intacte corticale begrenzingen. Geen focale laesies zichtbaar. Ook geen periostreactie of sclerosering. Conclusie: Geen aanwijzingen voor pathologie.	0
X pols links Normale stand. Intacte corticale begrenzingen. Wat onregelmatige cortex van het scafoïd interpolair, zonder zekere cortexonderbreking. Waarschijnlijk een variant. (Bij navraag laborant geen klachten ter plaatse) X hand/vingers links Normale stand van de MCP gewrichten en de IP gewrichten. Intacte corticale begrenzingen. Conclusie: Geen fractuur aangetoond.	0
X hand/vingers rechts Normale stand. Intacte corticale begrenzingen. Conclusie: Geen fractuur aangetoond.	0
X pols links Distale radiusfractuur met betrokkenheid van de groeischijf. Waarschijnlijk ook een impressiefractuur van de metafyse, verdenking Salter Harris 4. Aanzienlijke dislocatie naar dorsaal. Ook een los fragment van de processus styloideus ulnae.	1
X onderarm links Distale radiusfractuur in goede stand. Ook een kleine fractuur van de processus styloideus ulnae. Verder intacte corticale begrenzingen. Onvolgroeid skelet, normaal aspect van de groeischijven.	1
X schouder rechts Normale stand. Wel wat wijde projectie van het AC-gewricht (6 mm, zonder tekenen van zwelling ter plaatse. Graag Uw correlatie met de kliniek. Intacte corticale begrenzingen. Conclusie: Geen fractuur aangetoond.	0
X enkel links Normale stand. Intacte corticale begrenzingen. Onvolgroeid skelet, normaal aspect van de groeischijven (de iets grillige contour van de tibia en fibulametafyse is mijns inziens nog binnen de norm). Overweeg herhalen opname bij aanhoudende klachten bij verdenking toddlers fracture of epifysiolyse	0
X hand/vingers links Klein avulsiefractuurtje van de basis van de midfalanx van straal 2 aan volaire zijde. Goede stand. Verder intacte corticale begrenzingen.	1
X voet/tenen rechts Normale stand. Intacte corticale begrenzingen. Onvolgroeid skelet, normaal aspect van de groeischijven. Geen afwijkingen van de tarsalia. Conclusie: Geen fractuur aangetoond.	0
X hand/vingers rechts Midschacht fractuur MC-5 met dislocatie en aanzienlijke volaire angulatie.	1
X pols links Ernstige versmalling van het radiocarpale gewricht, met sclerosering en degeneratieve botuitbouw met name radiolunair. Beperkte ulna maius. Ook verwijde scafolunaire ruimte. Geringe versmalling van het STT-gewricht. Versmalling met degeneratieve aanpunting van het CMC-1 gewricht. Intacte corticale begrenzingen. Geen oud onderzoek beschikbaar ter vergelijking. Wel op oude onderzoeken …	0
X bovenarm rechts Normale ct intacte corticale enige degeneratieve aanpunting van het glenoïd. Smalle subacromiale ruimte, nog net binnen de norm. Conclusie: Geen fractuur aangetoond.	0
X bovenarm rechts Anterieure luxatie stand. Enkele kleine wekedelencalcificaties. Enige subchondrale cystevorming, waarschijnlijk degeneratief. Ook enige botuitbouw en weke delen calcificaties van het AC-gewricht. De meer langwerpige calcificatie lateraal van de humeruskop op de AP-opname is zeer waarschijnlijk ook degeneratief.	1
X elleboog links Normale stand. Intacte corticale begrenzingen. Ook geen vet pad sign. Conclusie: Geen fractuur aangetoond.	0
X voet/tenen links Kalkarm skelet, bovenmatig voor de leeftijd. Bekende doorgemaakte fractuur MT-4 en 5. Ongewijzigde stand. Geen aanwijzingen voor een recente fractuur.	1
X hand/vingers links Normale stand. Intacte corticale begrenzingen. Met name geen fractuur zichtbaar van het PIP-gewricht van straal 2. Conclusie: Geen fractuur aangetoond.	0
X bekken en heup links Status na totale heupprothese links. Goede stand. Geen aanwijzingen voor fracturen. Geen periprothetische fracturen. Geen aanwijzingen voor materiaalbreuk.	0
X onderarm links AP en lateraal. Geen onderzoek ter vergelijk. Er is een midschacht ulnafractuur. Nauwelijks dislocatie van fractuurdelen of stands veranderingen. Conclusie: Midschacht ulnafractuur.	1
X pols links Geen traumatische ossale afwijkingen.	0
X hand/vingers rechts Normale stand. Geen fractuur.	0
X hand/vingers rechts Normale stand. Geen fractuur.	0
X hand/vingers rechts Normale stand rechterhand. Geen fractuur, geen posttraumatische ossaal letsel.	0
X enkel links Fractuur van de distale fibula boven het niveau van de syndesmose. Congruent beeld van het bovenste spronggewricht. Patiënt werd verwezen naar de SEH. Conclusie: Fibulafractuur links.	1
X hand/vingers links Subtiel corticale inkeping aan volaire zijde eind falanx dig 2 mogelijk toch hier sprake van subtiel ossaal letsel posttraumatisch. Overige ossale structuren gb.	1
X hand/vingers links Normale stand. Geen fractuur.	0
X enkel links Geen fractuur. Congruent BSG.	0
X voet/tenen rechts Geen fracturen. Degeneratieve calcificatie ter plaatse distale einde proximale falanx dig 4.	0
X knie links Verdenking avulsie van de eminentiae. Cave kruisbandletsel. Fabella. Hydrops. Besproken met dienstdoende huisarts van de praktijk.	1
X hand/vingers rechts Geen fractuur of luxatie. Onopvallend aspect van de epifysen. Weke-delenzwelling rondom het PIP 3 gewricht.	0
X enkel links Beschrijving: Normale stand. Intacte corticale begrenzingen. Geen fractuur. Geen losse fragmenten. Weke-delenzwelling lateraal. Conclusie: Geen fractuur. Weke-delenzwelling lateraal. (Patient naar huis / retour huisarts)	0
X onderbeen links Geen fractuur of luxatie. Intacte corticale lijnen. Onopvallende bot vorm en botstructuur. Conclusie: geen fractuur.	0
X elleboog rechts Normale kalkhoudendheid en botstructuur. De cortex imponeert intact. Geen aanwijzingen voor traumatisch ossaal letsel. Dubieus fatpad sign. Weke-delenzwelling aan de mediale zijde van de elleboog. De mediale epicondyl is niet gefuseerd met de distale humerus. Sclerotisch begrensde lucente lijn, niet het beeld van fractuur. Normaal aspect van de epifysairlijn van het radiuskopje.…	1
X hand/vingers rechts Subcapitale fractuur MC-2 rechterhand met lichte verkorting. Patiënt naar SEH.	1
X voet/tenen rechts Normale stand. Geen fractuur. X enkel rechts Normale stand. Geen fractuur.	0
X hand/vingers rechts Normale stand. Intacte corticale begrenzingen. Geen posttraumatische ossale pathologie.	0
X hand/vingers links Geen traumatische ossale afwijkingen. X pols links Verdenking op een distale radiusfractuur zonder dislocatie. X onderarm links Geen traumatische ossale afwijkingen.	1
X pols links Normale kalkhoudendheid en botstructuur. Normale epifysairlijnen. Intacte corticale begrenzingen, geen aanwijzingen voor traumatisch ossaal letsel. Losliggend, afgerond botfragment van het processus styloideus ulnae, mogelijk fractuur van oudere datum? Conclusie: Geen aanwijzingen voor recente fractuur.	0
X elleboog rechts Opname van de rechterelleboog in twee richtingen. Normale botstructuur en kalkhoudendheid bij nog niet volledig volgroeid skelet. Beeld van minimale corticale onregelmatigheid ter hoogte van caput radii waarbij fractuurtje niet geheel kan worden uitgesloten. Geen positief fat pad sign. Verder intacte ossale structuren met normale corticale begrenzingen. Patiënt werd doorgestuurd…	1
X hand/vingers rechts Er is sprake van een avulsiefragment aan de laterale zijde basis proximale falanx dig 1. Patiënt is gisteravond na het onderzoek retour HAP gestuurd.	1
X heup links Bekken AP met heup links in twee richtingen. Geen aanwijzingen voor fractuur of luxatie. Lichte deformering aan de symphysis pubis, waarschijnlijk degeneratief.	0
X voet/tenen links Geen fractuur of luxatie. Onopvallende epifysen. X enkel links Salter-Harris II distale tibia fractuur, corticaal trapje anterieur tussen epifyse en metafyse ca. 4 mm. Intacte fibula en congruent talocruraal gewricht. Talus en overige afgebeelde skelet intact. Conclusie: Salter Harris 2 distale tibiafractuur met fragment translocatie van ca. 4 mm, patiënt naar SEH.	1
X hand/vingers rechts Geen fracturen	0
X voet/tenen rechts Geen fracturen	0
X enkel rechts Normale stand rechterenkel. Geen posttraumatische ossaal letsel, geen fractuur. Geen weke-delenzwelling. X voet/tenen rechts Normale stand rechtervoet met name dig-V. Geen fractuur.	0
X hand/vingers rechts Geen fractuur. X pols rechts Geen fractuur.	0
X onderarm rechts Geen fractuur.	0
X schouder rechts Distale claviculafractuur zonder evidente dislocatie. Normale verhouding in het AC-gewricht. Daarbij lichte artrose.	1
X pols links Normale kalkhoudendheid en botstructuur bij nog onvolgroeid skelet. Normaal beeld van de epifysairlijnen. De cortex is intact. Conclusie: Geen fractuur kenmerken.	0
X pols links Op laterale opname losliggend fragment van os triquetrum passend bij os triquetrum fractuur. Op de voor-achterwaartse opname dubieus lucente lijn door gewrichtsoppervlak distale radius, mogelijk drogbeeld. Advies: doorverwijzing spoedeisende hulp.	1
Gevallen op betonnen vloer. Kan niet goed buigen. Forse pijn patella. D.d. fractuur of fissuur X knie rechts Normale stand. Intacte corticale begrenzingen. Met name normaal aspect van de patella (gerichte patella-opname vervaardigd). Geen aanwijzingen voor hydrops. Wel weke delenzwelling oppervlakkig van de patella. Conclusie: Geen fractuur aangetoond.	0
X voet/tenen rechts Fractuur schacht metatarsale 1 zonder dislocatie.	1
X hand/vingers links Subcapitale metacarpale 5 fractuur met palmaire-radiaire angulatie. Verder onopvallend handskelet.	1
X onderarm rechts Minimaal bowing van de radius. Geen corticale onderbrekingen. Ellebooggewricht onopvallend. X pols rechts Normale corticale lijnen, botvorm en botstructuur. Geen fractuur. Geen luxatie. Conclusie: radiaire bowing fractuur.	1
X hand/vingers links Ringvinger? 3 richtingen. Kleine avulsie proximale IP ringvinger. Volair plaatletsel. Advies verwijzing chirurg.	1
Distale radius? Wijsvinger? X hand/vingers rechts Distale radiusfractuur. Vaatkalk. Wijsvinger intact. X pols rechts Intra-articulaire radiusfractuur. Geringe dorsiflexie. Vaatkalk. Door naar spoedeisende hulp	1
X enkel links Normale kalkhoudendheid en botstructuur. De cortex is intact. Geen aanwijzingen voor traumatisch ossaal letsel. Congruent beeld van het bovenste spronggewricht. Conclusie: Geen aanwijzingen voor fractuur.	0
X hand/vingers rechts Vijfde straal linkerhand in 2 richtingen. Normale stand. Intacte corticale begrenzingen, geen fractuur. X enkel links Fractuur uiteinde fibula zonder dislocatie. Uitgebreide weke-delenzwelling lateraal.	1
X elleboog rechts Afstaand voorste vetpad (slecht zichtbaar). Irregulaire cortex aan het caput radii, verdacht voor fractuur. Overige elleboogskelet intact. Geen luxaties. Conclusie: verdenking fractuur van het caput radii.	1
X hand/vingers rechts Geen luxatie of fractuur. Intacte corticale lijnen en onopvallende bot vorm en botstructuur. Onveranderde atypische vorm van de basis van de eindfalanx 1 vergelijkbaar met vorige opname.	0
X hand/vingers rechts Corticale knik proximale basisfalanx 2 met discreet sclerose lijntje, passend bij fractuur. Overige handskelet onopvallend. Conclusie: niet gedisloceerde fractuur van de basisfalanx 2. Patiënt naar SEH.	1
X hand/vingers rechts Geen fractuur of luxatie. Intacte cortex en onopvallende botstructuur.	0
X voet/tenen rechts Geen aanwijzingen voor fractuur of luxatie. Onopvallende borvorm, botstructuur en intacte corticale lijnen. Normale articulatie.	0
X enkel rechts Geen fractuur of luxatie. Congruent talocruraal gewricht. Intacte corticale lijnen. Onopvallende weke delen schaduwen.	0
X onderarm links Distale antebrachii fractuur, radiaire fractuur ter plaatse van de diametafyse met dorsale angulatie, ulnair corticale knik. Overige handskelet intact. Geen luxaties.	1
X enkel links Avulsiefragmentje dorsaal processus anterior tali. Geen luxatie. Verder geen ossaal letsel, intacte malleoli. Pt naar SEH.	1
X voet/tenen links Voorvoet links toont een normale stand van de gewichten. Intacte corticale begrenzingen. Congruente TMT gewrichten. Opvallende lucentie centraal in het IP gewricht. (zou kunnen passen bij jicht artritis). Conclusie: Geen posttraumatische ossale pathologie. Pijnklachten prox in metatarsalia of distaal? Bij persisterende proximale klachten ter overweging herhalen diagnostiek, of …	0
X hand/vingers rechts Subcapitale metacarpale III fractuur. Anatomische stand. Overige ossale structuren intact. Patiënt naar SEH	1
X bekken en heup links Normale stand. Bekende artrose rechts. Intacte corticale begrenzingen. Intacte linea arcuata. Geen posttraumatische ossale pathologie.	0
X bekken en heup links Bekken en heup links toont een mediale collumfractuur links met inclavatie. Overige ossale structuren intact. Conclusie: mediale collumfractuur links, patient verwezen naar de SEH.	1
X enkel links Enkel links toont een normale stand. Congruente enkelvork. Minimale weke-delenzwelling rondom de mediale malleolus. Ter plaatse een zeer kleine losse verkalkingen, dit kan passen bij een klein avulsiefractuurtje of preëxistent reeds aanwezig zijn. Gezien weke-delenzwelling beeld van bandletsel mogelijk graad 2. Mogelijk minutieuze avulsiefractuur heeft geen klinische consequenties. …	0
X elleboog rechts Normale stand. Intacte corticale begrenzingen. Geen gewrichtseffusie.Geen posttraumatische ossale pathologie.	0
X elleboog links Normale stand. Intacte corticale begrenzingen. Gewrichtseffusie. Gezien dit laatste ter overweging toch verwijzing SEH, cave occulte fractuur.	1
X voet/tenen links Normale stand. Prominent os tibiale externum. Geen posttraumatische ossale pathologie. X enkel links Normale stand. Congruent gewricht. Geen weke delenzwelling. Geen posttraumatische ossale pathologie.	0
X hand/vingers rechts Normale stand. Intacte corticale begrenzingen. Geen posttraumatische ossale pathologie.	0
X schouder links Congruente stand schouder en AC-gewricht. Intacte corticale begrenzingen. Geen posttraumatische ossale pathologie.	0
X schouder rechts Communitieve subcapitale humerusfractuur rechts met een redelijke anatomische stand. Overige ossale structuren intact. Congruent ac gewricht. Conclusie: Communitieve subcapitale humerusfractuur Patiënt naar SEH	1
X hand/vingers links Intra-articulaire comminutieve fractuur distale uiteinde vierde straal met geringe verplaatsing van de fractuurdelen.	1
X hand/vingers links Geen posttraumatische ossale pathologie.	0
X pols links Geen posttraumatische ossale pathologie.	0
X voet/tenen links Klinische inormatie? Pijn waar? straal? proximaal? distaal? Het voetskelet bestaat uit 26 ossale structuren! Geen posttraumatische ossale pathologie.	0
X hand/vingers links Geen posttraumatische ossale pathologie.	0
X hand/vingers links Schuine schachtfractuur MC 4. Goede asstand. Geringe verkorting. Voor zover te beoordelen geen rotatie.	1
X hand/vingers rechts Geen posttraumatische ossale pathologie.	0
X enkel links Distale fibulafractuur op het niveau van de syndesmose. Goede stand. Symmetrische enkelvork.	1
X schouder rechts Oude geconsolideerde clavicula fractuur. Geen nieuwe postraumatische ossale pathologie. Weke delen geen bijzonderheden.	0
X voet/tenen links Geen posttraumatische ossale pathologie.	0
X onderarm rechts Geen posttraumatische ossale pathologie. X elleboog rechts Hydrops. Intra-articulaire radiuskopjefractuur. Anatomische stand. Advies: doorverwijzing SEH.	1
X enkel rechts Geen posttraumatische ossale pathologie.	0
X pols links Epiphysiolysis type 2 Salter Harris distale radius met minimale dislocatie ad axim naar dorsaal. Patiënt werd doorverwezen spoedeisende hulp.	1
X onderarm rechts Zie verslag pols X pols rechts Fractuur distale radius. Vrijwel anatomische stand zonder dislocatio ad axim. Patiënt werd doorverwezen naar de spoedeisende hulp.	1
X pols links Distale antebrachii fractuur met minimale greenstick fractuur distale ulna en fractuur distale radius met dislocatie ad axim naar dorsaal.	1
X bovenarm rechts Geen posttraumatische ossale pathologie.Artrose AC-gewricht X pols rechts Geen posttraumatische ossale pathologie.Artrose CMC1 X elleboog rechts Radiushalsfractuur met hydrops. Anatomische stand. Patiënte werd doorverwezen naar de SEH. X onderarm rechts Radiuskopje fractuur, verder gb.	1
X hand/vingers links Geen fractuur of epiphysiolysis.	0
X voet/tenen links Naast apofysen is ook sprake van een avulsiefractuur basis MT-5 met verder anatomische stand. Patiënt naar SEH.	1
X onderbeen links geen fractuur	0
X hand/vingers links Geen fractuur.	0
X enkel links Geen fractuur.	0
X hand/vingers rechts Onregelmatigheid ter plaatse van processus styloideus ulnae. D.d. groeikern, cave fractuur. Pijn ter plaatse? Onduidelijk wat precies bedoeld wordt. Verder geen fracturen. X pols rechts Zie boven.	1
X voet/tenen rechts Fractuur distale einde proximale falanx dig een. Verder geen fracturen.	1
X onderbeen rechts Geen fractuur.	0
X voet/tenen rechts Normale kalkhoudendheid en botstructuur. De cortex is intact. Geen aanwijzingen voor traumatisch ossaal letsel. Normaal beeld van de MTP en IP gewrichten. Normaal aspect van basis MT-5. X enkel rechts Normale kalkhoudendheid en botstructuur. De cortex is intact. Geen fractuur kenmerken. Normaal aspect van het bovenste spronggewricht, dit is congruent. Conclusie: Geen aanwijzin…	0
X hand/vingers rechts Normale kalkhoudendheid en botstructuur. Intacte cortex, geen fractuur. Patiënt werd kennelijk gisteravond reeds huiswaarts gestuurd.	0
X enkel links Normale kalkhoudendheid en botstructuur. De cortex imponeert intact. Normaal beeld van de epifysairlijnen. Geen evidente fractuur. Normale apofysekern aan de dorsale zijde van de calcaneus. Conclusie: Geen fractuur aangetoond.	0
X onderbeen links Distale fibulafractuur links met geringe dislocatie. De tibia is intact. Congruent beeld van het bovenste spronggewricht. Conclusie: Distale fibulafractuur links.	1
X hand/vingers links Normale kalkhoudendheid. Spiraalfractuur MC 4 en MC-3 aan de linkerzijde. Geringe dislocatie. Conclusie: Fractuur MC-3 en MC-4 links.	1
X hand/vingers links MC-5 intact, geen fractuur.	0
X voet/tenen rechts Geen aanwijzingen voor fractuur.	0
X hand/vingers links AP en driekwart opname. Geen onderzoek ter vergelijk. Normale botstructuren. Normale stand. Intacte corticale begrenzingen. Normaal aspect van de eerste tot en met de derde straal. Geen aanwijzingen voor een fractuur. Conclusie: Geen aanwijzingen voor een fractuur.	0
vergelijking 2017, 2018 X hand/vingers rechts Callus en fissuur midschacht MC5. DD non union of recidief fractuur.	1
X enkel rechts Trimalleolaire fractuur met verbreding enkelvork en wekedelenzwelling.	1
X hand/vingers rechts Sub capitale - capitale MC-5 fractuur in flexie.	1
X pols rechts Greenstick distale radiusfractuur in dorsiflexie. Naar de spoedeisende hulp.	1
X pols rechts Gisteravond gevallen. Scafoïd? Osteopenie. Artrose CMC 1,2. Geen luxatie of fractuur. N.B. bij klachten langer dan 7 dagen ter overweging herhalen röntgenonderzoek, niet verplaatste scafoïdfractuur is initieel soms occult.	0
MC-4, 5 X hand/vingers rechts Vergelijk 2011. Drie richtingen afgebeeld. Geen fractuur of luxatie.	0
X onderarm rechts Naar de spoedeisende hulp. Greenstick distale radius en ulnafractuur. Neutrale stand	1
Van trap gevallen. Pijn MT 4,5. X voet/tenen links Proximale, dwarse MT-5 fractuur overgang metafyse diafyse. Geen dislocatie. Naar spoedeisende hulp.	1
X hand/vingers rechts vergelijking 2016 Niet verplaatste proximale MC5 fractur.	1
X hand/vingers rechts vergelijking 2016 Niet verplaatste proximale MC5 fractuur.	1
X enkel links Vork intact, geen fractuur. Weke delen zwelling lateraal.	0
geen oud onderzoek. X enkel links Kleine fibulatip avulsie. Vork symmetrisch. Weke delen slank.	1
X enkel links Anterolaterale wekedelenzwelling. Geen fractuur. Vork intact.	0
X enkel rechts Weke delen zwelling lateraal. Vork intact. Geen fractuur.	0
gevallen pijn distale radius X pols links Geen fractuur of luxatie. vergeleken met 2007	0
X voet/tenen rechts Normale stand rechtervoet. Geen fractuur.	0
X pols links Klein avulsieletsel aan dorsale zijde van de carpalia ten teken van avulsie van vermoedelijk os triquetrum. Patiënt naar SEH sturen.	1
X hand/vingers rechts Geen posttraumatische ossale pathologie.	0
X elleboog rechts Geen posttraumatische ossale pathologie. X elleboog links Geen posttraumatische ossale pathologie.	0
X elleboog rechts Geen hydrops. Geen traumatische afwijkingen. X pols rechts Geen traumatische ossale afwijkingen.	0
X voet/tenen rechts Geen traumatische ossale afwijkingen. X enkel rechts Enkel gewricht geen bijzonderheden. Corticale verdikking distale tibia lateraal. Mogelijk oude non-ossifying fibroma (NOF). Indien klachten, met name 's nachts, kan gedacht worden aan een osteoïd osteoom.	0
X bovenarm rechts Geen luxatie of fractuur. Omartrose. AC artrose. Weke delen calcificaties ter plaatse van tuberculum majus. Verder geen ossale afwijkingen.	0
X voet/tenen rechts Geen fractuur of luxatie. Kalknagel digitus 2.	0
X enkel rechts Geen fractuur, intacte corticale lijnen en normale vorm en structuur van het enkelskelet. Geen luxaties, congruent talocruraal gewricht. Onopvallende weke delen schaduwen.	0
X elleboog links Fractuur caput radii zonder wezenlijke dislocatie. Haemarthros. Geen luxaties.	1
X onderbeen rechts En X bovenbeen rechts Bovenbeen met heupgewrichten kniegewricht in twee richtingen, onderbeen met kniegewricht en enkel in twee richtingen. Geen luxaties. Geen fractuur. Intacte corticale lijnen, onopvallende vorm en structuur van het afgebeelde groeiende skelet. Geen aanwijzingen voor letsel van de groeischijf. Onopvallende weke delen schaduwen. Conclusie: geen fractuur.	0
X hand/vingers links Fractuur van de processus unguicularis van de eindfalanx 2. Overige handskelet onopvallend.	1
X voet/tenen links Transversaal verlopende fractuur distale basisfalanx 1. Geen relevante dislocatie. Overige voetskelet onopvallend.	1
X voet/tenen links Geen fractuur of luxatie. X enkel links Geen fractuur of luxatie. Ossikel distale fibula.	0
X pols links Minimaal corticaal knikje aan de dorsale radiusmetafyse, kan passen bij een greenstickfractuur. Overige polsskelet onopvallend. Conclusie: greenstickfractuur distale radius.	1
X bovenarm links Discrete corticale welving aan de mediale proximale humerushals, geen corticale onderbreking. Geen luxaties, overige afgebeelde skelet onopvallend. Conclusie: greenstick fractuur proximale humerus.	1
X onderarm rechts Midschacht ante brachii fractuur zonder wezenlijke dislocatie. Verder geen ossale afwijkingen. X pols rechts Distale onderarm en carpus intact. Geen luxaties.	1
X pols links Geen fractuur of luxatie. Lichte radiocarpale artrose en CMC-1 artrose. Chondrocalcinose van het TFC complex.	0
X schouder links Geen fractuur. Vacuümfenomeen glenohumeraal. Verder geen bijzonderheden.	0
X bovenarm rechts, proximale humerus afgebeeld Geen fractuur of luxatie. AC artrose. Supraspinatus verkalkingen. Conclusie: supraspinatustendinose en AC artrose. Eventueel injectie.	0
X enkel links Geen fractuur, intacte corticale lijnen en onopvallende vorm en botstructuur. Geen aanwijzingen voor letsel van de physis. Geen luxaties. X voet/tenen links Meerdere fracturen aan de mid - voet, ter plaatse van proximale os metatarsale 1 en 1 alsook aan laterale os cuboideum.	1
X onderbeen links AP en lateraal. Geen onderzoek ter vergelijk. Immatuur skelet, conform de leeftijd. Normale botstructuren. Normale stand. Intacte corticale begrenzingen. Normaal aspect van het fibulakopje. Geen afgrensbare fractuurlijnen. Geen suprapatellaire hydrops. Normaal aspect van de patella. Aspecifieke kleine weke delen verkalking ventraal van patellapees aan de caudale zijde. Conclusie…	0
X hand/vingers rechts Geen fracturen.	0
X voet/tenen links Fractuur proximale falanx dig 4.	1
X voet/tenen rechts geen fractuur X enkel rechts geen fractuur	0
X elleboog links Tekenen van haemarthros. Fractuur caput radii, intra-articulair met een slecht zichtbaar gewrichtszijdig corticaal trapje.	1
X enkel rechts Congruente stand, enkelvork intact. Intacte corticale begrenzingen. Weke delen zwelling laterale malleolus. Geen posttraumatische ossale pathologie. Conclusie: Geen posttraumatische ossale pathologie. Mogelijk bandletsel.	0
X hand/vingers links Normale stand, intacte corticale begrenzingen. Geen posttraumatische ossale pathologie.	0
X hand/vingers links Geen fractuur of luxatie. Onopvallend handskelet.	0
X schouder rechts Geen posttraumatische ossale pathologie. Verkalkingen van het gewrichtskraakbeen van de humeruskop en van het labrum van het glenoïd.	0
X hand/vingers links Dorsale PIP luxatie pink.	1
X voet/tenen rechts Geen luxatie of fractuur.	0
X schouder rechts geen luxatie of fractuur.	0
geen oud onderzoek. X elleboog rechts radiuskop? Verslag: Geen luxatie of fractuur. Geen hemarthros.	0
X hand/vingers rechts Normale kalkhoudendheid en botstructuur. De cortex imponeert intact. Geen evidente fractuur aanwijsbaar. Conclusie: Geen opvallende fractuur.	0
X pols links Distale radiusfractuur links met forse dislocatie en verkorting. De handwortelbeentjes imponeren intact. Conclusie: Fors gedisloceerde distale radiusfractuur links.	1
Geen aanvraagbriefje beschikbaar X enkel rechts Vork intact. Weke delenzwelling lateraal. Geen fractuur of luxatie.	0
X enkel links Geen vergelijk beschikbaar. Hielspoor. Geen fractuur.	0
X schouder rechts Luxatie rechts waarbij ook comminutieve fractuur tuberculum majus. Degeneratieve calcificatie het verloop van de cuffpezen. Onregelmatigheid glenoïd, cave Bankart-lesie. X bovenarm rechts Zie boven. Bovenarm toont geen bijzonderheden.	1
X bekken en heup links Deels ter vergelijking CT thorax abdomen van 9 juli 2018. Heupgewrichten tonen beiderzijds minimale coxartrose. Aan de linkerzijde is het collum intact. Geen duidelijke fractuur. Ook os pubis links is intact. Degeneratieve symphysis pubis. SI-gewrichten normaal. Concluderend geen fracturen aan de linkerzijde.	0
X hand/vingers rechts Ter vergelijking onderzoek uit januari 2015. Dig 3 die richtingen. Minimale fissuur zichtbaar in de distale falanx, distaal. In de lengterichting. Anatomische stand. Rondom DIP-3 geen fracturen of avulsiefracturen. Patiënt door mij niet naar de SEH verwezen.	1
X voet/tenen links Geen posttraumatische ossale pathologie. X bovenbeen links Geen posttraumatische ossale pathologie.	0
X pols rechts Fractuur distale radius. Patiënt naar SEH. Dubieus knikje distale ulna, cave hier ook fractuur maar niet zeker.	1
X enkel links Fractuur distale fibula, Weber A.	1
X pols links milde greenstick fractuur distale radus, patient is verwezen naar de SEH.	1
X heup rechts Normale stand, intacte corticale begrenzingen. Geen posttraumatische ossale pathologie.	0
X voet/tenen links Verdenking op een calcaneus fractuur. Geen laterale opname vervaardigd. Overweeg verwijzing naar de SEH	1
X elleboog links Geen onderzoek ter vergelijking. Positief anterieur fatpad. Verdenking op een minimale corticale onderbreking radiuskop/radiushals aan de radiaire zijde. Patiënt verwezen naar de SEH.	1
X voet/tenen rechts Normale kalkhoudendheid. Fractuur in de eindfalanx van digitus 4 en digitus 5 rechts. Verder normaal aspect van het voetskelet. Conclusie: Fractuurtje eindfalanx digitus 4 en digitus 5 rechts.	1
X hand/vingers rechts Distale radiusfractuur, waarschijnlijk intra-articulair en comminutief. Tevens verdenking fractuur processus styloideus ulnae. X pols rechts Comminutieve distale radiusfractuur, intra-articulair, comminutief.	1
X elleboog links Elleboog links toont een congruente stand. Forse gewrichtseffusie. Radiushals fractuur met een nagenoeg anatomische stand. Overige ossale structuren intact. Patiënt verwezen naar de spoedeisende hulp.	1
X pols links Geen fractuur. CMC-1 artrose.	0
X elleboog rechts Geen fractuur of luxatie. Geen indirecte fractuur tekenen. Verder geen ossale afwijkingen.	0
X voet/tenen rechts Conform 10-12-18 fracturen midschacht MT2 en 3. Toename callusvorming en beginnende corticale doorbouw. Stand ongewijzigd. Geen nieuwe fracturen.	0
X pols links Beschrijving: Linkerpols PA en lateraal. Normale stand. Intacte corticale begrenzingen. Geen fractuur. Geen losse fragmenten. Enkele subtiele afgeronde weke delen verkalkingen distaal van ulna. Conclusie: Geen fractuur (Patient naar huis / retour huisarts)	0
X pols links Greenstick fractuur distale radiusmetafyse links met uitbochting van radiaire en ulnaire contour en knik in dorsale contour.. Uitslag door laborant doorgegeven aan huisartsenpost.	1
X schouder rechts Rechts schouder in twee richtingen. Normale stand. Intacte corticale begrenzingen, geen fractuur. Geen losse fragmenten.	0
X hand/vingers rechts Intra-articulaire fractuur basis eindfalanx met dislocatie van fragment en subluxatie. Op laterale foto ook fragment volaire zijde uiteinde basisfalanx. Vanwege ontbreken van ossaal defect basisfalanx is het waarschijnlijk een preëxistent fragment of verkalking. Uitslag door laborant doorgegeven aan huisartsenpost.	1
X enkel links Beschrijving: Linkerenkel AP en lateraal Normale stand. Intacte corticale begrenzingen. Geen fractuur. Geen losse fragmenten. Weke-delenzwelling lateraal. Conclusie: Geen fractuur (Patient naar huis / retour huisarts)	0
X elleboog rechts Opname van de rechterelleboog in 3 richtingen. Normale botstructuur en kalkhoudendheid. Op de laterale opname suggestie van ophelderingslijntje distale humerus centraal in de fossa olecrani hetgeen niet herkenbaar is op de AP-opname of op de radiuskop- opname; derhalve mogelijk nog drogbeeld betreffende. Verder congruent elleboogsgewricht rechts met intacte ossale structuren zon…	0
X voet/tenen links Opname van de linkervoet in twee richtingen. Normale botstructuur en kalkhoudendheid. Intact osteo-articulair beeld met normale corticale begrenzingen zonder aanwijzingen voor traumatische ossale afwijkingen. Geen aanwijzingen voor significante degeneratieve veranderingen. Enige botaanwas ter hoogte van eindfalanx dig 1 aan mediale zijde. Conclusie: Geen aanwijzingen voor traum…	0
X schouder rechts Opname van rechterschouder in 3 richtingen. Ter vergelijk 06/07/09. Kalkarm aspect van de afgebeelde ossale structuren. Uitgebreide degeneratieve veranderingen van de rechterschouder met degeneratieve botappositie, weke delen verkalkingen en uitgebreide AC arthrosis rechts. Vrijwel opgeheven subacromiale ruimte met hoogstand van caput humeri. De outlet opname suggereert anterieu…	1
X enkel rechts Opname van de rechterenkel in twee richtingen. Normale botstructuur en kalkhoudendheid. Congruent enkelgewricht rechts met intacte ossale structuren en normale corticale begrenzingen. Geen aanwijzingen voor traumatische ossale afwijkingen. Enige weke delenzwelling ter hoogte van de laterale malleolus. Conclusie: Geen aanwijzingen voor traumatische ossale afwijkingen rechterenkel.	0
X hand/vingers rechts Opname van de rechterhand in 2 richtingen. Normale botstructuur en kalkhoudendheid. Intact osteo-articulair beeld met normale corticale begrenzingen zonder aanwijzingen voor traumatische ossale afwijkingen. Conclusie: Geen aanwijzingen voor traumatische ossale afwijkingen dig 5 rechterhand.	0
X schouder links Opname van de linkerschouder in 2 richtingen. Normale botstructuur en kalkhoudendheid. Congruent schoudergewricht links met intacte ossale structuren zonder aanwijzingen voor traumatische ossale afwijkingen. Geen aanwijzingen voor degeneratieve veranderingen. Geen verkalkingen in de weke delen ten teken van tendinitis calcarea. Conclusie: Geen aanwijzingen voor traumatische ossal…	0
X schouder links Opname van de linkerschouder in 2 richtingen. Normale botstructuur en kalkhoudendheid. Congruent schoudergewricht links met intacte ossale structuren en een normale glenohumerale relatie. Geen aanwijzingen voor traumatische ossale afwijkingen. Normale subacromiale ruimte. Slechts minimale beginnende degeneratieve veranderingen van het AC-gewricht. Verder geen aanwijzingen voor de…	0
X hand/vingers rechts AP hand opname en laterale en AP opname van dig 1. Geen onderzoek ter vergelijk. Er is een communitieve intra-articulair verlopende fractuur ter plaatse van de basis van MC-1 (bennett fractuur). Er zijn trapjes zichtbaar ter plaatse van het gewrichtsoppervlak. Er is een duidelijke verplaatsing van de fractuurdelen. Conclusie: Communitieve intra-articulaire fractuur ter plaat…	1
X hand/vingers links Flexiestand dig 3 en 4. Verdenking fractuur midfalanx van waarschijnlijk dig 3. Ook enkele densiteiten zichtbaar ter plaatse van distale einde van de midfalanx van dig 4. De plaatse geen cortexonderbrekingen. Verder voor zover te beoordelen geen fracturen.	1
X enkel links Geen fractuur.	0
X voet/tenen links Fractuur proximale falanx dig 5. Kennelijk ook status na fractuur metatarsale een.	1
X voet/tenen rechts Geen fractuur.	0
X voet/tenen links Twee densiteiten aan laterale zijde langs de calcaneus maar verder geen cortexonderbrekingen. Ook de densiteiten zijn afgerond en waarschijnlijk niet posttraumatisch. Indien verdenking op calcaneusfractuur persisteert kan CT worden overwogen.	0
X onderbeen links Geen fractuur. Ondergetekende telefonisch niet op de hoogte gebracht van dit onderzoek, hetgeen wel de afspraak is, derhalve vertraging in verslaglegging.	0
X voet/tenen links Fractuur distale einde MT-5. Verder geen fracturen.	1
X pols rechts Distale radiusfractuur type greenstick. Patient werd verwezen naar de eerste hulp.	1
X pols rechts Geen traumatische ossale afwijkingen.	0
X schouder rechts Geen traumatische ossale afwijkingen.	0
X enkel links Geen traumatische ossale afwijkingen. X voet/tenen links Fractuur distaal in metatarsale 5. Patient werd verwezen naar de eertse hulp.	1
X hand/vingers rechts Geen traumatische ossale afwijkingen.	0
X pols links Fractuur distale radius met geringe dislocatie. Patient werd verwezen naar de eerste hulp.	1
X pols rechts Geen traumatische ossale afwijkingen.	0
X elleboog rechts Olecranonfractuur met forse dislocatie. Patient werd verwezen naar de eerste hulp. X bovenarm rechts Geen fracturen proximaal.	1
X enkel links Geen traumatische ossale afwijkingen. X voet/tenen links Geen traumatische ossale afwijkingen.	0
X enkel links Geen traumatische ossale afwijkingen. X voet/tenen links Geen traumatische ossale afwijkingen.	0
X elleboog links Geen onderzoek ter vergelijking. Fractuur van de radiushals/radiuskop waarbij de radiuskop ge(sub)luxeerd staat. Geringe haemarthros. Losliggend fragmentje, lijkt van de radiuskop, mogelijk nog van processus coronoideus. Ulna voor zover afgebeeld intact. Verwezen naar de SEH.	1
X knie rechts Geen onderzoek ter vergelijking. AP-opname niet helemaal zuiver AP. Dubieus iets teveel laterale projectie van de patella, kan echter ook drogbeeld bij rotatie zijn. Klinisch aanwijzingen voor patellaluxatie? Op de laterale opname overigens een normaal beeld van de patella. Geen zekere hydrops. Geen fracturen. Geen avulsies.	0
X hand/vingers links Opname van de linkerhand in 3 richtingen. Normale botstructuur en kalkhoudendheid. Suggestie van minimaal ophelderingslijntje ter hoogte van os hamatum op de driekwartopname zonder duidelijke cortexdoorbraak en niet herkenbaar in de overige richtingen derhalve vermoedelijk drogbeeld betreffende. Verder intact osteo-articulair beeld met normale corticale begrenzingen zonder aa…	0
X hand/vingers rechts Opname van rechterhand in 2 richtingen met aanvullende laterale opname van midfalanx en distale falanx dig 3 en dig 4. Ter vergelijk 18/09/17. Normale botstructuur en kalkhoudendheid. Intact osteo-articulair beeld met normale corticale begrenzingen zonder aanwijzingen voor traumatische ossale afwijkingen; geen beeld van fractuur of luxatie. Conclusie: Geen aanwijzingen voor …	0
X voet/tenen links PA opname van de linkervoet met aanvullende driekwart opname van dig 1. Normale botstructuur en kalkhoudendheid. Beeld van intra-articulair verlopende fractuur basis eindfalanx dig 1 linkervoet. Geen significante dislocatie. Patiënt werd doorgestuurd naar de SEH. Conclusie: Intra-articulaire fractuur basis eindfalanx dig 1 linkervoet. Patiënt doorgestuurd naar de SEH.	1
X voet/tenen rechts Opname van de rechtervoet in twee richtingen. Normale botstructuur en kalkhoudendheid. Intact osteo-articulair beeld met normale corticale begrenzingen zonder aanwijzingen voor traumatische ossale afwijkingen; geen beeld van fractuur of luxatie. Enige weke delenzwelling ter hoogte van het MTP-5 gewricht. Conclusie: Geen evidente aanwijzingen voor traumatische ossale afwijkinge…	0
X onderbeen rechts Opname van rechteronderbeen in twee richtingen. Normale botstructuur en kalkhoudendheid bij bijna volledig volgroeid skelet. Intacte ossale structuren met normale corticale begrenzingen zonder aanwijzingen voor traumatische ossale afwijkingen. Congruent enkelgewricht en kniegewricht rechts zonder aanwijzingen voor fracturering. Conclusie: Geen aanwijzingen voor traumatische oss…	0
X voet/tenen rechts Opname van de rechtervoet in twee richtingen. Normale botstructuur en kalkhoudendheid. Intact osteo-articulair beeld met normale corticale begrenzingen zonder aanwijzingen voor traumatische ossale afwijkingen. Conclusie: Geen aanwijzingen voor traumatische ossale afwijkingen rechtervoet.	0
X pols links Opname van de linkerpols in twee richtingen met aanvullende scafoïd serie. Geen eerder onderzoek ter vergelijk. Normale botstructuur en kalkhoudendheid bij nog onvolgroeid skelet. Ter hoogte van de distale pool os scaphoideum afgeronde verkalking derhalve vermoedelijk niet van recente traumatische origine. Enige onregelmatigheid van distale pool os scaphoideum aan radiaire zijde verm…	1
X pols links Opname van de linkerpols in twee richtingen. Normale botstructuur en kalkhoudendheid. Beeld van intra-articulair verlopende distale radiusfractuur links met met enige dorsale angulatie en minimale verkorting. Conclusie: Intra-articulair verlopende distale radiusfractuur links met enige dislocatie. Patiënt werd doorgestuurd naar de SEH.	1
X voet/tenen links Opname van de linkervoet in twee richtingen. Normale botstructuur en kalkhoudendheid. Intact osteo-articulair beeld met normale corticale begrenzingen zonder aanwijzingen voor traumatische ossale afwijkingen; geen beeld van fractuur. Conclusie: Geen aanwijzingen voor fractuur dig 1 linkervoet.	0
X hand/vingers links Opname dig 1 linkerhand in twee richtingen. Normale botstructuur en kalkhoudendheid. De laterale opname toont tweetal niet geheel afgeronde verkalkingen aan volaire zijde basis eindfalanx dig 1 linkerhand d.d. avulsiefragmentjes. Verder intact osteo-articulair beeld met normale corticale begrenzingen zonder aanwijzingen voor traumatische ossale afwijkingen. Conclusie: Tweetal…	1
X pols rechts Opname van de rechterpols in twee richtingen. Normale botstructuur en kalkhoudendheid bij nog onvolgroeid skelet. Congruent polsgewricht rechts met intacte ossale structuren zonder aanwijzingen voor traumatische ossale afwijkingen. Conclusie: Geen aanwijzingen voor traumatische ossale afwijkingen rechterpols.	0
X schouder links Gevallen clavicula? 4 richtingen. Vergelijking 2018. Laterale claviculafractuur. AC artrose en osteofyt tuberculum majus.	1
X hand/vingers rechts Vergelijking 2017. Distale MC-5 fractuur in flexie.	1
X hand/vingers links Gezien kliniek standaardopname inclusief scafoïd serie. Normale stand. Geen fractuur. X pols links Normale stand linkerpols. Daarbij wat artrose in het DRU gewricht alsook lichte versmalling in het STT gewricht. Geen fractuur.	0
X hand/vingers rechts Normale stand. Geen fractuur.	0
X bovenarm rechts Geen posttraumatische ossale pathologie. X schouder rechts Avulsie fragmentje distaal van clavicula, nieuw tov eerder onderzoek. Ter plaatse wekedelen zwelling. Pt naar SEH.	1
X hand/vingers rechts Subcapitale fractuur SH 2 dig 2 MC.	1
X knie rechts Geen posttraumatische ossale pathologie.	0
X onderbeen links Fractuur overgang metafysair/diafysair proximale en distale tibia en proximale fibula zonder evidente dislocatie. Cave.	1
X enkel links Normale stand. Geen fractuur. Geen weke-delenzwelling behoudens minimale aan voorzijde.	0
X schouder links Plaat of synthese linkerclavicula. Geen refractuur. Oude geconsolideerde fractuur costa 3 en 4 links. Geen verse fractuur.	0
X voet/tenen rechts Geen fractuur.	0
X hand/vingers rechts Schuinverlopende fractuur MC 5 en proximale falanx dig 5, beide niet intra-articulair. Proximale falanx enige dislocatie met geringe rotatiecomponent.	1
X enkel rechts Geen weke-delenzwelling.Geen posttraumatische ossale pathologie.	0
X knie rechts Geen hydrops. Geen posttraumatische ossale pathologie.	0
X hand/vingers rechts Geen fractuur of luxatie. Op laterale opname een stand die kan passen bij swan-neck deformiteit. Dit zou dan weer kunnen passen bij het afscheuren van de korte extensor pees van de basis van de middenfalanx bij intacte lange strekpees.	1
X pols rechts Geen posttraumatische ossale pathologie. X hand/vingers rechts Geen posttraumatische ossale pathologie.	0
X hand/vingers rechts Fractuur kopje MC-5 met dislocatie ad axim naar palmair; boksersfractuur. Advies: doorverwijzing SEH.	1
X bovenarm rechts Geen posttraumatische ossale pathologie. Geen osteoblastische of osteolytische laesies.	0
X enkel links Geen fractuur of epifysiolysis. Geen weke delen zwelling.	0
X schouder links Geïnclaveerde subcapitale humerusfractuur met geringe dislocatio ad axim. Verder aan de humerus geen bijzonderheden. Advies: verwijzing SEH. X bovenarm links Zie verslag schouder.	1
X hand/vingers links Intra-articulaire avulsiefractuur dorsaal basis distale falanx; ossale mallet finger. Advies: doorverwijzing SEH voor malletspalk.	1
X enkel links Geen posttraumatische ossale pathologie.	0
X hand/vingers rechts Vergeleken met 20/03/2018.. Geen fractuur.	0
X heup rechts Geen fractuur. X bekken/heupen Geen fractuur.	0
X enkel rechts Geen traumatische ossale afwijkingen.	0
X enkel links Geen traumatische ossale afwijkingen. X knie links Geen traumatische ossale afwijkingen.	0
X pols links Geen traumatische ossale afwijkingen.	0
X pols links Geen traumatische ossale afwijkingen. X onderarm links Geen traumatische ossale afwijkingen.	0
X pols links Geen traumatische ossale afwijkingen. X onderarm links Geen traumatische ossale afwijkingen.	0
X voet/tenen rechts Geen traumatische ossale afwijkingen. X enkel rechts Geen traumatische ossale afwijkingen.	0
Addendum: Geen duidelijke #. X enkel rechts Fractuur van de distake fibula. Patient werd verwezen naar de eertse hulp.	1
X enkel rechts Fractuur van de distake fibula. Patient werd verwezen naar de eertse hulp.	1
X hand/vingers rechts Fractuur van de basis van metacarpale 5. Patient werd verwezen naar de ertse hulp.	1
X hand/vingers rechts Comminutieve fractuur midfalanx dig 4 rechts.	1
X enkel rechts Geen fractuur of luxatie. Onopvallend aspect van de groeischijven. X voet/tenen rechts Geen fractuur of luxatie. Onopvallend aspect van de groeischijven.	0
X enkel rechts Geen fractuur of luxatie. Onopvallend aspect van de groeischijven. X voet/tenen rechts Geen fractuur of luxatie. Onopvallend aspect van de groeischijven.	0
X hand/vingers links Geanguleerde fractuur van de proximale basisfalanx 4, net proximaal van de trouwring. Overige afgebeelde handskelet intact.	1
X schouder rechts Goede stand en articulatie aan het glenohumerale en AC-gewricht. Geen aanwijzingen voor fractuur of andere ossale pathologie.	0
X voet/tenen links Geen klinische gegevens. Geen aanwijzingen voor fractuur of luxatie. Onopvallend groeiend voetskelet.	0
X enkel rechts Geen fractuur of luxatie. Geen aanwijzingen voor osteochondrale laesie. Congruente gewrichtsvlakken, intacte corticale lijnen en onopvallende bot vorm en botstructuur. X voet/tenen rechts Geen fractuur of luxatie.	0
X pols rechts Geen fractuur of luxatie. Normale articulatio en stand aan het polsgewricht en de carpalia.	0
X schouder links Geen fractuur.	0
X knie rechts Geen ossaal letsel. Wel hydrops zichtbaar.	0
X pols links Verdenking Salter Harris type 2 fractuur dorsale zijde distale radius.	1
X voet/tenen rechts Oude fractuur metatarsale 2 en 3. Geen verse fracturen. Bol	0
X hand/vingers rechts Geen fractuur.	0
X hand/vingers rechts Fractuur basis midfalanx dig 4. Waarschijnlijk ook distaal proximale falanx. Patiënt naar SEH.	1
X pols rechts Vergeleken met 22/04/2013. Geen fractuur. STT artrose. CMC-1 artrose. Niet essentieel gewijzigd.	0
X hand/vingers rechts PA opname van rechterhand en aanvullende laterale opname van dig 2. Normale botstructuur en kalkhoudendheid bij nog onvolgroeid skelet. Beeld van fractuur distale eindfalanx dig 2 rechterhand. Verder intacte ossale structuren met normale corticale begrenzingen zonder aanwijzingen voor traumatische ossale afwijkingen. Conclusie: Beeld van fractuur distale eindfalanx dig 2 rec…	1
X enkel links Opname van de linkerenkel in twee richtingen. Ter vergelijk 30/10/12. Het skelet maakt een enigszins kalkarme indruk. Op de laterale opname projecteert zich aan antero craniale zijde van het bovenste spronggewricht een verkalking welke niet zichtbaar is op voorgaand onderzoek d.d. avulsiefragmentje. Verder intacte ossale structuren van het enkelgewricht links met normale corticale b…	1
X hand/vingers links Opname van dig 1 linkerhand in twee richtingen. Geen eerder onderzoek ter vergelijk. Normale botstructuur en kalkhoudendheid. Intact osteo-articulair beeld met normale corticale begrenzingen zonder aanwijzingen voor traumatische ossale afwijkingen; geen beeld van fractuur. Lucent ophelderingslijntje ter hoogte van distale eindfalanx dig 1 betreft drogbeeld. Conclusie: Geen aa…	0
X hand/vingers rechts Opname van de rechterhand in 2 richtingen met aanvullende laterale opname van dig 3. Geen eerder onderzoek ter vergelijk. Relatieve flexiestand dig 3 en dig 4 op de PA en driekwart opname. Normale botstructuur en kalkhoudendheid. Intact osteo-articulair beeld met normale corticale begrenzingen zonder evidente aanwijzingen voor traumatische ossale afwijkingen; geen beeld van …	0
X hand/vingers rechts Opname van de rechterhand in 2 richtingen. Ter vergelijk 24/06/09. Kalkarm aspect van de afgebeelde ossale structuren. Bekende artrodese met schroef ter hoogte van mid en distale falanx dig 3. Bekend ontbrekend os trapezium d.d. status na resectie. Degeneratieve veranderingen ter hoogte van het STT complex en enkele IP gewrichtjes met name DIP gewricht dig 2. Bekende intra-a…	1
X pols rechts Opname van de rechterpols in twee richtingen. Ter vergelijk 24/06/09. Kalkarm aspect van de afgebeelde ossale structuren. Beeld van intra-articulaire distale radiusfractuur met dislocatie adlatum en dorsale angulatie. Degeneratieve veranderingen van het polsgewricht. Bekend ontbrekend os trapezium. Conclusie: Beeld van intra-articulaire distale radiusfractuur rechts met dislocatie	1
X schouder links Opname van de linkerschouder in 2 richtingen. Normale botstructuur en kalkhoudendheid. Congruent schoudergewricht links met intacte ossale structuren en normale glenohumerale relatie. Beeld van verwijding van het AC-gewricht welke niet in lijn staat passend bij AC-luxatie links. Verder geen aanwijzingen voor traumatische ossale afwijkingen linkerschouder. Conclusie: Verwijding va…	1
X pols links Opname van de linkerpols in twee richtingen. Normale botstructuur en kalkhoudendheid bij nog onvolgroeid skelet. Beeld van cortex uitbochting distale radius links passend bij greenstickfractuur. Verder intacte ossale structuren met normale corticale begrenzingen. Patiënt werd doorgestuurd naar de SEH. Conclusie: Greenstickfractuur distale radius links.	1
X schouder links Opname van linkerschouder in 3 richtingen. Congruent schoudergewricht links met intacte ossale structuren en normale glenohumerale relatie. Geen aanwijzingen voor traumatische ossale afwijkingen. Geringe degeneratieve veranderingen van de linkerschouder met geringe aanpunting van het glenoïd en geringe degeneratieve veranderingen van het AC-gewricht. Conclusie: Geen aanwijzingen …	0
X enkel rechts Opname van de rechterenkel in twee richtingen. Normale botstructuur en kalkhoudendheid. Beeld van spiraalfractuur distale fibula en tevens beeld van spiraalfractuur distale tibia rechts met intra-articulair verloop en dislocatie. Tevens betrokkenheid van malleolus tertius.	1
X hand/vingers links Opname van de linkerhand in twee richtingen. Normale botstructuur en kalkhoudendheid. Intact osteo-articulair beeld met normale corticale begrenzingen zonder aanwijzingen voor traumatische ossale afwijkingen. Geen beeld van fractuur.	0
X pols links Opname van de linkerpols in twee richtingen. Normale botstructuur en kalkhoudendheid. De laterale opname toont aan dorsale zijde van de ossa carpi een licht onregelmatig aspect van het os triquetrum zonder duidelijk losliggend avulsiefragmentje. Verder congruent polsgewricht links met intacte ossale structuren zonder aanwijzingen voor traumatische ossale afwijkingen. Conclusie: Licht…	0
X voet/tenen links Opname van de linkervoet in twee richtingen. Normale botstructuur en kalkhoudendheid. Intact osteo-articulair beeld met normale corticale begrenzingen zonder aanwijzingen voor traumatische ossale afwijkingen; geen beeld van fractuur of laceratie. Conclusie: Geen aanwijzingen voor traumatische ossale afwijkingen linkervoet	0
X elleboog links Opname van de linkerelleboog in 3 richtingen. Normale botstructuur en kalkhoudendheid. Beeld van collum radii fractuur links. Positief fat pad sign aan anterieure en posterieure zijde ten teken van hydrops. Gaarne patiënt doorsturen naar de SEH.	1
X enkel rechts Opname van de rechterenkel in twee richtingen. Geen eerder onderzoek ter vergelijk. Normale botstructuur en kalkhoudendheid. Congruent enkelgewricht rechts met intacte ossale structuren en normale corticale begrenzingen. Geen aanwijzingen voor traumatische ossale afwijkingen. Conclusie: Geen aanwijzingen voor traumatische ossale afwijkingen rechterenkel.	0
X hand/vingers rechts Opname van de rechterhand in 2 richtingen. Normale botstructuur en kalkhoudendheid bij nog onvolgroeid skelet. Intact osteo-articulair beeld met normale corticale begrenzingen zonder aanwijzingen voor traumatische ossale afwijkingen. PM gaarne locatie van pijnklachten aangegeven.	0
X pols rechts Opname van de rechterpols in twee richtingen. Ter vergelijk 29/03/17. Normale botstructuur en kalkhoudendheid bij nog onvolgroeid skelet. Intact osteo-articulair beeld met normale corticale begrenzingen. Afgeronde verkalking op de laterale opname aan volaire zijde van het os scaphoideum; niet van recente traumatische origine. Conclusie: Op de laterale opname afgeronde verkalking aan…	0
X voet/tenen rechts Opname van de rechtervoet in twee richtingen. Normale botstructuur en kalkhoudendheid. Intact osteo-articulair beeld met normale corticale begrenzingen zonder aanwijzingen voor traumatische ossale afwijkingen. Conclusie: Geen aanwijzingen voor traumatische ossale afwijkingen rechtervoet.	0
X pols rechts Geen onderzoek ter vergelijking. Onvolgroeid skelet. Geen fractuur. Geen greenstick fractuur. Geen epiphysiolysis. Carpalia lijken normaal.	0
X pols links Minimale cortex-knik aan het radiaire aspect van de distale radiusmetafyse, als mogelijk correlaat voor een torus fractuur. Overige polsskelet links onopvallend. X elleboog links Geen directe of indirecte tekenen van fractuur. Normale stand aan het humeroradiale en humero-ulnaire gewricht. X onderarm links Geen diafysaire fractuur van de onderarm, normale stand aan het pols - en elle…	1
X hand/vingers rechts Normale stand. Intacte corticale begrenzingen. Met name geen fractuur zichtbaar van de proximale falanx van straal 4 of van de vijfde straal. Conclusie: Geen fractuur aangetoond.	0
X pols links Scafoïdfractuur in goede stand. Verder intacte corticale begrenzingen. Patiënt is doorverwezen naar de spoedeisende hulp.	1
X pols rechts Distale radiusfractuur met intra-articulaire component. Beperkte dislocatie. Verder intacte corticale begrenzingen. CMC-1 artrose. X hand/vingers rechts Distale radiusfractuur. Verder intacte corticale begrenzingen. Met name geen fractuur herkenbaar van metacarpale 4 of 5. Patiënt is doorverwezen naar de spoedeisende hulp.	1
X hand/vingers rechts Geen vraagstelling beschikbaar ten tijde van verslaglegging. Comminutieve fractuur van de midfalanx van straal 4. Goede stand. Verder intacte corticale begrenzingen. Patiënt is doorverwezen naar de spoedeisende hulp.	1
X pols links Normale stand. Intacte corticale begrenzingen. Met name geen fractuur zichtbaar van de distale radius. Normaal aspect van de carpalia. Conclusie: Geen fractuur aangetoond.	0
Ten tijde van verslaglegging geen aanvraag beschikbaar ter vergelijking. Bij navraag laborant: fractuur of luxatie dig 5? X voet/tenen rechts Normale stand. Intacte corticale begrenzingen. Met name geen fractuur of luxatie zichtbaar van straal 5.	0
X hand/vingers links Normale stand. Onvolgroeid skelet, normaal aspect van de groeischijven. Kleine corticale onregelmatigheid van het distale gewrichtsoppervlak van het scafoïd. Niet herkenbaar op de overige opnamen, dubieuze fractuur. Gezien de pijnklachten ook ter plaatse is patiënt doorgestuurd naar de spoedeisende hulp voor nadere beoordeling en eventueel immobilisatie.	1
X voet/tenen links Normale stand. Intacte corticale begrenzingen. Onvolgroeid skelet, normaal aspect van de groeischijven. Geen afwijkingen van de tarsalia. Normaal aspect van de metatarsalia. Met name geen fractuur herkenbaar van MT-2 of MT-3. Conclusie: Geen fractuur aangetoond. Overweeg herhalen onderzoek bij aanhoudende klachten (ca. 7 - 10 dagen).	0
X voet/tenen rechts Normale stand. Intacte corticale begrenzingen. Geringe weke-delenzwelling rond het MTP-1 gewricht. Conclusie: Geen fractuur aangetoond.	0
X hand/vingers rechts Normale stand. Intacte corticale begrenzingen. Met name geen fractuur zichtbaar van straal 1.	0
X hand/vingers rechts Straal 5 in enige flexie. Omgevend verbandmateriaal. Geen fractuur zichtbaar. Conclusie: Geen ossale mallet aangetoond. Klinisch mallet stand?	0
Addendum: Naar aanleiding van terugkoppeling collega Govaert: patiënt met in de voorgeschiedenis plaveiselcelcarcinoom. Atypische locatie van fractuur. Overweeg aanvullende diagnostiek indien klinisch suspect. X schouder rechts Fractuur van de mediale clavicula, enige dislocatie. Verder intacte corticale begrenzingen. Normaal wijd AC-gewricht.	1
X schouder rechts Fractuur van de mediale clavicula, enige dislocatie. Verder intacte corticale begrenzingen. Normaal wijd AC-gewricht.	1
X schouder links Fractuur van de proximale humerusschacht. Goede stand. Verder intacte corticale begrenzingen. Onvolgroeid skelet. Patiënt is doorgestuurd naar de spoedeisende hulp.	1
X schouder rechts Hoogstand van de laterale clavicula passend bij een AC luxatie. Het AC-gewricht is niet bovenmatig wijd. Enige degeneratieve botuitbouw. Intacte corticale begrenzingen.	1
X enkel rechts Normale stand. Intacte corticale begrenzingen. Normaal wijd bovenste spronggewricht. Conclusie: Geen fractuur aangetoond.	0
X voet/tenen rechts Normale stand. Intacte corticale begrenzingen. Normaal aspect van de tarsalia. Conclusie: Geen fractuur aangetoond. Overweeg aanvullende beeldvorming (X-enkel voor nadere beoordeling van de talus, eventueel CT) bij aanhoudende klachten.	0
X enkel links Normale stand. Intacte corticale begrenzingen. Normaal wijd bovenste spronggewricht. Enige weke-delenzwelling. Conclusie: Geen fractuur aangetoond.	0
X enkel rechts Normale stand. Intacte corticale begrenzingen. Onvolgroeid skelet, normaal aspect van de groeischijven. Normaal wijd bovenste spronggewricht. Conclusie: Geen fractuur aangetoond.	0
X hand/vingers rechts Intra-articulaire fractuur basis midfalanx dig 5 rechts.	1
X pols rechts Geen fractuur. X schouder rechts Geen fractuur.	0
X enkel rechts Vork intact. Zwelling lateraal. Vaatkalk. Geen fractuur. X knie links Arthrose mediaal. Hydrops.	0
X hand/duim rechts luxatie gehad. Overprojectie van verband. Geen fractuur of luxatie. Los fragmentje proximaal van sesamoidea. Naar SEH, eventueel CT.	1
X voet/tenen links voorvoet / naviculare. niet belastbaar. geen vergelijking. Geen fractuur of luxatie.	0
X voet/tenen links trauma voetrug. Belastbaar. MTfractuur? geen vergelijking. Subcapitale fractuur MT5. Geen dislocatie. Naar de spoedeisende hulp	1
X enkel links Normale stand. Intacte corticale begrenzingen. Normaal wijd bovenste spronggewricht. Met name geen fractuur zichtbaar van de laterale malleolus. X voet/tenen links Normale stand. Intacte corticale begrenzingen. Geen afwijkingen van de tarsalia. Conclusie: Geen fractuur aangetoond.	0
trauma tegen muur. dig 5. X hand/vingers rechts Subcapitale MC5 fractuur in flexie. SEH bezoek.	1
X hand/vingers rechts Subcapitale fractuur metacarpale 2 met verkorting en enige angulatie. Oude fractuur MC-5. Patiënt naar SEH	1
X pols rechts Beschrijving: Rechterpols PA en lateraal. Normale stand. Intacte corticale begrenzingen. Geen fractuur. Geen losse fragmenten. Conclusie: Geen fractuur (Patient naar huis / retour huisarts)	0
X hand/vingers rechts Beschrijving: Rechterhand AP en driekwart. Normale stand. Intacte corticale begrenzingen. Geen fractuur. Geen losse fragmenten. Overprojectie van ring vierde straal (basisfalanx lokaal ter plaatse niet beoordeelbaar). Conclusie: Geen fractuur (Patient naar huis / retour huisarts)	0
X pols rechts Uitbochting van radiaire en ulnaire contour distale radius met knik in dorsale contour: fractuur. Ook fractuur distale ulnametafyse. Uitslag door laborant doorgegeven aan huisartsenpost.	1
X schouder rechts Beschrijving: Rechterclavicula in twee richtingen. Normale stand. Intacte corticale begrenzingen. Geen fractuur. Geen losse fragmenten. Conclusie: Geen fractuur (Patient naar huis / retour huisarts)	0
X knie rechts Beschrijving: Rechterknie AP en lateraal Normale stand. Intacte corticale begrenzingen. Geen fractuur. Geen losse fragmenten. Enige en subcutis/botuitbouw patellapeesaanhechting tuberositas tibiae. Hydrops. Conclusie: Geen fractuur. Hydrops. (Patient naar huis / retour huisarts)	0
X pols links Pols met scaphoid opnames. Corticale ireregulariteit van de dorsale distale radius, waarschijnlijk oudere fractuur, dd acute fractuur bij passende symptomatiek. Scaphoid intact. Overige polsskelet onopvallend. Conclusie: verdenking radiusfractuur.	1
X enkel links Geen fractuur of luxatie. Congruente enkelvork met gladde gewrichtsvlakken. Forse weke delen zwelling anterolaterale laterale malleolus.	0
X hand/vingers links Geen fractuur. Degeneratieve gewrichtsveranderingen. Geen ossale pathologie. Wekedelenletsel duimtop.	0
X enkel rechts Geen luxatie of fractuur. Intacte corticale lijnen en onopvallende vorm van het enkelskelet. Onopvallend aspect van de groeischijven.	0
X elleboog links Afstaand voorste en achterste vetpad passend bij haemarthros. Normale stand van de capitulum-epifyse, de antero humerale lijn verloopt door het ventrale derde gedeelte. Onopvallende mediale apofyse en radiusepifyse. Normale stand aan het humero-ulnaire en humeroradiale gewricht. Dubieuze fractuurlijn aan de laterale humeruscondyl. Conclusie: haemarthros met sterke verdenking late…	1
X pols links Geen aanwijzingen voor fractuur of luxatie. Onopvallende contour, vorm en structuur van het polsskelet.	0
X elleboog links Geen directe of indirecte tekenen van fractuur. Geen luxatie.	0
X voet/tenen rechts Fractuur processus unguicularis eindfalanx 1. Geen intra-articulaire component. Overige voetskelet onopvallend.	1
X enkel rechts Geen fractuur of luxatie. Onopvallend groeiend skelet. Geen aanwijzingen voor letsel van de groeischijven.	0
X pols links Geen fractuur of luxatie. Onopvallend handskelet, geen ossale afwijkingen. Geen indirecte fractuur tekenen. X onderarm links Geen fractuur of luxatie.	0
X enkel links AP en lateraal. Geen onderzoek ter vergelijk. Normale botstructuren. Normale stand. Congruente enkelvork. Intacte corticale begrenzingen. Er zijn er geen uitgesproken weke delenzwellingen. X voet/tenen links AP en driekwart opname. Geen onderzoek ter vergelijk. Normale botstructuren. Normale stand. Geen aanwijzingen voor een fractuur. Conclusie: Geen aanwijzingen voor een fractuur.	0
X enkel links AP en lateraal. Geen onderzoek ter vergelijk. Normale botstructuren. Normale stand. Congruente enkelvork. Intacte corticale begrenzingen. Er zijn geen fractuurlijnen afgrensbaar. Geen uitgesproken weke delenzwellingen. Geringe degeneratieve kenmerken talonaviculair. X voet/tenen links AP en driekwart opname. Geen onderzoek ter vergelijk. Normale botstructuren. Normale stand. Intacte…	0
X pols links AP en lateraal. Geen onderzoek ter vergelijk. Normale botstructuren. Normale stand. Intacte corticale begrenzingen. Normale belijning van de carpalia. Verdenking op intra-articulair verlopende fractuur ter plaatse van de basis van MC-5. X hand/vingers links AP en driekwart opname. Geen onderzoek ter vergelijk. Normale botstructuren. Normale stand. Er is een intra-articulair verlopend…	1
X enkel links AP en lateraal. Geen onderzoek ter vergelijk. Normale botstructuren. Normale stand. Congruente enkelvork. Intacte corticale begrenzingen. Er zijn geen fractuurlijnen afgrensbaar. Geen uitgesproken weke delenzwellingen. Geringe degeneratieve kenmerken talonaviculair. X voet/tenen links AP en driekwart opname. Geen onderzoek ter vergelijk. Normale botstructuren. Normale stand. Intacte…	0
X onderbeen links AP en laterale onderbeens opname. Geen onderzoek ter vergelijk. Immatuur skelet, conform de leeftijd. Normale botstructuren. Op de laterale opname is er een flexiestand van het been. Er zijn geen duidelijke fractuurlijn af te grenzen. Conclusie: Op deze onderbeens opnames zijn er geen duidelijk afgrensbare fractuurlijnen. Advies: verwijzing SEH (gezien de leeftijd en de kliniek …	0
X enkel links AP en lateraal. Geen onderzoek ter vergelijk. Normale botstructuren. Normale stand. Congruente enkelvork. Er zijn geen fractuurlijnen af te grenzen. Er is een forse weke-delenzwelling ter plaatse van de laterale malleolus. Conclusie: - Geen afgrensbare fractuurlijnen. - Forse weke-delenzwelling ter plaatse van de laterale malleolus. NB: de voet werd nu niet afgebeeld.	0
X schouder rechts Voor zover te beoordelen geen glenohumerale luxatie of AC-luxatie. Geen posttraumatische ossale pathologie	0
X pols rechts AP en lateraal. Geen onderzoek ter vergelijk. Normale botstructuren. Normale stand. Normale belijning van de carpalia. Intacte corticale begrenzingen. Er zijn geen fractuurlijnen afgrensbaar. X hand/vingers rechts AP en driekwart opname. Geen onderzoek ter vergelijk. Normale botstructuren. Normale stand. Geen afgrensbare fractuurlijnen. Conclusie: Geen aanwijzingen voor een fractuur.	0
X onderbeen links AP en niet zuiver lateraal ingeschoten knie-opname. AP en laterale onderbeen opname. Geen onderzoek ter vergelijk. Immatuur skelet, conform de leeftijd. Normale botstructuren. Normale stand. Intacte corticale begrenzingen. Geen afgrensbare fractuurlijnen. Het kniegewricht toont geen duidelijke hydrops. Conclusie: Geen afgrensbare fractuur.	0
X enkel links Geen onderzoek ter vergelijking. Minimale weke-delenzwelling lateraal. Geen fracturen. Talus normaal. Geen lateralisatie.	0
X voet/tenen rechts Geen onderzoek ter vergelijking. Normaal beeld van MT-1. Normaal beeld van dig 1. Ook normaal beeld van de tarsalia en overige metatarsalia. Geen fracturen. Lisfranc intact.	0
X onderarm links Wordt vergeleken met onderzoek uit 2008. Screenend geen fracturen. Radiuskop projecteert goed richting capitulum. Geen hydrops van de elleboog. Distale radius en distale ulna intact.	0
X hand/vingers rechts Normale stand. Intacte corticale begrenzingen. Met name PIP-gewricht vierde straal toont geen posttraumatische ossale pathologie. Overige ossale structuren ook intact.	0
X pols rechts Help pols rechts toont een greenstick antebrachii fractuur met een redelijk anatomische stand. Patiënt verwezen naar de spoedeisende hulp voor verdere beoordeling.	1
X schouder rechts Normale stand van het glenohumerale gewricht. Het gewricht is normaal wijd en scherp afgrensbaar. Aan het acromion geen bijzonderheden. Geen posttraumatische ossale pathologie. Thoracale skelet en longtop tonen geen afwijkingen. Conclusie: Geen posttraumatische ossale pathologie.	0
X hand/vingers links fors weke delen letsel met tuft fractuur derde straal. pt verwezen naar de SEH voor verdere behandeling.	1
X pols rechts lucente lijn ulaire zijde radius bij ook een restant van de groeischijf, echter ook een lucente lijn welke doorloopt tot in het gewricht, groeischijf? toch fractuur? focale weke delen zwelling op de laterale opname ter plaatse van het os triquetrum. Conclusie: dubieuze fissuur distale radius, patiente verwezen naar de SEH voor verdere behandeling	1
X enkel links Opname van de linkerenkel in twee richtingen. Normale botstructuur en kalkhoudendheid. Voor zover te beoordelen niet geheel afgeronde verkalking ter hoogte van de mediale malleolus d.d. avulsiefragment, als accessoire botkern. Verder congruent enkelgewricht links zonder aanwijzingen voor traumatische ossale afwijkingen. Enthesopathie ter hoogte van aanhechting achillespees. Conclusi…	1
X hand/vingers rechts Opname van rechterhand in 2 richtingen. Ter vergelijk 28/03/11. Normale botstructuur en kalkhoudendheid. Intact osteo-articulair beeld met normale corticale begrenzingen zonder aanwijzingen voor traumatische ossale afwijkingen; geen beeld van fractuur. Discrete lineaire densiteit (1,5 mm) projecterend ter hoogte van de cutis/subcutis midfalanx dig 3 aan dorsale zijde d.d. co…	0
X enkel links Opname van de linkerenkel in twee richtingen. Normale botstructuur en kalkhoudendheid. Licht onregelmatig aspect distale fibula links zonder herkenbare fractuur. Verder congruent enkelgewricht links met intacte ossale structuren zonder aanwijzingen voor traumatische ossale afwijkingen. Conclusie: Geen aanwijzingen voor traumatische ossale afwijkingen linkerenkel.	0
X voet/tenen links Opname van de linkervoet in twee richtingen. Normale botstructuur en kalkhoudendheid. Intact osteo-articulair beeld met normale corticale begrenzingen zonder aanwijzingen voor traumatische ossale afwijkingen. Conclusie: Geen aanwijzingen voor traumatische ossale afwijkingen linkervoet.	0
X enkel rechts Geen medische gegevens vermeldt. Opname van de rechterenkel in twee richtingen. Normale botstructuur en kalkhoudendheid. Congruent enkelgewricht rechts met intacte ossale structuren zonder aanwijzingen voor traumatische ossale afwijkingen. Conclusie: Geen aanwijzingen voor traumatische ossale afwijkingen rechterenkel.	0
X hand/vingers rechts Geen medische gegevens. Opname van dig 5 rechterhand in 3 richtingen. Normale botstructuur en kalkhoudendheid. Beeld van flexiestand ter hoogte van het DIP-gewricht dig-V rechterhand met vermoedelijk klein avulsiefragmentje aan volaire zijde. Gaarne patiënt doorsturen naar de SEH.	1
X hand/vingers links Opname dig 2 linkerhand in twee richtingen. Normale botstructuur en kalkhoudendheid. Intact osteo-articulair beeld met normale corticale begrenzingen. Minimale degeneratieve veranderingen ter hoogte van het DIP-gewricht dig 2. Lineaire radio-opake structuur projecterend ter hoogte van de weke delen midfalanx dig 2 aan volaire zijde waarschijnlijk passend bij door u vermelde n…	0
X hand/vingers rechts Opname dig 5 rechterhand in 3 richtingen. Ter vergelijk 27/05/16. Normale botstructuur en kalkhoudendheid. Op de laterale opname kleine cortex onregelmatigheid aan volaire zijde PIP gewricht dig 5 rechterhand d.d. klein avulsiefragmentje. Verder intact osteo-articulair beeld met normale corticale begrenzingen. Conclusie: Kleine cortexonregelmatigheid aan volaire zijde PIP ge…	1
X voet/tenen rechts Geen onderzoek ter vergelijking. Screenend geen duidelijke fractuur.	0
X pols links Opname van de linkerpols in twee richtingen. Normale botstructuur en kalkhoudendheid bij nog onvolgroeid skelet. Lichte onregelmatigheid van de metafyse distale radius links aan laterale zijde welke vermoedelijk nog binnen de normaal variatie valt. Verder congruent polsgewricht links met intacte ossale structuren zonder evidente aanwijzingen voor traumatische ossale afwijkingen. Conc…	0
X pols links Opname van de linkerpols in twee richtingen met aanvullende os scaphoideum serie. Normale botstructuur en kalkhoudendheid. Congruent polsgewricht links met intacte ossale structuren zonder aanwijzingen voor traumatische ossale afwijkingen. Normaal aspect van de ossa carpi zonder beeld van os scaphoideum fractuur. Conclusie: Geen aanwijzingen voor traumatische ossale afwijkingen linke…	1
X voet/tenen links Opname van de linkervoet in twee richtingen. Normale botstructuur en kalkhoudendheid. Discreet ophelderingslijntje ter hoogte van basis proximale falanx dig 5 aan laterale zijde welke alleen zichtbaar is op de PA-opname en niet herkenbaar op de driekwart serie en zonder tekenen van cortexdoorbraak derhalve niet verdacht voor fractuur. Verder intact osteo-articulair beeld met no…	0
X hand/vingers links Wordt vergeleken met onderzoek van december 2017. Onvolgroeid skelet. Verdenking op fractuur aan de basis van de basisfalanx dig 3. Laterale zijde. Salter Harris 2. Goede stand. Niet zichtbaar op voorgaand onderzoek. PIP-3 en DIP 3 normaal. Patiënt is vannacht blijkbaar niet verwezen naar de SEH. Graag patiënt verwijzen naar de spoed omvang voor gips behandeling.	1
X schouder links Geen dislocatie, geen fractuur. Calcificaties in het verloop van de cuffpezen.	0
X pols rechts Bij ons geen oude foto's. Beeld passend bij triquetrumfractuur. Verder geen fracturen. Of dit oud is opnieuw is niet met zekerheid te zeggen, cortex begrenzingen lijken vrij scherp dus zou goed recent kunnen zijn ontstaan. STT artrose. CMC-1 artrose, gering. X hand/vingers rechts Lucentie distale einde midfalanx dig 2 rechts. Geen cortexonderbrekingen. Geen fracturen. Ook een lucent…	1
X pols rechts Fractuur distale radius.	1
X enkel links Weber A fractuur distale fibula. Hielspoor. X voet/tenen links Geen fracturen.	1
X enkel links Geen fractuur.	0
X schouder rechts Verdenking fractuur laterale deel van de clavicula, d.d. toch ossificatiekern. Geen luxatie.	1
X hand/vingers rechts Ter correlatie 12-4-2016. Geen fractuur of luxatie. Normale corticale lijnen, vorm en structuur van het handskelet. Conclusie: geen fractuur.	0
X hand/vingers rechts Geen fractuur of luxatie. Norale corticale lijnen, structuur en vorm van het handskelet.	0
X hand/vingers links Geen fractuur of luxatie. Intacte corticale lijnen en onopvallende bot vorm en botstructuur.	0
X bovenarm rechts Intacte humerus. Geen luxatie. X schouder rechts Normale glenohumerale stand. Botanker. Lichte glenohumerale arthrose. Verder normale vorm, structuur en intacte corticale lijnen.	0
X enkel rechts Fractuur anterolaterale distale tibia, intraarticulair met corticaal trapje. Fibula intact. Enkelvork niet verwijd.	1
X elleboog links Geen directie of indirecte tekenen van fractuur. Geen luxaties. Onopvallend skelet.	0
X voet/tenen links Er is sprake van een fractuur. Eind stuk van proximale falanx dig 2 links met minimale ad latum dislocatie. Onbekend of patiënt naar SEH is gegaan of conservatieve behandeling via huisarts.	1
X enkel links Ter vergelijking het onderzoek een 31 oktober 2013. Normale kalkhoudendheid en botstructuur. Ongewijzigde positie van de ankertjes in de laterale malleolus. Congruent beeld van het bovenste spronggewricht. Klein hielspoor. Dit is nieuw ten opzichte van het voorgaande onderzoek. Conclusie: Ongewijzigde positie van de ankertjes ter plaatse van de laterale malleolus. Geen recent trauma…	0
X enkel links Normale kalkhoudendheid en botstructuur. De cortex is intact. Geen aanwijzingen voor traumatisch ossaal letsel. Congruent beeld van het bovenste spronggewricht. Conclusie: Geen fractuur aangetoond.	0
X enkel links Geen posttraumatische ossale pathologie. Wekedelenzwelling lateraal.	0
X pols links Distale radius fractuur met geringe dislocatie en angulatie naar dorsaal. Greenstick fractuur distale ulna. Overige ossale structuren intact.	1
X enkel links Normale stand linkerenkel gewricht. Intacte corticale begrenzingen. Congruent boven spronggewricht. Forse weke-delenzwelling rondom de laterale malleolus. Conclusie: mogelijk lateraal bandletsel.Geen posttraumatische ossale pathologie.	0
X hand/vingers rechts X hand rechts toont een normale stand, intacte corticale begrenzingen. Geen posttraumatische ossale pathologie.	0
X knie rechts Knie rechts toont een normale stand. Intacte corticale begrenzingen. Geen gewrichtseffusie. Normaal aspect tuberositas tibiae, geen duidelijke weke-delenzwelling ter plaatse. Geen posttraumatische ossale pathologie.	0
X voet/tenen rechts Lichte hallux valgus stand. Geen posttraumatische ossale pathologie. Met name calcaneus intact.	0
X pols rechts normale stand, intacte corticale begrenzingen. Geen posttraumatische ossale pathologie.	0
X onderbeen links normale stand, intacte corticale begrenzingen. Geen posttraumatische ossale pathologie.	0
X pols rechts Distale radius fractuur met geringe angulatie naar ventraal. Patiënt naar SEH	1
X elleboog links X onderarm rechts Normale contour radius en ulnaschacht. Trapje in contour radiushals: fractuur. Vetlijn aan voorzijde staat af. Patiënt naar SEH	1
X bekken en heup rechts Beschrijving: Bekken en rechterheup. Geen vergelijk. Normale stand. Intacte corticale begrenzingen. Geen fractuur. Geen losse fragmenten. Normale contour femurkop en femurhals beiderzijds. Normaal wijde heupgewrichten. Conclusie: Geen fractuur (Patient naar huis / retour huisarts)	0
X pols rechts X onderarm rechts Rechteronderarm en rechterpols in twee richtingen. Normale stand. Intacte corticale begrenzingen, geen fractuur. Geen losse fragmenten.	0
X enkel links Beschrijving: Linkerenkel AP en lateraal. Normale stand. Intacte corticale begrenzingen. Geen fractuur. Geen losse fragmenten. Conclusie: Geen fractuur (Patient naar huis / retour huisarts)	0
X hand/vingers rechts Subcapitale fractuur metacarpale 5 met geringe verkorting en angulatie.	1
X elleboog rechts Vetlijn staat af. Fractuur radiuskop met nauwelijks dislocatie. Fractuur overgang radiuskop/radiushals met nauwelijks dislocatie.	1
X schouder links Aanvullende informatie van laborant: in verleden claviculafractuur gehad links op 18-jarige leeftijd. Knik in clavicula schacht, zonder duidelijke corticale onderbreking. Beeld passend bij oude claviculafractuur. Opvallend ruime afstand tussen laterale clavicula-uiteinde en acromion. Ook nog gevolg van eerder letsel? Laterale clavicula-uiteinde staat wel in lijn met acromion, gee…	0
X enkel rechts Kalkhoudendheid binnen normale grenzen. Enkelluxatie fractuur, bimalleolair. Forse dislocatie van de talusrol. De malleolus tertius imponeert intact. Conclusie: Enkelluxatie fractuur met beduidende dislocatie.	1
X schouder links Opname van de linkerschouder in 2 richtingen. Geen eerder onderzoek ter vergelijk. Normale botstructuur en kalkhoudendheid. Congruent schoudergewricht links met intacte ossale structuren en normale glenohumerale relatie. Geen aanwijzingen voor traumatische ossale afwijkingen. Congruent AC-gewricht links. Geen aanwijzingen voor significante degeneratieve veranderingen. Geen verkal…	0
X enkel links Opname van de linkerenkel in twee richtingen. Normale botstructuur en kalkhoudendheid. Congruent enkelgewricht links met intacte ossale structuren zonder aanwijzingen voor traumatische ossale afwijkingen. Weke delenzwelling ter hoogte van de laterale malleolus. Conclusie: Geen aanwijzingen voor traumatische ossale afwijkingen linkerenkel. Weke delenzwelling ter hoogte van de lateral…	0
X voet/tenen rechts Normale kalkhoudendheid. De cortex is intact. Geen aanwijzingen voor traumatisch ossaal letsel. Normaal aspect van de epifysairlijnen. X onderbeen rechts Normale kalkhoudendheid en botstructuur bij nog onvolgroeid skelet. Normaal aspect van de epifysairlijnen. Intacte cortex. Geen aanwijzingen voor traumatisch ossaal letsel. Congruent beeld van het bovenste spronggewricht. Con…	0
X heup rechts Opname van de rechterheup in twee richtingen. Ter vergelijk 19/09/17. Normale botstructuur en kalkhoudendheid. Congruent heupgewricht rechts zonder aanwijzingen voor fracturering. Minimale degeneratieve veranderingen van de rechterheup met minimale versmalling van de gewrichtsruimte, discrete degeneratieve aanpunting en licht toegenomen sclerosering. Conclusie: Geringe degeneratieve…	0
X hand/vingers rechts Opname dig 2 rechterhand in 3 richtingen. Normale botstructuur en kalkhoudendheid bij nog onvolgroeid skelet. Intact osteo-articulair beeld met normale corticale begrenzingen zonder aanwijzingen voor traumatische ossale afwijkingen; geen beeld van fractuur of luxatie. Kleine cortex inkeping basis os metacarpale 2 valt nog binnen de norm. Conclusie: Geen evidente traumatische…	0
X elleboog rechts Normale kalkhoudendheid. Intacte cortex, geen fractuurkenmerken. Echter wel duidelijk positief fat pad sign. Conclusie: Geen fractuurlijn zichtbaar, wel positief fat pad.	1
X enkel links Normale kalkhoudendheid en botstructuur. Intacte cortex, geen aanwijzingen voor fractuur. Congruent BSG. Conclusie: Geen fractuur.	0
X pols links Intacte cortex, geen fractuur. Met name normaal beeld van de ulna. Conclusie: Geen fractuur van de ulna.	0
X pols rechts Normale kalkhoudendheid en botstructuur. Geen aanwijzingen voor traumatisch ossaal letsel. Conclusie: Geen fractuurkenmerken.	0
X voet/tenen rechts Normale kalkhoudenheid en botstructuur. Intacte cortex, geen fractuurkenmerken. Normale epifysairlijnen. Conclusie: Geen fractuur aangetoond.	0
X bovenarm links Normale stand. Intacte corticale begrenzingen. Enkele wekedelencalcificaties in het traject van de supraspinatuspees. Conclusie: Geen fractuur aangetoond.	0
Bij navraag laborant: status na patellaluxatie. X knie rechts Normale stand. Intacte corticale begrenzingen. Minimale degeneratieve aanpunting mediaal. Forse hydrops. Conclusie: Geen fractuur aangetoond. Fors hydrops.	0
X enkel links Normale stand. Intacte corticale begrenzingen. Normaal wijd bovenste spronggewricht. X onderbeen links Fractuur van proximale fibulaschacht in goede stand. Verder intacte corticale begrenzingen.	1
X enkel links Normale stand. Intacte corticale begrenzingen. Geen lateralisatie van het bovenste spronggewricht. Aanzienlijke weke-delenzwelling. Conclusie: Geen fractuur aangetoond	0
X pols rechts Fractuur van de distale ulna in goede stand. Verder intacte corticale begrenzingen. Onvolgroeid skelet, normaal aspect van de groeischijven. Geen afwijkingen van de carpalia. X onderarm rechts [...]	1
X pols rechts Fractuur van de distale ulna in goede stand. Verder intacte corticale begrenzingen. Onvolgroeid skelet, normaal aspect van de groeischijven. Geen afwijkingen van de carpalia. X onderarm rechts Bekende fractuur van de distale ulnaschacht. Intacte corticale begrenzingen van de proximale radius en ulna. Geen vet pad sign.	1
X pols rechts Fractuur van de distale radius en ulnaschacht, enige dorsale angulatie. Onvolgroeid skelet. Mogelijk beperkte betrokkenheid van de groeischijf van de distale radius (in dat geval Salter Harris II). Geen afwijkingen van de carpalia.	1
X enkel rechts Fractuur van de distale tibia en fibula, beperkte valgusstand. Geen aanwijzingen voor betrokkenheid van de groeischijven.	1
X onderbeen rechts Fractuur van de distale tibia en fibulaschacht met beperkte valgusstand. Geen betrokkenheid van de groeischijven.	1
X onderarm links Fractuur van de distale radius en ulna in goede stand. Onvolgroeid skelet, normaal aspect van de groeischijven. Patiënt is doorverwezen naar de spoedeisende hulp.	1
X enkel links Normale kalkhoudendheid en botstructuur bij nog onvolgroeid skelet. Normaal beeld van de epifysairlijnen. Congruent beeld van het bovenste spronggewricht. Geen evidente fractuur zichtbaar. Conclusie: Geen fractuur aangetoond.	0
X enkel links Normale kalkhoudendheid en botstructuur. De cortex is intact. Geen tekenen van traumatisch ossaal letsel. Congruent beeld van het bovenste spronggewricht. X voet/tenen links Artrodese MTP-1 met plaat en schroeven. Geen tekenen van osteolyse. Geen fractuur kenmerken. Conclusie: Geen aanwijzingen voor traumatisch ossaal letsel.	0
X schouder links X clavicula twee richtingen. Geen onderzoek ter vergelijk. Immatuur skelet, conform de leeftijd. Er is een midschacht claviculafractuur met enige angulatie naar craniaal. Normale articulatio van het AC-gewricht. Geen relevante nevenbevindingen. Conclusie: Midschacht claviculafractuur links. Patiënte werd naar de SEH verwezen.	1
X schouder rechts Twee richtingen. Geen onderzoek ter vergelijk. Normale botstructuren. Normale glenohumerale afstand. Normale afstand tussen humeruskop en acromion. Intacte corticale begrenzingen. Geen afgrensbare fractuurlijnen. Normaal aspect en articulatio van het AC-gewricht. De afgebeelde longtop toont geen bijzonderheden. X bovenarm rechts AP en lateraal. Geen onderzoek ter vergelijk. Norm…	0
X enkel rechts AP en lateraal. Geen onderzoek ter vergelijk. Immatuur skelet, conform de leeftijd. Normale botstructuren. Normale stand. Congruente enkelvork. Normaal aspect van de epifysairschijven. Intacte corticale begrenzingen. Geen afgrensbare fractuurlijnen. Geen uitgesproken weke delenzwellingen. Dubieus minimale hydrops ter plaatse van het bovenste spronggewricht. Conclusie: Geen afgrensb…	0
X enkel/ enkel rechts AP en laterale opnames. Geen onderzoek ter vergelijk. Er is een duidelijke discongruente enkelvork waarbij de mediale zijde fors wijder is dan de laterale zijde. Er is een schuin verlopende fractuur ter plaatse van de distale fibula. Conclusie: Weber C enkelfractuur met duidelijke discongruente enkelvork.	1
X schouder rechts Twee richtingen. Geen onderzoek ter vergelijk. Normale botstructuren. Normale glenohumerale afstand. Normale afstand tussen humeruskop en acromion. Intacte corticale begrenzingen. Geen afgrensbare fractuurlijnen. Normaal aspect en articulatio van het AC-gewricht. De afgebeelde longtop toont geen bijzonderheden. X bovenarm rechts AP en lateraal. Geen onderzoek ter vergelijk. Norm…	0
X bovenarm rechts Glenohumerale luxatie en multi fragment comminutieve subcapitale humerusfractuur.	1
X schouder rechts Glenohumerale luxatie in een multi fragment comminutieve subcapitale humerus fractuur.	1
X bovenarm rechts Geen posttraumatische ossale pathologie.	0
X enkel links Geen posttraumatische ossale pathologie.	0
X schouder rechts Geen posttraumatische ossale pathologie.	0
X voet/tenen links Geen posttraumatische ossale pathologie. Geen luxatie.	0
X elleboog links Comminutieve intra-articulaire olecranonfractuur met dislocatie van de fractuur fragmenten. Normale verhoudingen in het humero radiaire gewricht. Gezien het ontbreken van een goede laterale opname geen uitspraak mogelijk over eventuele subluxatie in het humero ulnaire gewricht. Advies: CT.	1
X enkel links Geen posttraumatische ossale pathologie. Forse weke delenzwelling ter hoogte van malleolus laterales. Bandletsel niet uit te sluiten.	0
X elleboog links Forse hydrops: afstaand anterieur en ook posterieur vetpad. Deze lijn lucente lijn door de radiuskop, cave radiuskopfractuur.	1
X hand/vingers rechts Geen fracturen.	0
X schouder links Midschacht claviculafractuur. Vrij forse dislocatie. AC-gewricht normaal. Bij onvolgroeid skelet. Patiënt verwezen naar de SEH.	1
X voet/tenen rechts Normale stand. Intacte corticale begrenzingen, geen fractuur. Geen losse fragmenten.	0
X voet/tenen rechts Fractuur uiteinde eindfalanx eerste straal. Fractuur proximaal eindfalanx 2de straal met klein los fragment. (Behandeling door huisarts of SEH?)	1
X enkel rechts Geen onderzoek ter vergelijking. Enige weke-delenzwelling lateraal. Weber A fractuur. Goede stand. Geen lateralisatie van de talus.	1
X pols links Ter vergelijking onderzoek van 23 april 2018. Distale radius intact. Distale ulna intact. Geen fracturen. X onderarm links Vergeleken met 23 april 2018. Radius intact. Ulna intact. Goede projectie van radiuskop richting capitulum. Geen fracturen. Ongewijzigd beeld.	0
X pols links Greenstick fractuur distale radiusmetafyse. Patiënt naar SEH	1
X onderbeen links Geen onderzoek ter vergelijking. Onvolgroeid skelet. Geen fracturen. Geen epiphysiolysis. Geen greenstick. Indien forse weke-delenzwelling dan ter overweging verwijzing SEH voor eventueel gips behandeling voor weke delenzwelling.	0
X voet/tenen links Geen onderzoek ter vergelijking. Onvolgroeid skelet. Geen fracturen. Geen epiphysiolysis.	0
X voet/tenen rechts X enkel rechts Rechterenkel AP en lateraal. Rechtervoet AP en driekwart. Normale stand. Intacte corticale begrenzingen, geen fractuur. Geen avulsiefragmenten. Weke-delenzwelling rond laterale malleolus. Twee kleine afgeronde densiteiten van 1 mm en 3 mm projecterend distaal van fibula direct naast de talus, gezien contour geduid als oude fragmentjes. Conclusie: - geen fractuur…	0
X hand/vingers links Beschrijving: Linkerhand AP en driekwart. Normale stand. Intacte corticale begrenzingen. Geen fractuur. Geen losse fragmenten. Conclusie: Geen fractuur (Patient naar huis / retour huisarts)	0
X pols rechts Rechterpols in twee richtingen. Normale stand. Intacte corticale begrenzingen, geen fractuur. Geen losse fragmenten.	0
X enkel links Normale stand. Intacte corticale begrenzingen, geen fractuur. Weke-delenzwelling mediaal meer dan lateraal. Afgeronde verbening distaal van fibula passend bij oude avulsie of weke delen verkalking/verbening. Glad begrensd is sclerotische afwijking laterale zijde distale tibia metafyse grenzend aan de cortex. Lokalisatie en aspect meest passend bij verbeende NOF (non ossifying fibrom…	0
X enkel rechts Beschrijving: Rechterenkel AP en lateraal. Normale stand. Intacte corticale begrenzingen. Geen fractuur. Geen losse fragmenten. Conclusie: Geen fractuur (Patient naar huis / retour huisarts)	0
X bovenarm links Communitieve midhumerale fractuur met geringe verkorting en dislocatie. Geen focale afwijkingen zichtbaar. Staat het trauma in verhouding met de fractuur? Gezien tiltrauma?! Patient verwezen naar de spoedeisende hulp. Nadere diagnostiek overwegen.	1
X hand/vingers rechts Geen posttraumatische ossale pathologie.	0
X pols links Distale communitieve intra-articulaire radius fractuur. geringe verkorting. Fractuur processus styloideus ulnae.	1
X pols links Linkerpols toont een greenstick fractuur van de distale radius met een anatomische stand. Patiënt verwezen naar de spoedeisende hulp.	1
X elleboog rechts Elleboog links toont een duidelijke gewrichtseffusie met verder een anatomische stand. Geen duidelijke posttraumatische afwijkingen. Conclusie: gewrichtseffusie. Verdenking op een fractuur. Patiënt verwezen naar de spoedeisende hulp voor verdere beoordeling. Pols opname niet vervaardigd.	1
X enkel links Normale stand. Intacte corticale begrenzingen. Forse weke-delenzwelling rondom de laterale malleolus. Geen posttraumatische ossale pathologie. Conclusie: waarschijnlijk enkel bandletsel bij forse weke-delenzwelling. Geen posttraumatische ossale pathologie.	0
X enkel links Normale stand. Intacte corticale begrenzingen. Forse weke-delenzwelling rondom de laterale malleolus. Geen posttraumatische ossale pathologie. Conclusie: waarschijnlijk enkel bandletsel bij forse weke-delenzwelling. Sneltekst aan	0
X pols links Normale stand. Intacte corticale begrenzingen.Geen posttraumatische ossale pathologie.	0
X elleboog rechts Elleboog links toont een duidelijke gewrichtseffusie met verder een anatomische stand. Geen duidelijke posttraumatische afwijkingen. Conclusie: gewrichtseffusie. Verdenking op een fractuur. Patiënt verwezen naar de spoedeisende hulp voor verdere beoordeling. Pols opname niet vervaardigd.	1
X voet/tenen rechts Voorvoet rechts toont normale stand. Intacte corticale begrenzingen.Geen posttraumatische ossale pathologie.	0
X elleboog rechts Distale humerus fractuur rechts, epicondylair met name dorsaal. Hemarthros. Pt. naar SEH.	1
X voet/tenen rechts Normale stand. Geen overtuigende fractuur.	0
X voet/tenen rechts Geen posttraumatische ossale pathologie.	0
X enkel rechts Geen posttraumatische ossale pathologie.	0
X hand/vingers rechts Fractuur distale einde metacarpale 2.	1
X enkel rechts Geen aanvraag. Geen bijzonderheden. X hand/vingers rechts Geen aanvraag. Geen bijzonderheden. Voor specifieke vraagstelling kan contact worden opgenomen.	0
X hand/vingers rechts Fractuur distale falanx.	1
X schouder rechts Geen fractuur	0
X enkel links Geen fracturen.	0
X hand/vingers rechts Geen fractuur.	0
X voet/tenen rechts Normale stand. Intacte corticale begrenzingen. Onvolgroeid skelet, normaal aspect van de groeischijven en de tarsalia. X onderbeen rechts Overprojectie van een hand over de knie en de proximale tibia en fibula op de laterale opname. Hierbij een beperkt verminderd beoordeelbaar onderzoek. Goede stand. Intacte corticale begrenzingen. Onvolgroeid skelet, normaal aspect van de gro…	0
X voet/tenen links Aan de stand. Intacte corticale begrenzingen. Normaal aspect van de tarsalia. Geen afwijkingen van de metatarsalia of de falangen. X enkel links Normale stand. Intacte corticale begrenzingen. Normaal wijd bovenste spronggewricht. Conclusie: Geen fractuur aangetoond.	0
X voet/tenen links Normale stand. Intacte corticale begrenzingen. Geen afwijkingen van de tarsalia. Onvolgroeid skelet, normaal aspect van de groeischijven. X enkel links Normale stand. Intacte corticale begrenzingen. Onvolgroeid skelet, normaal aspect van de groeischijven. Conclusie: Geen fractuur aangetoond. Overweeg herhalen onderzoek bij aanhoudende klachten.	0
X hand/vingers links Normale stand. Intacte corticale begrenzingen. Onvolgroeid skelet, normaal aspect van de groeischijven. Geen fractuur aangetoond.	0
X hand/vingers links Normale stand. Intacte corticale begrenzingen. Met name geen fractuur zichtbaar van de basisfalanx. Onvolgroeid skelet, normaal aspect van de groeischijven.	0
X enkel rechts Geen fractuur.	0
X hand/vingers links Fractuur distale einde midfalanx dig 5 links. Verder geen fracturen.	1
X voet/tenen rechts Geen fractuur. X enkel rechts Geen fractuur.	0
Indicatie: distorsie linkerenkel, inversietrauma. Zwelling laterale malleolus. X enkel links Normale stand van het bovenste spronggewricht. Normale ossale structuren. Geen fractuur.	0
X voet/tenen links Normale stand, geen fractuur. Gezien trauma mechanisme valt te overwegen om pt door te verwijzen naar SEH.	0
X bovenarm links Geen posttraumatische ossale pathologie. Omarthrose.	0
X pols rechts Geen posttraumatische ossale pathologie.	0
X schouder links Geen posttraumatische ossale pathologie. Omarthrose en gering wekedelen kalk SSP.	0
X bekken en heup links Vergeleken wordt met 04/04/2008. Ten opzichte van voorgaande opname fors verergerde coxartrose links. Vrijwel geen gewrichtsspleet meer zichtbaar. Uitgebreide sclerose van acetabulum en femurkop, met subchondrale cysten en osteofyten. De femurkop is ook iets afgeplat. Normaal rechterheupgewricht en bekkenring. Geen fractuur. Conclusie. Zeer ernstige coxartrose links. Geen f…	0
X pols rechts Normale stand. Intacte corticale begrenzingen. Geen afwijkingen van de carpalia X pols links Normale stand. Onregelmatige dorsale cortex van de distale radius op de PA en de laterale opname, met een cortexonderbreking op de laterale opname. Verdenking fractuur in goede stand. Geen afwijkingen van de carpalia. Conclusie: Verdenking distale radiusfractuur in goede stand links. Graag u…	1
X voet/tenen rechts Normale stand. Intacte corticale begrenzingen. Met name geen fractuur zichtbaar van MTP-2.	0
X elleboog links Normale stand. Intacte corticale begrenzingen. Geen vet pad sign. Onvolgroeid skelet, normaal aspect van de groeischijven. Conclusie: Geen fractuur aangetoond.	0
Zwelling drukpijn distale radius X pols rechts Beperkte standsafwijking naar volair van de distale radius, geen cortexonderbreking zichtbaar. Ook op de aanvullende series (scafoïd) geen cortexonderbreking zichtbaar. Afgerond fragment van de processus styloideus ulnae. Beperkte degeneratieve afwijkingen van de carpalia. Oude fractuur MC-5. TFCC calcificaties. De afwijkingen zijn waarschijnlijk oud…	1
X bovenarm rechts Normale stand. Intacte corticale begrenzingen. X schouder rechts Verminderde subacromiale ruimte bij bekende rotatorcuffruptuur. Daarbij sclerosering van het acromion. Degeneratieve botuitbouw van het AC-gewricht en glenohumeraal. Intacte corticale begrenzingen. Conclusie: Geen fractuur aangetoond. Bekende rotatorcuffruptuur met degeneratieve afwijkingen van het schoudergewricht.	0
X hand/vingers links Normale stand. Afwijkende contour van de distale pool van het scafoïd, ook zichtbaar op 25/08/2014. Uitgebreide degeneratieve afwijkingen van het CMC-1 gewricht. Op de laterale opname is een los fragment zichtbaar dorsaal, zeer waarschijnlijk een triquetrumfractuur. X pols links Normale stand. Intacte corticale begrenzingen. Weke delencalcificaties ter hoogte van het TFCC. Co…	1
Zaterdag 4/5 gevallen, veel pijn linkerhand / pols / arm Fractuur? X onderarm links Normale stand. Intacte corticale begrenzingen.	0
X hand/vingers rechts Normale stand. Intacte corticale begrenzingen. Met name geen fractuur zichtbaar van MC-4. Normaal aspect ook van de carpalia. Conclusie: Geen fractuur aangetoond.	0
X schouder rechts Fractuur van de laterale clavicula schacht. Geen aanwijzingen voor betrokkenheid van het AC-gewricht. Verder intacte corticale begrenzingen. Patiënt is doorverwezen naar de spoedeisende hulp.	1
X elleboog links Proximale antebrachifractuur, Salter Harris 2 radius hals, fractuur overgang olecranon ulnaschacht. Varus en flexie.	1
X bovenarm links Wat aparte projectie van het tuberculum majus ten opzichte van glenoïd, cave (sub) luxatie naar posterieur. Klinisch kennelijk ook sprake van luxatie naar posterieur. Op foto van 22.31:59 lijkt deze weer goed te staan. Geen duidelijke fracturen. Er lijkt een lijntje te zijn in het tuberculum majus maar die is niet op alle foto's evident. D.d. drogbeeld. Overweeg herhalen foto bij…	1
Gevallen bij tennis X bovenarm rechts Geen fractuur X schouder rechts Geen luxatie of fractuur. AC artrose	0
X enkel links Vork intact. Geen luxatie of fractuur. Weke delen zwelling anterieur.	0
X voet/tenen rechts Fissuur basis MT 3. Geen dislocatie. Naar SEH.	1
X onderarm links geen aanvraag. Osteopenie. Arthrose radiocarpaal. Oude styloid ulnae avulsie. Botcyste distale radius. Conclusie: geen letsel aangetoond	0
X schouder rechts Distale claviculafractuur met dislocatio ad latum over de volle schachtbreedte. Advies: verwijzing spoedeisende hulp.	1
X enkel links Geen fractuur of epiphysiolysis. Dorsaal van de talus een accessoire groeikern; os trigonum.	0
X pols links gevallen, greenstick radius? Geen fractuur of luxatie.	0
X pols rechts gevallen, druk- en asdrukpijn. Geen oud onderzoek. Geen fractuur of luxatie.	0
X schouder links Naar SEH. Midschacht claviculafractuur. Knikstand.	1
X voet/tenen rechts Geen fractuur of luxatie.	0
olecranon fractuur na val van paard? X elleboog rechts Geen fractuur, geen luxatie, geen hemarthros.	0
X pols links Geen luxatie of fractuur.	0
X onderbeen rechts Geen fractuur of luxatie.	0
X bekken en heup rechts Geen luxatie of fractuur. vergeleken met 2005.	0
X hand/vingers rechts Geen traumatische ossale afwijkingen.	0
X pols links Distale radiusfractuur en avulsiefractuur distale ulna. Patient werd verwezen naar de eerste hulp.	1
X onderarm links Verdenking radiuskopfractuur. Patient werd verwezen naar de eerste hulp.	1
X pols links Fractuur van de distale radius met forse dislocatie. Patient werd verwezen naar de eerste hulp.	1
X voet/tenen rechts Geen traumatische ossale afwijingen.	0
X elleboog links Geen ytraumatische ossale afwijkingen. Wel een positief fatpadsign.	1
X enkel links Geen traumatische ossale afwijkingen. X voet/tenen links Geen traumatische ossale afwijkingen.	0
X hand/vingers rechts Geen traumatische ossale afwijkingen.	0
X onderarm links Geen traumatische ossale afwijkingen.	0
X pols rechts Distale radiusfractuur type greenstick. Patient werd verwezen naar de eerste hulp voor behandeling.	1
X hand/vingers rechts Ap en driekwart opname. Ten opzichte van 15/12/2015. Normale botstructuren. Normale stand. Normaal aspect van de derde straal. Intacte corticale begrenzingen. Geen aanwijzingen voor een fractuur. Conclusie: Geen aanwijzingen voor een fractuur.	0
X pols links Geen onderzoek ter vergelijking. Onvolgroeid skelet. Greenstickfractuur distale radius. Goede stand. Patiënt verwezen naar de SEH.	1
X schouder links Drie richtingen. Geen onderzoek ter vergelijk. Immatuur skelet, conform de leeftijd. Normale botstructuren. Er is een normale stand waarbij de humeruskop centraal op de Y-opname projecteert. Er is een normaal aspect en articulatio van het AC-gewricht. Er is een downsloping acromion. Er zijn geen afgrensbare fractuurlijnen Geen relevante nevenbevindingen. Conclusie: Geen aanwijzin…	0
X enkel links Geen onderzoek ter vergelijking. Weke-delenzwelling lateraal. Geen fractuur. Talus normaal. Geen lateralisatie.	0
X onderarm links Twee richtingen. Ten opzichte van de rechterzijde. Geen zuivere AP en laterale opname. De stand is hierdoor suboptimaal te beoordelen. Immatuur skelet. Er is een proximale radiusfractuur en een fractuur van het olecranon /koppeling/. het ellebooggewricht toont zowel een anterieur als posterieur vetpad sign. X pols links AP en lateraal. Geen onderzoek ter vergelijk. Normale botstr…	1
X hand/vingers rechts Geen onderzoek ter vergelijking. Onvolgroeid skelet. Normaal beeld van MC-1. Geen fractuur. Geen epiphysiolysis. Ook dig 1 toont een normaal beeld. MC-2 eveneens normaal. Geen fracturen.	0
X hand/vingers rechts AP en driekwart opname. Geen onderzoek ter vergelijk. Immatuur skelet, conform de leeftijd. Normale osteo-articulaire structuren. Normale stand. Intacte corticale begrenzingen. Geen aanwijzingen voor een fractuur. Conclusie: Geen aanwijzingen voor een fractuur.	0
X voet/tenen rechts AP en driekwart opname. Geen onderzoek ter vergelijk. Immatuur skelet, conform de leeftijd. Normale osteo-articulaire structuren. Normale stand. Intacte corticale begrenzingen. Er zijn geen afgrensbare fractuurlijnen. Er is een lineair botfragmentje ter plaatse van de basis van MT-5. Gezien het aspect en de locatie is het beeld meest passend bij een ossificatiekern. Kleine avu…	0
X enkel rechts AP en lateraal. Ten opzichte van 07/05/2014. Normale botstructuren. Normale stand. Congruente enkelvork. Intacte corticale begrenzingen. Er zijn geen afgrensbare fractuurlijnen. Er is wel forse weke-delenzwelling ter plaatse van de laterale malleolus. Conclusie: - Geen aanwijzingen voor een fractuur. - Forse weke-delenzwelling ter plaatse van de laterale malleolus.	0
X pols links AP en lateraal. Geen onderzoek ter vergelijk. Net immatuur skelet, conform de leeftijd. Normale botstructuren. Normale stand. Normale belijning van de carpalia. Intacte corticale begrenzingen. Geen aanwijzingen voor een fractuur. X hand/vingers links AP en driekwart opname. Geen onderzoek ter vergelijk. Normale botstructuren. Normale stand. Geen afgrensbare fractuurlijnen. Conclusie:…	0
X enkel rechts Normale stand, intacte corticale begrenzingen. Geen posttraumatische ossale pathologie.	0
X hand/vingers links Normale stand, intacte corticale begrenzingen. Geen gewrichtseffusie. Geen posttraumatische ossale pathologie.	0
X enkel/voet/tenen rechts Normale stand, intacte corticale begrenzingen. Geen posttraumatische ossale pathologie.	0
X pols links Distale radius fractuur type torus, anatomsiche stand. Patiënt naar SEH	1
X knie rechts Normale stand, intacte corticale begrenzingen. Geringe gewrichtseffusie en weke delen hematoom. Geen posttraumatische ossale pathologie.	0
X pols rechts Pols rechts toont een antebrachi greenstick fractuur met een torus fractuurtje ter plaatse van de disale ulna. Goede stand. Patiënt naar SEH	1
X knie rechts Normale stand, intacte corticale begrenzingen. Geen gewrichtseffusie. Geen posttraumatische ossale pathologie.	0
X enkel links Normale stand, intacte corticale begrenzingen. Geen posttraumatische ossale pathologie.	0
X enkel rechts Enkele rechts toont een laterale malleolus fractuur met een redelijke stand. Mediale malleolus lijkt intact, maar opde laterale opname wel een subtiele cortexonderbreking van de tibia, cave mallolus tertius en dus toch instabiliteit. Enkelvork is congruent. Patiënt naar SEH	1
X onderbeen links Normale stand, intacte corticale begrenzingen. Geen gewrichtseffusie in het kniegewricht. Geen posttraumatische ossale pathologie.	0
X pols rechts Normale stand, intacte corticale begrenzingen. Intacte carpale belijning. Geen posttraumatische ossale pathologie.	0
X voet/tenen links Voorvoet links toont een fractuur digit 4 en 5, basis phalanx. Goede stand. Metatarsalia intact, patient weer terugverwezen naar de HAP.	1
X schouder rechts Midclaviculaire fractuur rechts met geringe angulatie. Patiënt naar SEH	1
X pols links Normale stand, intacte corticale begrenzingen, intacte carpale belijning, geen posttraumatische ossale pathologie.	0
X hand/vingers rechts Geen posttraumatische ossale pathologie.	0
X pols links Refractuur distale radius met T plaat in situ. Dislocatio ad axim naar dorsaal met verbuiging van de T-plaat.	1
X heup rechts geen fractuur	0
X enkel links geen fractuur	0
X knie rechts Geen aanvraag. Geen bijzonderheden.	0
X voet/tenen rechts Geen fractuur.	0
X bovenarm links Geen posttraumatische ossale pathologie.	0
X pols links Greenstick fractuur distale radius met dislocatio ad axim naar dorsaal. Tevens avulsiefractuur processus styloideus ulnae.	1
X schouder links Geen posttraumatische ossale pathologie.	0
X enkel rechts Geen posttraumatische ossale pathologie.	0
X voet/tenen rechts Geen posttraumatische ossale pathologie.	0
X pols links Geen fractuur.	0
X pols links Knikje cortex distale radius dorsaal, cave fractuur. Verder geen bijzonderheden.	1
X enkel rechts Normale stand. Intacte corticale begrenzingen, geen fractuur. Geen losse fragmenten. X voet/tenen rechts Normale stand. Intacte corticale begrenzingen, geen fractuur. Met name ook een normale contour van MT-5. Smalle langgerekte densiteit van 4 mm lengte direct lateraal van proximale zijde MT-5: lokalisatie en aspect past bij apofyse.	0
X knie links Beschrijving: Linkerknie AP, lateraal, en axiale patella foto. Normale stand. Intacte corticale begrenzingen. Geen fractuur. Geen losse fragmenten. Geen hydrops. Wel weke-delenzwelling ventraal van patella Conclusie: Geen fractuur. Weke-delenzwelling ventraal van patella. (Patient naar huis / retour huisarts)	0
X pols links Beschrijving: Linkerpols PA en lateraal. Normale stand. Intacte corticale begrenzingen geen doorlopende fractuurlijnen. Geen losse fragmenten. Wel een heel subtiel knikje in dorsale contour distale radiusmetafyse: minimale greenstick. Kleine glad begrensde lucentie van 2 x 3 mm distale radiusdiafyse, passend bij fibreus corticaal defect ( https://radiopaedia.org/articles/fibrous-cort…	1
X schouder links Anterieure schouderluxatie.	1
X enkel rechts Normale stand. Intacte corticale begrenzingen, geen fractuur. Geen losse fragmenten. X voet/tenen rechts Normale stand. Intacte corticale begrenzingen, geen fractuur. Met name ook een normale contour van MT-5. Smalle langgerekte densiteit van 4 mm lengte direct lateraal van proximale zijde MT-5: lokalisatie en aspect past bij apofyse.	0
X elleboog rechts Normale stand. Suggestie van relatief scherpe hoek tussen humerusschacht en distale humeruscondylen geduid als effect van net niet zuiver laterale projectierichting. Intacte corticale begrenzingen, geen fractuur. Geen losse fragmenten. Vetlijn aan voorzijde staat af: hydrops/haemarthros (cave occulte fractuur of bandletsel). Advies: verwijzing SEH	1
X pols links Knik in ventrale contour distale radius en geringe uitbochting radiaire contour: greenstick fractuur.	1
X voet/tenen rechts Beschrijving: Rechtervoet AP en driekwart. Normale stand. Intacte corticale begrenzingen. Geen fractuur. Geen losse fragmenten. Conclusie: Geen fractuur (Patient naar huis / retour huisarts)	0
X voet/tenen rechts Lucent lijntje proximaal schacht basisfalanx derde straal, verdacht voor fractuurtje. Geen duidelijke corticale onderbreking of dislocatie. X voet/tenen links Schuine fractuur uiteinde schacht basisfalanx met geringe dislocatie en verkorting	1
X schouder rechts Geen fractuur. Hoogstand van laterale clavicula-uiteinde ten opzichte van acromion: AC-luxatie.	1
X schouder rechts Subcapitale proximale humerusfractuur met verkorting en dislocatie. Patiënt naar SEH.	1
X heup links Linkerheup in twee richtingen. Geen vergelijk. Normale contour femurkop en femurhals. Geen fractuur. Geen losse fragmenten. Normaal wijd heupgewricht.	0
X heup rechts Beschrijving: Rechterheup in twee richtingen. Normale stand. Intacte corticale begrenzingen. Geen fractuur. Geen losse fragmenten. Conclusie: Geen fractuur (Patient naar huis / retour huisarts)	0
X enkel links Beschrijving: Linkerenkel AP en lateraal. Normale stand. Intacte corticale begrenzingen. Geen fractuur. Geen losse fragmenten. Matige weke-delenzwelling lateraal. Conclusie: Geen fractuur Matige weke-delenzwelling lateraal. (Patient naar huis / retour huisarts)	0
X hand/vingers rechts Beschrijving: Eerste straal rechterhand in 2 richtingen. Normale stand. Intacte corticale begrenzingen. Geen fractuur. Geen losse fragmenten. Conclusie: Geen fractuur (Patient naar huis / retour huisarts)	0
X schouder rechts Midschacht claviculafractuur rechts met matige angulatie. Patiënt naar SEH	1
X voet/tenen links X enkel links Beschrijving: Linkervoet AP en driekwart. Linkerenkel AP en lateraal. Normale stand. Intacte corticale begrenzingen. Geen fractuur. Geen losse fragmenten. Kleine langgerekte densiteit laterale zijde basis MT-5 is de apofyse. Conclusie: Geen fractuur (Patient naar huis / retour huisarts)	0
X schouder rechts Geen posttraumatische ossale pathologie.	0
X pols links Distale radius fractuur met verkorting en dorsale inclavatie, type Colles. Patient naar SEH.	1
X knie rechts Normale stand. Geen fractuur. Gering wat hydrops.	0
X pols links Geen posttraumatische ossale pathologie.	0
X voet/tenen rechts Beschrijving: Rechtervoet AP en driekwart. Status na resectie uiteinde basisfalanx 2de straal. Vergeleken met vorige foto is K-draad inmiddels verwijderd. Intacte corticale begrenzingen. Geen fractuur. Geen losse fragmenten. Conclusie: Geen fractuur (Patient naar huis / retour huisarts)	0
X pols rechts Greenstick fractuur radius diametafyse. Goede stand. Verder geen ossale pathologie.	1
X hand/vingers rechts Beschrijving: Rechterhand AP en driekwart. Normale stand. Intacte corticale begrenzingen. Geen fractuur, met name ook niet van metacarpale 4 of 5. Geen losse fragmenten. Conclusie: Geen fractuur (Patient naar huis / retour huisarts)	0
X pols links Beschrijving: Linkerpols PA en lateraal Normale stand. Intacte corticale begrenzingen. Geen fractuur. Geen losse fragmenten. Degeneratieve veranderingen CMC I gewricht Conclusie: Geen fractuur (Patient naar huis / retour huisarts)	0
X voet/tenen links Beschrijving: Linkervoet AP en driekwart. Spreidstand voorvoet. Hallux valgus. Intacte corticale begrenzingen. Geen fractuur. Geen losse fragmenten. Conclusie: Geen fractuur (Patient naar huis / retour huisarts)	0
X voet/tenen rechts Beschrijving: Rechtervoet AP en driekwart. Normale stand. Intacte corticale begrenzingen. Geen fractuur. Geen losse fragmenten. Conclusie: Geen fractuur (Patient naar huis / retour huisarts)	0
X voet/tenen rechts X enkel rechts Beschrijving: Rechterenkel AP en lateraal. Rechtervoet AP en driekwart. Spreidstand voorvoet. Intacte corticale begrenzingen. Geen fractuur. Geen avulsiefragmenten fragmenten. Weke-delenzwelling rond laterale malleolus. Geringe weke-delenzwelling mediaal. Smalle kleine densiteit langs mediale malleolus, waarschijnlijk weke delen verkalking, d.d. avulsiefragmentj…	0
X onderbeen links Beschrijving: Linkeronderbeen inclusief knie in twee richtingen in twee delen. Normale stand. Intacte corticale begrenzingen. Geen fractuur. Geen losse fragmenten. Conclusie: Geen fractuur (Patient naar huis / retour huisarts)	0
X voet/tenen rechts Beschrijving: Subtiel lucent lijntje schacht metatarsale 3, dwars op lengterichting : fractuur zonder dislocatie. Verder geen bijzonderheden. Conclusie: Subtiel fractuurtje MT-3 zonder dislocatie	1
X pols links Fractuur distale radiusmetafyse met geringe dislocatie/verkorting en dorsale zijde. Fractuur distale ulnametafyse. Patiënt naar SEH	1
X voet/tenen links Knikje in contour laterale zijde basis MT-1: fractuur. Elders geen fractuur.	1
X enkel links X voet/tenen links Linkerenkel AP en lateraal. Linkervoet AP en driekwart. Op driekwart foto voet knikje in contour onderzijde calcaneus. Mogelijk fractuur. D.d. toch nog overprojectie / op basis van projectierichting. Geen doorlopende fractuurlijnen. Conclusie: Knikje in contour calcaneus: fractuur of op basis van projectierichting	1
X onderbeen rechts Beschrijving: Rechteronderbeen in twee richtingen. Normale stand. Intacte corticale begrenzingen. Geen fractuur. Geen losse fragmenten. Conclusie: Geen fractuur (Patient naar huis / retour huisarts)	0
X onderbeen links X knie links Linkerknie in twee richtingen, linkeronderbeen in twee richtingen. Zie met name laterale foto. Fractuur proximale tibia in lengterichting, te vervolgen tot gewrichtsoppervlak /koppeling/. Enige hydrops. Patiënt naar SEH	1
X voet/tenen links X onderbeen links Beschrijving: Linkeronderbeen in twee richtingen in twee delen. Linkervoet AP en driekwart. Normale stand. Intacte corticale begrenzingen. Geen fractuur. Geen losse fragmenten. Matige weke-delenzwelling lateraal. Conclusie: Geen fractuur. Matige weke-delenzwelling lateraal. (Patient naar huis / retour huisarts)	0
X voet/tenen links X onderbeen links Beschrijving: Linkeronderbeen in twee richtingen in twee delen. Linkervoet AP en driekwart. Normale stand. Intacte corticale begrenzingen. Geen fractuur. Geen losse fragmenten. Matige weke-delenzwelling lateraal. Conclusie: Geen fractuur. Matige weke-delenzwelling lateraal. (Patient naar huis / retour huisarts)	0
X voet/tenen links Intacte corticale begrenzingen, geen fractuur. Geen losse fragmenten. Geen luxatie. X enkel links Normale stand. Intacte corticale begrenzingen, geen fractuur. Geen losse fragmenten.	0
X voet/tenen rechts Rechtervoet AP en driekwart. Normale stand. Intacte corticale begrenzingen, geen fractuur. Geen losse fragmenten.	0
X onderbeen rechts X voet/tenen rechts Beschrijving: Rechteronderbeen AP en lateraal. Rechtervoet AP en driekwart. Normale stand. Intacte corticale begrenzingen. Geen fractuur. Geen losse fragmenten. Conclusie: Geen fractuur (Patient naar huis / retour huisarts)	0
X schouder links Beschrijving: Linkerclavicula / schouder in twee richtingen Normale stand. Intacte corticale begrenzingen. Geen fractuur. Geen losse fragmenten. Normale stand van laterale clavicula-uiteinde ten opzichte van acromion, geen luxatiestand. Conclusie: Geen fractuur of luxatie (Patient naar huis / retour huisarts)	0
X pols links Trapje in contour dorsale distale radius en lucent lijntje en trapje aan radiaire zijde : fractuur Patiënt naar SEH	1
X enkel rechts Normale stand. Intacte corticale begrenzingen, geen fractuur. Degeneratieve aanpunting distale tibia en distale fibula. X voet/tenen rechts Normale stand. Intacte corticale begrenzingen, geen fractuur. Geen losse fragmenten.	0
X voet/tenen rechts Beschrijving: Rechtervoet AP en driekwart. Spreidstand voorvoet. Intacte corticale begrenzingen. Geen fractuur, met name ook niet van metatarsale 2 of 3. Geen losse fragmenten. Conclusie: Geen fractuur (Patient naar huis / retour huisarts)	0
X enkel rechts Weber-B distale fibulafractuur met geringe dislocatie. Weke-delenzwelling lateraal. Patiënt naar SEH.	1
Addendum: Lucente lijn op laterale foto is geen fractuur, maar overprojectie van ventrale zijde fibula, waardoor suggestie van fractuur. X onderbeen links Intra-articulaire distale tibiafractuur met groot malleolus tertius fragment. Patiënt naar SEH	1
X onderbeen links Intra-articulaire distale tibiafractuur met groot malleolus tertius fragment. Patiënt naar SEH	1
X hand/vingers rechts Onopvallende botvorm, botstructuur en intacte corticale lijnen. Normale stand en articulatio. Geen fractuur of luxatie.	0
X knie rechts Onopvallende botvorm, botstructuur en intacte corticale lijnen. Normale stand en articulatio. Congruente gewrichtsvlakken. Versmalde mediale femorotibiale gewrichtsspleet. Tekenen van een haemartros. Geen fractuur of luxatie.	0
X elleboog links Afgeronde botstructuurtjes aan de radiaire epicondylus humeri en aan het laterale aspect van het caput radii. Geen corticale onderbrekingen. Geen indirecte tekenen van fractuur. Geen gewrichtseffusie. Conclusie: geen acute fractuur. Calcificaties of oudere avulsiefragmentjes van het radiaire ligamentaire complex. X onderarm links Geen acute fractuur. Subtotaal geconsolideerde rad…	0
X hand/vingers rechts Ter vergelijking 6-6-2016 met een fractuur van de basisphalanx 1. Intacte corticale lijnen en onopvallende botvorm en botstructuur. Normale stand en articulatio. Geen fractuur of luxatie.	0
X elleboog links Dubieuze irregulariteit aan het ventrale aspect van de proximale radius, overgang caput-collum. Slechts zichtbaar op radiuskopje opname. Alleen aan de hand van het roentgenbeeld niet overtuigend voor fractuur. Olecranon, proc coronoideus en humeruscondylen intact. Geen haemartros. Conclusie: dubieuze corticale irregulariteit caput radii. Bij pijn ter plaatse suspect voor fractuur.	1
X knie links Geen fractuur of luxatie. Geen gewrichtseffusie. Onopvallende groeischijven.	0
X voet/tenen links Geen fractuur of luxatie.	0
X schouder rechts Clavicula fractuur, middiaphysair met verkorting, dislocatio ad latus om meer dan schachtbreedte en 40 gr angulatie en een klein geisoleerd fragmentje.	1
X enkel rechts Opname van de rechterenkel in twee richtingen. Normale botstructuur en kalkhoudendheid. Congruent enkelgewricht rechts met intacte ossale structuren zonder aanwijzingen voor traumatische ossale afwijkingen. Uitgebreide weke delenzwelling ter hoogte van mediale en met name laterale malleolus. Conclusie: Geen aanwijzingen voor traumatische ossale afwijkingen rechterenkel. Uitgebreide…	0
X voet/tenen rechts Opname van de rechtervoet in twee richtingen. Normale botstructuur en kalkhoudendheid. Intact osteo-articulair beeld zonder aanwijzingen voor traumatische ossale afwijkingen; geen beeld van fractuur. Afgeronde verkalking ter hoogte van caput proximale falanx dig 5. Aanzet tot pes transversus. Conclusie: Geen aanwijzingen voor traumatische ossale afwijkingen rechtervoet.	0
X voet/tenen links Opname van de linkervoet in twee richtingen. Normale botstructuur en kalkhoudendheid bij nog onvolgroeid skelet. Intact osteo-articulair beeld met normale corticale begrenzingen zonder aanwijzingen voor traumatische ossale afwijkingen. Conclusie: Geen aanwijzingen voor traumatische ossale afwijkingen linkervoet.	0
X elleboog rechts Opname van rechterelleboog in twee richtingen. Normale botstructuur en kalkhoudendheid bij nog onvolgroeid skelet. Onregelmatig aspect van de laterale humeruscondyl bij nog volledig zichtbare ossificatiekern van de laterale externe epicondyl en tevens beeld van anterieur fat pad sign d.d. fractuur. Patiënt werd doorverwezen naar de SEH.	1
X onderarm rechts Opname rechteronderarm in twee richtingen. Normale botstructuur en kalkhoudendheid bij nog onvolgroeid skelet. Intacte ossale structuren met normale corticale begrenzingen zonder aanwijzingen voor traumatische ossale afwijkingen. Conclusie: Geen aanwijzingen voor traumatische ossale afwijkingen rechteronderarm.	0
X schouder rechts Comminutieve proximale humerusfractuur, beperkte dislocatie. Verder intacte corticale begrenzingen. Patiënt is doorverwezen naar de spoedeisende hulp. Beperkte fibrotische afwijkingen in de rechterlong voor zover afgebeeld, niet nader te duiden.	1
X hand/vingers rechts Opname van de rechterhand in 2 richtingen. Normale botstructuur en kalkhoudendheid bij nog onvolgroeid skelet. Intact osteo-articulair beeld met normale corticale begrenzingen zonder aanwijzingen voor traumatische ossale afwijkingen; geen beeld van fractuur. Conclusie: Geen aanwijzingen voor traumatische ossale afwijkingen rechterhand.	0
X hand/vingers links Opname van dig 5 linkerhand in 3 richtingen. Normale botstructuur en kalkhoudendheid bij nog onvolgroeid skelet. Beeld van subcapitale fractuur proximale falanx dig 5 zonder aanwijzingen voor significante dislocatie. Verder intact osteo-articulair beeld met normale corticale begrenzingen zonder aanwijzingen voor traumatische ossale afwijkingen. Conclusie: Subcapitale fractuur…	1
X enkel links Opname van de linker enkel in twee richtingen. Ter vergelijk 14/06/19. Normale botstructuur en kalkhoudendheid. Congruent enkelgewricht links met intacte ossale structuren zonder aanwijzingen voor traumatische ossale afwijkingen. Geen evidente weke-delenzwelling. Conclusie: Geen aanwijzingen voor traumatische ossale afwijkingen linkerenkel	0
X voet/tenen links Opname van de linkervoet in twee richtingen. Ter vergelijk 28/04/15. Normale botstructuur en kalkhoudendheid. Intact osteo-articulair beeld met normale corticale begrenzingen zonder aanwijzingen voor traumatische ossale afwijkingen. Conclusie: Geen aanwijzingen voor traumatische ossale afwijkingen linkervoet.	0
X voet/tenen rechts Opname van de rechtervoet in twee richtingen. Ter vergelijk 11/12/15. Normale botstructuur en kalkhoudendheid bij nog onvolgroeid skelet. Bekende onregelmatigheid ter hoogte van midfalanx dig 4 mogelijk duplicatie als normaal variant. Tevens bekende discrete onregelmatigheid ter hoogte van caput midfalanx dig 3. Verder intact osteo-articulair beeld zonder aanwijzingen voor tra…	0
X enkel rechts Opname van de rechterenkel in twee richtingen. Normale botstructuur en kalkhoudendheid. Discrete cortex uitbochting distale fibula rechts zonder aanwijzingen voor cortexdoorbraak derhalve niet verdacht voor fractuur. Verder congruent enkelgewricht rechts met intacte ossale structuren zonder aanwijzingen voor traumatische ossale afwijkingen. Weke delenzwelling ter hoogte van lateral…	0
X voet/tenen rechts Opname van de rechtervoet in twee richtingen. Normale botstructuur en kalkhoudendheid. Intact osteo-articulair beeld met normale corticale begrenzingen zonder aanwijzingen voor traumatische ossale afwijkingen; geen beeld van fractuur. Conclusie: Geen aanwijzingen voor traumatische ossale afwijkingen rechtervoet.	0
Rond 19.30 uur van schommel gevallen. Hak fors in zak. Draaibeweging gemaakt. Onvermogen tot belasten. Met name pijnlijk distaal van laterale malleolus. Fractuur? X enkel rechts Normale stand van de enkelvork. Waarschijnlijk degeneratieve haakvorming onderzijde laterale malleolus. Avulsie os naviculare nabij talonaviculair gewricht. Ondanks dat dit niet het punctum maximum van de pijn betreft is …	1
Distorsie of fractuur PIP-5 links? X hand/vingers links Fractuur metafyse midfalanx digitus 5 met minimale angulatie naar dorsaal. Salter Harris 2 fractuur. Diagnose van de fractuur werd door röntgenlaborant doorgegeven aan de huisartsenpost. 23.01u. N.B.: dit betreft de 11de trauma foto van deze 11-jarige patiënt.	1
Distorsie of fractuur PIP-5 links? X hand/vingers links Fractuur metafyse midfalanx digitus 5 met minimale angulatie naar dorsaal. Salter Harris 2 fractuur. Diagnose van de fractuur werd door röntgenlaborant doorgegeven aan de huisartsenpost. N.B.: dit betreft de 11de trauma foto van deze 11-jarige patiënt.	1
Val. Enkeldistorsie. Pijn TFA/laterale malleolus / basis MT-5. X voet/tenen links Normale ossale structuren en stand, behoudens hamertenen. Geen fractuur. X enkel links Normale stand van het bovenste spronggewricht. Geen fractuur. Weke-delenzwelling met name lateraal.	0
Val. Enkeldistorsie. Pijn TFA/laterale malleolus / basis MT-5. X voet/tenen links Normale ossale structuren en stand, behoudens hamertenen. Geen fractuur. X enkel links Normale stand van het bovenste spronggewricht. Geen fractuur. Weke-delenzwelling met name lateraal.	0
Geen aanvraag in gescand. X enkel rechts Normale stand van het bovenste spronggewricht. Normale ossale structuren, geen fractuur aangetoond. Wel weke delenzwelling laterale malleolus. Eventuele epifysiolyse kan niet geheel worden uitgesloten. Advies: bij persisterende klachten herhaling beeldvorming. X onderbeen rechts Normaal kniegewricht. Intacte tibia en fibula.	0
Trauma. Dikker, pijnlijke DIP-4. X hand/vingers links Avulsiefractuur dorsale zijde basis eindfalanx 4, zonder dislocatie. Patiënt werd naar de spoedeisende hulp verwezen.	1
Gisteren bij turnen gevallen, overrekt in pols. Fractuur? X pols links Normale ossale structuren en stand. Geen fractuur. Geen losse fragmenten. Conclusie: Geen fractuur (Patient naar huis / retour huisarts)	0
Gevallen met skateboard. Kan elleboog niet strekken. X elleboog rechts Fractuur radiushals zonder standsafwijking. Afstaand fatpad. Patiënt is doorverwezen naar de spoedeisende hulp (16.01 uur).	1
X pols links Patiënt na overleg tussen laborant en SEH arts naar SEH verwezen vanwege dubieuze fractuur pols. Normale contour distale radius en ulna. Op laterale foto klein fragment dorsale zijde carpalia verdacht voor avulsie.	1
X enkel rechts Verslag: X-enkel rechts, AP en laterale opname. Geen oud onderzoek ter vergelijking. Normaal beeld van ossale structuren; normale stand in het bovenste en onderste spronggewricht. Geen corticale onderbrekingen. Beeld van forse weke delenzwelling laterale malleolus met forse induratie van vetlichaam van Kager en geringe hoeveelheid vocht in het tibiotalair gewricht. In de regio van …	0
X schouder links Midschacht claviculafractuur met angulatie. Patiënt naar SEH	1
X hand/vingers rechts Normale kalkhoudendheid en botstructuur bij nog onvolgroeid skelet. Normaal aspect van de epifysairlijnen. Geen aanwijzingen voor traumatisch ossaal letsel. Normale configuratie van de handwortelbeentjes, met name geen tekenen van traumatisch ossaal letsel ter hoogte van het os capitatum en os lunatum.	0
X hand/vingers rechts Normale kalkhoudendheid. Subcapitale fractuur MC-2 en rechts met geringe dislocatie het overige handskelet imponeert intact. Conclusie: Subcapitale fractuur MC-2 rechts.	1
X schouder rechts Geen fractuur.	0
X hand/vingers links Geen fractuur	0
X onderarm rechts Geen fracturen	0
X schouder links Claviculafractuur. Naar SEH.	1
X hand/vingers links Geen fracturen.	0
X enkel rechts Kalkhoudendheid binnen normale grenzen. Fractuur zichtbaar in de distale fibula rechts. Fractuurlijn verlopend tot in de syndesmose. Passend bij type weber B. Congruent beeld van het bovenste spronggewricht. De mediale malleolus imponeert intact. Fors hielspoor. Conclusie: Distale fibulafractuur rechts.	1
X onderarm links Intacte cortex. Geen fractuur kenmerken. MC-4 en 5 imponeren intact. Minimaal degeneratieve veranderingen CMC-1.	0
X pols links Kalkhoudendheid binnen normale grenzen. Degeneratieve veranderingen met wat sclerose en minimale aanpunting ter hoogte van CMC-1 links. Verder normale configuratie van handwortelbeentjes. De cortex is intact. Geen fractuur kenmerken. Met name ter hoogte van MC-4 en MC-5 geen opvallend traumatisch ossaal letsel. Conclusie: Degeneratieve veranderingen CMC-1 links.	0
X pols rechts Fractuurlijn zichtbaar ter hoogte van het processus styloideus radii met lichte dehiscentie. De handwortelbeentjes imponeren verder intact. Conclusie: Fractuur processus styloideus radii.	1
X hand/vingers links Normale kalkhoudendheid en botstructuur. De cortex is intact. Geen aanwijzingen voor traumatisch ossaal letsel. Normaal aspect van de afgebeelde gewrichtjes. Derhalve geen aanwijzingen voor ossale mallet.	0
X hand/vingers rechts Ter vergelijking het onderzoek van 11 juli 2018. Bekende volaire plaat distale radius rechts. De stand hiervan is ongewijzigd. Tevens bekend losliggend fragment van het processus styloideus ulnae, conform. Thans als nieuwe bevinding een fractuur van MC-5 met wat verkorting. Conclusie: Fractuur MC-5 rechts. Volaire plaat distale radius rechts conform.	1
X enkel rechts Geen fractuur. Wat aparte stand van de enkel. Ook klinisch beeld niet geruststellend, derhalve patiënt voor beoordeling naar SEH.	1
X schouder rechts Comminutieve humeruskopfractuur rechts.	1
Gisteren hand klem gezeten. Pijn metacarpalia 2, 3,4. X hand/vingers links Normale ossale structuren en stand. Geen fractuur.	0
Van de poli gevallen. Afwijkende stand, trappetje te voelen. X pols links Distale radiusfractuur met angulatie en dislocatie naar dorsaal. Patiënt werd doorverwezen naar de spoedeisende hulp.	1
Van de pony gevallen. Afwijkende stand, trappetje te voelen. X pols links Distale radiusfractuur met angulatie en dislocatie naar dorsaal. Patiënt werd doorverwezen naar de spoedeisende hulp.	1
Val van trap. Asdrukpijn vijfde straal. X voet/tenen links Normale stand. Intacte corticale begrenzingen. Geen fractuur. Geen losse fragmenten. Conclusie: Geen fractuur (Patient naar huis / retour huisarts)	0
Gevallen. Hydrops en hematoom. Drukpijn patella gewrichtsspleet mediaal en lateraal. Fractuur? Tevens drukpijn laterale epicondyl. Fractuur? X enkel links Geen vergelijk. Normale stand van het bovenste spronggewricht. Normale ossale structuren. Geen fractuur. Geen weke-delenzwelling. X knie links Vergelijk 07/11/14. Postoperatieve effecten met boorgaten patella, distale femur en thans verwijderde…	0
Fractuur proximale of distale falanx digitus een? X voet/tenen links Normale ossale structuren en stand. Geen fractuur aantoonbaar. Geen losse fragmenten. Conclusie: Geen fractuur (Patient naar huis / retour huisarts)	0
2 dagen geleden hand in lier gekregen. Zwelling pijn MC-4, 3 ook. X hand/vingers links Normale ossale structuren en stand. Geen fractuur.	0
Iemand bovenop terechtgekomen vanaf duikplank. Kan niet strekken. X elleboog links Normale stand. Normale ossale structuren. Geen fractuur. Geen afstaand fatpad.	0
X voet/tenen rechts Geen posttraumatische ossale pathologie.	0
X pols rechts Geen posttraumatische ossale pathologie.	0
X hand/vingers rechts Normale stand. Intacte corticale begrenzingen. Met name geen fractuur zichtbaar van de distale falanx of het IP 1 gewricht.	0
X onderbeen links Fractuur van de proximale fibulaschacht in goede stand. Patiënt is doorverwezen naar de spoedeisende hulp.	1
X pols rechts Normale stand. Intacte corticale begrenzingen. Onvolgroeid skelet, normaal aspect van de groeischijven. Geen fractuur aangetoond. Zoals bekend is een Salter Harris 1 fractuur niet met zekerheid uit te sluiten. Overweeg herhalen onderzoek (ca. 7 - 10 dagen), eventueel immobilisatie indien klinisch suspect.	0
X pols rechts Normale stand. Intacte corticale begrenzingen. Onregelmatige contour van de distale radius, conform de X-hand van 16/02/2012. Degeneratieve afwijkingen van het distale radio-ulnaire gewricht. Geen afwijkingen van de carpalia. Conclusie: Geen fractuur aangetoond.	0
X voet/tenen links Inderdaad een calcaneusfractuur, met daarbij ook hoogteverlies. Verder intacte corticale begrenzingen. Patiënt is doorverwezen naar de spoedeisende hulp.	1
X voet/tenen links Normale stand. Intacte corticale begrenzingen. Conclusie: Op dit conventionele onderzoek geen fractuur aangetoond.	0
X hand/vingers links Fractuur van de basis van de proximale falanx van straal 5, intra-articulaire component. Beperkte standsafwijking. Verder intacte corticale begrenzingen. Patiënt is doorverwezen naar de spoedeisende hulp.	1
X schouder links Normale stand. Intacte corticale begrenzingen. Ook normale stand van het AC-gewricht. Conclusie: Geen fractuur aangetoond.	0
X hand/vingers rechts Flexiestand van de vingers, bij degeneratieve afwijkingen met name van de DIP-gewrichten van straal twee en drie. Verder toegenomen ten opzichte van 06/12/2016. In mindere mate degeneratieve afwijkingen van de PIP-gewrichten. Daarbij lucenties aan radiaire zijde van het PIP-gewricht van straal 5 rechts, plaatselijk onregelmatige cortex. Toegenomen ten opzichte van 2016. Klin…	0
Addendum: Patiënt is niet doorverwezen naar de spoedeisende (krijgt uitslag via huisarts) X hand/vingers rechts Normale stand. Intacte corticale begrenzingen X pols rechts Fractuur van de distale radius in goede stand (best zichtbaar op de laterale opname). Verder intacte corticale begrenzingen.	1
X hand/vingers rechts Normale stand. Intacte corticale begrenzingen X pols rechts Fractuur van de distale radius in goede stand (best zichtbaar op de laterale opname). Verder intacte corticale begrenzingen. Patiënt is doorverwezen naar de spoedeisende hulp.	1
X hand/vingers rechts Normale stand. Intacte corticale begrenzingen X pols rechts Fractuur van de distale radius in goede stand (best zichtbaar op de laterale opname). Verder intacte corticale begrenzingen. Patiënt is doorverwezen naar de spoedeisende hulp.	1
X hand/vingers rechts Normale stand. Intacte corticale begrenzingen. Met name geen aanwijzingen voor een fractuur van metacarpale 2,3 of 5. Conclusie: Geen fractuur aangetoond.	0
X voet/tenen links Normale stand. Intacte corticale begrenzingen. Geen afwijkingen van de tarsalia. Onvolgroeid skelet, normaal aspect van de groeischijven. Conclusie: Geen fractuur aangetoond. Een enkelopname is meer geschikt om de talus te beoordelen. Overweeg aanvullende opnamen indien klinisch suspect.	0
X enkel links Normale stand. Intacte corticale begrenzingen. Met name geen aanwijzingen voor een fractuur van de talus. Normaal wijd bovenste spronggewricht. Conclusie: Geen fractuur aangetoond.	0
X voet/tenen rechts Normale stand. Intacte corticale begrenzingen. Geen afwijkingen van de tarsalia. X enkel rechts Normale stand. Intacte corticale begrenzingen. Normaal wijd bovenste spronggewricht. Beperkt onregelmatige contour van de talus en het os naviculare op de laterale opname, minder uitgesproken dan op de X-enkel van 13/12/2016. Waarschijnlijk een postoperatieve status ter plaatse. Gee…	0
X polsen beiderzijds Beiderzijds een normale stand. Intacte corticale begrenzingen. Onvolgroeid skelet, normaal aspect van de groeischijven. Geen afwijkingen van de carpalia. Conclusie: Geen fractuur aangetoond. In geval van klinisch hoge verdenking scafoïdfractuur ter overweging verwijzing voor immobilisatie, eventueel herhalen onderzoek (ca. 10 dagen).	1
X enkel rechts Normale stand. Intacte corticale begrenzingen. Geen lateralisatie van het bovenste spronggewricht. Forse weke-delenzwelling lateraal. Conclusie: Geen fractuur aangetoond.	0
X elleboog links Normale stand. Intacte corticale begrenzingen. Geen vet pad sign. X schouder links Onregelmatige contour van de proximale humerus aan mediale zijde, geduid als fractuur. Goede stand. Verder intacte corticale begrenzingen. Normale stand van het AC-gewricht. X bovenarm links Intacte corticale begrenzingen van de humerusschacht. Conclusie: Subcapitale humerusfractuur	1
X hand/vingers rechts Normale stand. Intacte corticale begrenzingen. Met name geen fractuur zichtbaar van de proximale falanx van straal 2,4 en 5. Conclusie: Geen fractuur aangetoond.	0
X schouder rechts Ernstige versmalling van het glenohumerale gewricht, met sclerosering, subchondrale cystevorming en degeneratieve botuitbouw. Wel normale stand van het glenohumerale gewricht. Degeneratieve afwijkingen ook van het AC-gewricht, met degeneratieve botuitbouw en uitgebreide omgevende weke delen calcificaties. Ook weke delen calcificaties subacromiaal, waarschijnlijk in de subacromia…	0
X hand/vingers links Normale stand. Geen fractuur. Laatste zit de pijn? X pols links Normale stand. Geen fractuur.	0
X pols links Normale stand. Intacte corticale begrenzingen. Geen afwijkingen van de carpalia. Met name ook geen scafoïdfractuur zichtbaar. Bij de door U beschreven kliniek is mijns inziens wel verwijzing SEH voor immobilisatie geïndiceerd.	1
X pols links Distale radiusfractuur, type torus. Verder ook avulsiefractuur van processus styloideus ulna. Patiënt naar SEH.	1
X voet/tenen rechts Lucente lijn door de basis MT-5 mijn verdenking op basis van een fractuurtje/fissuur. Verder anatomische stand. Patiënt naar SEH.	1
X elleboog links Normale stand linkerelleboog. Geen fractuur. Geen haemarthros.	0
X elleboog links Normale stand en ontwikkeling linkerelleboog. Geen fractuur. Geen haemarthros.	0
X voet/tenen rechts Normale stand rechtervoet met name dig 4. Geen fractuur.	0
X voet/tenen rechts Geen trauma. Geen acuut moment. Reden voor spoedconsult en spoedonderzoek buiten kantooruren??? Geen posttraumatische ossale pathologie, ook verder gb.	0
X pols rechts Intra-articulaire distale radiusfractuur met dislocatie ad axim naar dorsaal. Status localis in kunststof spalk?	1
X voet/tenen rechts Geen posttraumatische ossale pathologie.	0
X voet/tenen links Geen posttraumatische ossale pathologie.	0
X hand/vingers links Zie verslag X pols links. X pols links Fractuur distale radius links, slechts minimale dislocatie. Patiënt verwezen naar de SEH.	1
X bekken en heup rechts Totale heuparthroplastiek rechts. Goede stand van de prothesedelen, geen luxatie. Ten opzichte van 21 januari 2019 geen opvallende standsverandering. Geen aanwijzingen voor fractuur.	0
X schouder rechts Geen schouderluxatie op dit onderzoek. Geen opvallende fractuur.	0
X enkel rechts Normale kalkhoudendheid en botstructuur. Geen evidente fractuur. Weke delen zwelling lateraal. Congruent BSG.	0
X enkel rechts Intacte cortex, geen aanwijzingen voor fractuur. Congruent BSG. Weke delen zwelling lateraal.	0
X hand/vingers links Fractuur basis MC5 links. Geen noemenswaardige standsverandering.	1
X enkel rechts Normale kalkhoudenheid en botstructuur. Intacte cortex. Geen aanwijzingen voor fractuur.	0
X knie rechts Normale kalkhoudendheid en botstructuur. Geen hoogteverlies van het tibiaplateau. Geen overtuigende fractuur op dit onderzoek. Hydrops.	0
X voet/tenen rechts Fractuur basisfalanx digitus 4. Patiënt werd verwezen naar de SEH.	1
X voet/tenen rechts Normale kalkhoudendheid en botstructuur. Intacte cortex, met name geen aanwijzingen voor fractuur MT4 of MT5. De voetwortel imponeert intact.	0
X voet/tenen links Geen aanwijzingen voor marsfractuur. De corticale begrenzingen imponeren intact.	0
X hand/vingers rechts Verdenking fractuurtje basisfalanx eerste straal rechterhand ter hoogte van MCP1. Patiënt werd verwezen naar de SEH.	1
X schouder links val met racefiets. Distale clavicula? Geen vergelijking. Niet verplaatste fractuur laterale clavicula. Naar SEH.	1
X pols rechts Distale radius fractuur in dorsiflexie.	1
X elleboog links Haemarthros, verdenking supracondylaire humerus fractuur. Naar SEH.	1
X hand/vingers links Fractuur MC5 in flexie. Naar SEH.	1
X pols rechts X hand/vingers rechts Geen fractuur of luxatie.	0
X schouder rechts AC arthrose. Geen luxatie of fractuur.	0
vergelijk met 2009. X voet/tenen rechts Geen luxatie of fractuur. Opvallend vaatkalk, gezien leeftijd suggestie analyse cardiovasculair risico. Roker? DM?	0
X voet/tenen rechts Geen luxatie of fractuur.	0
vergelijking met 2012 X knie links val van trap. Geen luxatie of fractuur.	0
Aangereden met scooter. X pols rechts Normale stand. Intacte corticale begrenzingen. Geen fractuur. Geen losse fragmenten. Conclusie: Geen fractuur.	0
Gevallen. X pols links Intacte distale radius en ulna. X hand/vingers rechts Schuine fractuur schacht MC-4 met slechts 1 mm dislocatie. Corpus alienum in de weke delen volair van caput MC-2. Patiënt werd doorverwezen naar de spoedeisende hulp.	1
X schouder rechts Normale stand van het schoudergewricht, geen luxatie. Iets onregelmatig tuberculum majus ten opzichte van 27/10/2014, waarschijnlijk kleine Hill-Sachs laesie na luxatie 30/06/15. Normaal AC-gewricht en clavicula. Geen nieuwe traumatische afwijkingen, geen fractuur. (Patient naar huis / retour huisarts)	0
Vingers tussen deur. Digitus 3 en 4, pijn distale IP en proximale distale falanx. X hand/vingers rechts Vergelijk 11/04/19. PA en 3/4. Normale ossale structuren en stand. Geen fractuur aantoonbaar. Overprojecterende weke delen over basis eindfalanx digitus 4. Advies: Bij aanhoudende klachten herhaalde beeldvorming.	0
Auto cross ongeval. Fractuur radius plus ulna midschacht? Antebrachii? X onderarm links Schuine fractuur distale eenderde deel schacht radius. Dislocatie 8 mm adlatum, 10 mm naar volair. Tevens fractuur processus styloideus ulnae. Geen zichtbare luxaties in elleboog- of polsgewricht.	1
Auto cross ongeval. Fractuur radius plus ulna midschacht? Antebrachii? X onderarm links Schuine fractuur distale eenderde deel schacht radius. Dislocatie 8 mm adlatum, 10 mm naar volair. Tevens fractuur processus styloideus ulnae. Geen zichtbare luxaties in elleboog- of polsgewricht. Patiënt is doorverwezen naar de spoedeisende hulp.	1
Gevallen. Asdrukpijn tweede - derde - vierde straal. X voet/tenen rechts Geen eerder onderzoek. Normale ossale structuren en stand. Geen fractuur.	0
Addendum: 12/08/2019. Naar aanleiding van herhaalde opname bij blijvende klachten. In retrospect blijkt er toch een fractuurtje distale humerus met positief fat pad sign. Verdere behandeling door traumatoloog Zwaving is reeds in gang gezet. Indicatie: Gevallen op linkerhand. Pijn linkerelleboog / distale bovenarm. Zwelling dorsale zijde elleboog. X elleboog links Normale ossale structuren en stan…	1
Gevallen op linkerhand. Pijn linkerelleboog / distale bovenarm. Zwelling dorsale zijde elleboog. X elleboog links Normale ossale structuren en stand. Geen fractuur aantoonbaar. Geen afstaand fatpad.	0
Gevallen. Afwijkende stand digitus 5 vanaf MCP naar ulnair gedevieerd. Drukpijn. Fractuur? X hand/vingers rechts Kalkarm skelet. Verband rondom de hand en ook tussen vierde en vijfde straal, met daardoor iets grotere webspace, echter geen standsafwijking of luxatie. Geen ossale afwijkingen, geen fractuur. Ook geen degeneratieve afwijkingen die de klinische standsafwijking kunnen verklaren. Wel is…	0
X onderarm rechts Beschrijving: Normale stand. Intacte corticale begrenzingen. Geen fractuur. Geen losse fragmenten. Conclusie: Geen fractuur (Patient naar huis / retour huisarts)	0
X enkel links Enkel links toont kleine avulsiefragmenten aan de laterale zijde met een forse weke delen zwelling. Overige ossale structuren intact. Congruent bovenste spronggewricht.	1
X elleboog rechts Beschrijving: Normale stand. Intacte corticale begrenzingen. Geen fractuur. Geen losse fragmenten. Conclusie: Geen fractuur (Patient naar huis / retour huisarts)	0
X elleboog links Transcondylaire humerus fractuur met forse dislocatie. Patiënt naar SEH	1
X onderbeen links Geen ingescande aanvraag. Normaal ossaal beeld. Ook ter hoogte van de proximale tibia geen fracturen zichtbaar. Geen weke-delenzwelling. Wel is er een metalen densiteit zichtbaar, ongeveer 6 mm, projecteert mediaal van de tibia. Corpus alienum?	0
X schouder links Opname schouder links in 3 richtingen. Normale botstructuur en kalkhoudendheid Congruent schoudergewricht links met intacte ossale structuren en een normale glenohumerale relatie. Geen aanwijzingen voor traumatische ossale afwijkingen. Normaal aspect van het AC-gewricht zonder aanwijzingen voor luxatie. Conclusie: Geen aanwijzingen voor traumatische ossale afwijkingen linkerschou…	0
X enkel links Geen posttraumatische ossale pathologie. Hielspoor	0
X hand/vingers links Geen posttraumatische ossale pathologie.	0
X hand/vingers links Snel trauma	0
X hand/vingers rechts Geen fractuur of epiphysiolysis van 4 of 5. Ook aan het overige handskelet geen bijzonderheden.	0
X voet/tenen links Geen posttraumatische ossale pathologie.	0
X elleboog links Opname van de linkerelleboog in twee richtingen. Normale botstructuur en kalkhoudendheid. Dorsaal van het olecranon kleine afgeronde verkalking; gezien afgeronde aspect niet van recente traumatische origine d.d. afgebroken spur. Verder congruent elleboogsgewricht links met intacte ossale structuren zonder aanwijzingen voor traumatische ossale afwijkingen. Geen positief fat pad si…	0
X hand/vingers rechts Beschrijving: Normale stand. Intacte corticale begrenzingen. Geen fractuur. Geen losse fragmenten. Conclusie: Geen fractuur (Patient naar huis / retour huisarts)	0
X voet/tenen enkel rechts Communitieve calcaneus fractuur rechts. nadere analyse met CT .	1
X pols rechts Beschrijving: Normale stand. Intacte corticale begrenzingen. Geen fractuur. Geen losse fragmenten. Conclusie: Geen fractuur (Patient naar huis / retour huisarts)	0
X enkel links Beschrijving: Normale stand. Intacte corticale begrenzingen. Flinke weke delen zwelling lateraal. Congruent bovenste spronggewricht. Geen fractuur. Geen losse fragmenten. Conclusie: Geen fractuur, waarschijnlijk enkelebandletsel gezien weke delenzwelling lateraal (Patient naar huis / retour huisarts)	0
Addendum: dubieuze avulsie gezien door laborant in het pip-gewricht. Verdenking ossale mallet. Patiënt wel verwezen naar de spoedeisende hulp. X hand/vingers rechts Beschrijving: Normale stand. Intacte corticale begrenzingen. Geen fractuur. Geen losse fragmenten. Conclusie: Geen fractuur (Patient naar huis / retour huisarts)	1
X hand/vingers rechts Beschrijving: Normale stand. Intacte corticale begrenzingen. Geen fractuur. Geen losse fragmenten. Conclusie: Geen fractuur (Patient naar huis / retour huisarts)	0
X schouder links Laterale clavicula fractuur met forse dislocatie. Los fragment. Patient verwezen naar de SEH.	1
X enkel links Fractuur distale fibula distaal van de syndesmose. Symmetrische enkelvork. Advies: patiënt verwijzen naar SEH.	1
X knie links Het kniegewricht is normaal wijd en scherp afgrensbaar evenals het patellofemorale gewricht. Weke delen geen bijzonderheden. Geen posttraumatische ossale pathologie. Conclusie: geen bijzonderheden.	0
X hand/vingers rechts Geen posttraumatische ossale pathologie. Uitgebreide degeneratieve afwijkingen CMC-1 gewricht met subluxatiestand.	0
X heup rechts Geen posttraumatische ossale pathologie.	0
X heup rechts Trauma	0
X voet/tenen rechts Fractuur met dislocatie en intra-articulaire avulsie van distale uiteinde basisfalanx vijfde straal. Advies: Overleggen met SEH arts of hier repositie aan te bevelen is of dat een pleister verband voldoende is.	1
X voet/tenen rechts Voet rechts toont normale stand. Intacte corticale begrenzingen. Geen aanwijzingen voor avulsie letsel. Normale stand tarsalia. Geen duidelijke weke-delenzwelling. Conclusie:Geen posttraumatische ossale pathologie.	0
X bovenbeen links Femur links toont een distale greenstickfractuur met dubieus ook contact met de epifyse. Geringe angulatie. Congruent kniegewricht.	1
X hand/vingers rechts Normale stand. Intacte corticale begrenzingen. Zwelling duimmuis. Intact carpale belijning. Afwijkend aspect van het sesamoïd botje volair MCP-1, mogelijk avulsiefractuur ter plaatse. Afwijking is niet gezien door de röntgen laborant. Patiënt retour huisarts. Overweeg verwijzing chirurg (waarschijnlijk geen klinische consequenties)	1
X enkel rechts Geen onderzoek ter vergelijking. Normaal beeld. Geen fracturen. Minimale weke-delenzwelling lateraal. Talus normaal. Geen lateralisatie. Conclusie. Geen fracturen.	0
X hand/vingers links Geen fracturen.	0
X hand/vingers rechts Geen onderzoek ter vergelijking. Dig-V in drie richtingen. Normaal beeld van het PIP-gewricht. Geen avulsies. Ook normaal beeld van het DIP-gewricht. Geen luxaties. Geen avulsies. Geen fracturen.	0
X knie links Wordt vergeleken met januari 2017. Twee richtingen. Geen axiale patella. Normaal wijde gewrichtsspleet. Geen hydrops. Patella toont in twee richtingen geen fractuur. Ook elders geen fracturen. Ongewijzigd beeld.	0
Week geleden gevallen van trap. Zowel mediale als de late malleolus, ook MT-4 +5. X enkel links Normale stand van het bovenste spronggewricht. Normale ossale structuren. Dubbelcontour distale fibula, imponeert als overprojectie. Gezien het interval van het trauma en ontbreken van callusvorming niet verdacht voor fractuur. Indien klinisch blijvend suspect: verdere beeldvorming. Wel weke delenzwell…	0
Gevallen met pols in dorsoflexie. Zwelling distale radius. X pols links 4 opnamen vervaardigd. Fractuur distale radius, met corticale onderbreking aan de radiaire zijde. Geen dislocatie. Patiënt werd doorverwezen naar de spoedeisende hulp.	1
Trampoline. Afwijkende stand. Hoogstand, beweging niet mogelijk. Luxatie? Fractuur? X schouder links Bij onvolgroeid skelet en nog niet geossificeerd acromion is de hoogstand niet goed beoordeelbaar, doch geen evidente luxatie. Geen fractuur of epifysiolyse.	0
Tegen metalen paal aan gekomen. Flinke zwelling dorsaal, asdruk tweede en derde straal. MC2/3 fractuur? X hand/vingers rechts Normale ossale structuren en stand. Geen fractuur.	0
Val. X knie links Dwarse proximale tibiafractuur en corticale onderbreking proximale fibula. Patiënt werd doorverwezen naar de spoedeisende hulp.	1
Pijn eerste teen rechts na trauma basis MTP-1. X voet/tenen rechts Vergelijk 22/06/11. Normale ossale structuren en stand. Geen fractuur.	0
Enkel rechts en knie links distorsie. Voorgeschiedenis crurisfractuur rechts met osteosynthesemateriaal. Drukpijn laterale malleolus. OK knie in verband met hypermobiliteit. Drukpijn tuberositas tibiae, mediale en laterale condyl. X knie links Boorgaten proximale tibia, alhier geen osteosynthese materiaal. Verder normale ossale structuren. Geen fractuur. Normale stand van het kniegewricht. Patell…	0
Voet tussen spaken. X voet/tenen links Aan de voet normale ossale structuren. Geen fractuur. X onderbeen links Greenstick fractuur distale tibia (4 cm boven met enkelgewricht), met corticale onderbreking aan de mediale - anterieure zijde en lichte curvatie. Proximale onderbeen geen afwijkingen. (N.B.. De schuine lucentie door het distale femur betreft een artefact, zie laterale opname in de weke …	1
X enkel rechts Wordt vergeleken met 21 april 2017. Minimale weke-delenzwelling lateraal. Geen fracturen. Talus normaal. Geen lateralisatie. X voet/tenen rechts Geen onderzoek ter vergelijking. Basis MT-5 intact. Geen fractuur. Screenend elders ook geen fracturen.	0
X enkel rechts Wordt vergeleken met 21 april 2017. Minimale weke-delenzwelling lateraal. Geen fracturen. Talus normaal. Geen lateralisatie. X voet/tenen rechts Geen onderzoek ter vergelijking. Basis MT-5 intact. Geen fractuur. Screenend elders ook geen fracturen.	0
Zwaar voorwerp op hand. Fractuur MCP-4 - 5? X hand/vingers links Normale stand van de falangen. Lichte uitbochting van de cortex van de schacht MC-5 aan de ulnaire zijde, zonder evidente corticale onderbreking of standafwijking, derhalve betwijfel ik of dit een reële fractuur betreft.	1
1 dag geleden in kuil gestapt. Pijn in verlengde dig 4 en 5. X voet/tenen links Normale ossale structuren en stand. Geen fractuur. Onvolgroeide groeikern basis MT-5.	0
Pink dubbelgeklapt. Fractuur MCP-5? X hand/vingers rechts Normale ossale structuren en stand. Geen fractuur of luxatie.	0
Ijzeren plaat op voet gevallen. Meeste pijn MTP-1 en 2. X voet/tenen rechts Normale ossale structuren en stand. Geen fractuur.	0
Fractuur dig 1 tot en met 4? X voet/tenen rechts Crushfractuur van de distale falangen 1,2 en 3. Mogelijk is ook de tuft van de vierde straal aan de laterale zijde irregulair gefractureerd. Normale IP-gewrichten. Patiënt werd doorverwezen naar de spoedeisende hulp.	1
X enkel rechts Geen onderzoek ter vergelijking. Weke-delenzwelling lateraal. Geen fractuur. Minimaal wat degeneratief BSG. Geen lateralisatie van de talus. Klein fragmentje zichtbaar dorsaal van het naviculare, waarschijnlijk oud. Afgerond. Conclusie. Degeneratief beeld. Geen fractuur.	0
X voet/tenen links Geen onderzoek ter vergelijking. Onvolgroeid skelet. Normaal beeld van de distale MT-1. Geen fractuur. Geen epiphysiolysis. Ook dig 1 is normaal. Geen fracturen.	0
val uit hoogslaper X pols links Greenstick distale antebrachii fractuur in neutrale stand.	1
X elleboog rechts val, strekbeperking. Geen oud onderzoek. Haemarthros. Geen luxatie. Geen fractuurlijn. Verdenking op fissuur radiuskop (haemarthros). Suggestie beoordeling op SEH.	1
X bekken en heup links Geen fractuur of luxatie. Geen oud onderzoek.	0
dig V? X hand/vingers links Geen fractuur of luxatie.	0
X elleboog rechts Cortexonregelmatigheid laterale zijde radiushals en verplaatsing voorste en achterste vetpad. Verdenking radiushalsfractuur. X pols links Drie richtingen. Geen fractuur of luxatie.	0
X voet/tenen rechts Vierde straal? Niet verplaatste fractuur basisfalanx 4. Keuze aan patiënt, spoedeisende hulp of behandeling door huisarts.	1
X pols links Vergelijk hand 2018 Geen fractuur of luxatie. Variant ulna minus configuratie. Artrose radiocarpaal.	0
X voet/tenen links Fragmentje mediaal proximale metafyse basis falanx hallux. Salter Harris 3 fractuur zonder dislocatie.	1
Pijn mediaal en mediale malleolus, talus. Trauma gisteren. X voet/tenen rechts Geen fractuur of luxatie. Accessoire botkern os peronea, variant. X enkel rechts 2 x 3 mm avulsiefragmentjes dorsaal van talus en os naviculare. Vork intact. Conclusie: Talonaviculaire avulsiefragmentjes, naar de spoedeisende hulp.	1
val, proximale humerus pijnlijk. X bovenarm rechts X schouder rechts Geen fractuur of luxatie.	0
X elleboog links Radiuskopimpressie ongeveer 40% van oppervlak. Haemarthros. Geen luxatie.	1
X voet/tenen links Geen posttraumatische ossale pathologie.	0
Gisteren trauma springkussen. X elleboog links Bij onvolgroeid skelet normale ossale structuren en stand. Geen luxatie of fractuur aantoonbaar. Geen afstaand fatpad die zou wijzen op haemarthros.	0
Iemand met stoel op hand gevallen. Pijn pols en MC-4. X pols rechts Vergelijk 18/11/12. Normale ossale structuren en stand. Geen fractuur. X hand/vingers rechts Geen fractuur of standsafwijking.	0
X hand/vingers links Geen posttraumatische ossale pathologie.	0
Pink bekneld. Barst wondje. Pijn distale falanx 5. X hand/vingers rechts Normale ossale structuren en stand. Geen fractuur.	0
X hand/vingers rechts Geen posttraumatische ossale pathologie.	0
X voet/tenen links Geen fractuur of luxatie. Geen ossale pathologie.	0
X enkel rechts Geen fraktuur of luxatie. Laterale zwelling. Geen ossale afwijkingen.	0
X hand/vingers rechts Fractuur prox basisphalanx 4, Salter-Harris type II, met lichte angulatie en corticaal trappetje. Fractuur prox basisphalanx 5, met lichte deformering zonder corticale onderbreking.	1
X pols links Distale radiusfractuur met intraarticulaire component. Lichte retroflexie en verstreken inclinatie.	1
X schouder links Geen fractuur of luxatie. Geen ossale afwijkingen. X hand/vingers links Geen fractuur of luxatie. Geen ossale afwijkingen.	0
X elleboog links Afstaand voorste fatpad passend bij haemartros of gewichtseffusie. Atypische contour van het radiuskopje zonder corticale onderbreking. X onderarm links Intact antebrachium. Geen ossale afwijkingen. Fatpad sign. Aanvullende opnamen elleboog. Conclusie: verdenking radiuskopfractuur. DD roentgen-occulte fractuur van de humeruscondylen, artritis. Pt naar SEH voor verdere beoordeling…	1
X hand/vingers links Processus unguicularis-fractuur van eindphalanx 1. Verder geen ossale afwijkingen.	1
X pols links Torusfractuur van de distale radius. Verder geen ossale afwijkingen. Doorgestuurd SEH.	1
X schouder rechts Verdenking glenoidfractuur caudale rand. Proximale humerusfractuur 3-part. Overweeg Ct.	1
X bekken en heup rechts Geen fractuur. Matige cox-artrose, SI-artrose. Atherosclerose. Verder geen ossale afwijkingen.	0
X voet/tenen rechts Geen fractuur of luxatie.	0
X pols rechts Geïnclaveerde distale radiusfractuur rechts in angulatie naar dorsaal. Overig: Cyste in het lunatum, geen verwijding tussen het lunatum en het scafoïd. CMC-1 en STT artrose met gewrichtsspleetversmalling, sclerosering en peri-articulaire verkalkingen.	1
X elleboog links Indicatie: fractuur? Met name mediale epicondyl pijnlijk. Asdrukpijn na val. Verslag: Forse hydrops linkerelleboog met afstaand anterieur en posterieur vetpad. Normale botopbouw en structuur conform de leeftijd. Geen fractuur zichtbaar. Naar de spoedeisende hulp verwezen.	1
X elleboog links 1 dag oude val op linkerelleboog. Pijnlijk rond gewricht fractuur? Distorsie? Verslag: Forse hydrops linkerelleboog met afstaand anterieur en posterieur vetpad. Beeld van supracondylaire humerusfractuur met een subtiele cortexonderbreking aan de posteromediale zijde en een minimale kanteling naar dorsaal. Radius en ulna intact. Conclusie: Supracondylaire humerusfractuur links. Na…	1
X pols links Indicatie: 1 dag oude val volair op pols. Pijnlijk gewricht. Fractuur? Intra-articulair? Verslag: Normaal osteo-articulair beeld van de linkerpols. Geen luxatie of fractuur.	0
[truncated: 471 more rows]

## Sheet: Sheet2
Row Labels	Count of Label
0	1570
1	900
(blank)
Grand Total	2470

## Sheet: Sheet1
Column Labels
0		1		(blank)		Total Count of ReportText	Total Count of ReportText2
Count of ReportText	Count of ReportText2	Count of ReportText	Count of ReportText2	Count of ReportText	Count of ReportText2
0.635628	1570	0.364372	900	0		1	2470
Max size, all prevalences
Category	Lower	Lower	Lower	Original	Higher	Higher	Higher	Higher	Higher	Higher
Negative	1570	1570	1570	1570	1350	900	600	386	225	100
Positive	175	393	673	900	900	900	900	900	900	900
Total	1745	1963	2243	2470	2250	1800	1500	1286	1125	1000
Prevalence	0.100287	0.200204	0.300045	0.364372	0.4	0.5	0.6	0.699844	0.8	0.9
	0.1	0.2	0.3		0.4	0.5	0.6	0.7	0.8	0.9
Equal size, all prevalences
Factor	0.573066	0.509424	0.445831	0.404858	0.444444	0.555556	0.666667	0.777605	0.888889	1
Total	1000	1000	1000	1000	1000	1000	1000	1000	1000	1000
Negative	899.713	799.796	699.955	635.628	600	500	400	300.156	200	100
Positive	100.287	200.204	300.045	364.372	400	500	600	699.844	800	900
Prevalence	0.100287	0.200204	0.300045	0.364372	0.4	0.5	0.6	0.699844	0.8	0.9
