# Supplementary material for: Deep Learning-Based Natural Language Processing in Radiology: The Impact of Report Complexity, Disease Prevalence, Dataset Size, and Algorithm Type on Model Performance
Source: J Med Syst. 2021 Sep 4;45(10):91. doi: 10.1007/s10916-021-01761-4 (PMC8416876; doi:10.1007/s10916-021-01761-4)
Supplement: Supplementary file 3 — Supplementary file3 (XLSX 4116 KB) [file 10916_2021_1761_MOESM3_ESM.xlsx]

## Sheet: Sheet1
ReportTextText	Result_Infiltraat
X thorax 16-04-2020, 16:05 Hartgrootte is binnen de norm. Hili en mediastinum niet afwijkend. Longvelden helder met normale interstitiele tekening en normale longvaattekening. Conclusie: geen bijzonderheden.	0
X thorax 16-04-2020, 11:14 Hartgrootte is binnen de norm. Hili en mediastinum niet afwijkend. Longvelden helder met normale interstitiele tekening en normale longvaattekening. Conclusie: geen bijzonderheden. Conform 23/05/17	0
X thorax 16-04-2020, 11:38 Laagstaande, afgevlakte diafragmakoepels en ruim retrosternaal venster passend bij COPD. Aan hart, hili en mediastinum geen afwijkingen. Longen helder. De plaat atelectatische afwijking die op 29/01/20 dorsobasaal aanwezig was de laterale opname is nu verdwenen. Conclusie: COPD, verder geen bijzonderheden.	0
CT thorax 16-04-2020, 21:41 Geen pulmonale infiltraten. Volumeverlies onderkwabben. Prominente segmentale vaten onderkwabben. Perifeer dorsaal matglas met ventrodorsale gradient. Geen bronchuspathologie. Geen lymfadenopathie. Mediastinum normaal. Hiatus hernia. Vreemde vorm van de maag met vreemde balvormige configuratie met lineaire structuren. Aspecifieke diffuse verdichting van mesenteriaal ve…	1
CT HR-thorax 16-04-2020, 13:07 Blanco HRCT scan. Ten opzichte van de CT-scans van 06/06/2016 en 26/05/2008. Geringe gynaecomastie beiderzijds. Geen aanwijzingen voor axillaire of supraclaviculaire lymfadenopathie. Mediastinale lymfadenopathie. Er is een lymfeklier in level 4r met een korte as van 14 mm /koppeling/ (dit was 13 mm in 2016). Lymfeklier in level 5 met een korte as van 10 mm. Eventuel…	1
CT thorax/abdomen 16-04-2020, 15:03 Thorax: Beiderzijds pleuravocht, links meer dan rechts. Intrapulmonaal geen bijzonderheden. Geen mediastinale of hilaire lymfadenopathie. Abdomen: Lever is homogeen. Normale galblaas. Pancreas en milt niet afwijkend. Normale aankleuring van het nierparenchym. Enkele corticale cysten. Geen stuwing. Geen retroperitoneale lymfadenopathie. Kleine bekken geen bijzon…	0
CT thorax 16-04-2020, 22:31 Blanco. 19/02/2019 ter correlatie. Nieuwe focale perifissurale consolidatie in de rechter bovenkwab met spiculae en tractie aan de fissura minor. Op de vorige scan hier discrete matglasverdichtingen. Discrete focale matglasverdichting perifere linker bovenkwab en meerdere in de rechter onderkwab, minimaal veranderd. Verder geen nieuwe infiltraten. Geen bronchiale laesi…	1
X thorax 15-04-2020, 11:38 Cardiaal device in situ. Hartgrootte binnen de norm. Hili en mediastinum niet afwijkend. Longen helder. Geen overvulling. Conform 18/01/19.	0
X thorax 15-04-2020, 09:33 Ter vergelijking het onderzoek van 7 april 2020. Staande opname, goede inspiratiestand. Geen pleuravocht. Aan hart en vaten geen bijzonderheden. Het mediastinum is niet verbreed. Slank tracheabandje. Normale hilaire structuren, opgebouwd uit vaten. Geen tekenen van infiltraat of overvulling. Geen aanwijzingen voor intrapulmonaal RIP. De op het voorgaand onderzoek beschr…	0
X thorax 15-04-2020, 09:42 Staande opname, goede inspiratiestand. Geen pleuravocht. Slank hart. Het mediastinum is niet verbreed. Normale hilaire structuren. Geen infiltraat of overvulling. Geen aanwijzingen voor intrapulmonaal RIP. Op de laterale opname afgevlakte diafragmakoepels en een breed retrosternaal venster. Het ribskelet imponeert intact. Conclusie: Thoraxbeeld met enkele COPD-kenmerken…	0
X thorax 15-04-2020, 10:13 PA en lateraal. Ten opzichte van 09/03/2020. Slank mediastinum. Hartgrootte binnen de norm. Scherp begrensde diafragmakoepels. Heldere sinus pleura. Geen aanwijzingen voor pleuravocht. Ongewijzigde hili. Er is een minimaal versterkte tekening perihilair rechts, d.d. infiltratief. Normaal aspect van de linkerlong. Longvaattekening binnen de norm. Beide longen liggen aan.…	1
CT HR-thorax 15-04-2020, 11:56 Blanco HRCT scan. Ten opzichte van de X-thorax van 09/12/2019. Gynaecomastie beiderzijds, links iets meer dan rechts. Geen aanwijzingen voor lymfadenopathie op deze blanco scan (dit is suboptimaal te beoordelen). Coronairsclerose. Geringe atherosclerotische veranderingen aan de thoracale aorta. De truncus pulmonalis meet 3,7 cm. Cave pulmonale hypertensie. Geen peri…	1
CT HR-thorax 15-04-2020, 08:03 Blanco HRCT scan. Ten opzichte van 25/03/2020 en 28/01/2020. Geen aanwijzingen voor lymfadenopathie (dit is suboptimaal te beoordelen op deze blanco scan). Geringe coronairsclerose en atherosclerose. Er zijn beiderzijds bronchopathische veranderingen. Verspreid geringe mucoïde impactie, met name links basaal. Geringe bronchiëctasieën basaal beiderzijds, conform. De …	0
CT HR-thorax 15-04-2020, 08:11 HRCT inspiratie. Vergeleken met 5 juli 2012. Centrilobulair en paraseptaal emfyseem in bovenvelden, niet essentieel gewijzigd. Ook de atelectatische strengen in de onderkwabben zijn zichtbaar op voorgaand onderzoek. Thans subtiele mozaïek attenuatie met name basaal in de linkerbovenkwab /koppeling/. En de rechterbovenkwab in mindere mate /koppeling/. In de lucente g…	0
15-04-2020, 15:27, CT HR-thorax Vergelijking met thoraxfoto 2016, 2020. Primaire bevinding Subpleuraal emfyseem apicaal. Overige bevindingen Geen interstitieel patroon. Geen consolidatie pleuravocht of matglas. Geen lymfadenopathie. Skelet intact. Conclusie: Emfyseem apicaal.	0
CT thorax/abdomen 15-04-2020, 08:30 Thorax: Intrapulmonaal geen bijzonderheden. Geen lymfadenopathie. Abdomen: Aan lever, galblaas, pancreas en milt geen bijzonderheden. Normale linkernier. Gedilateerd pyelum calicessysteem van de rechternier waarschijnlijk op basis van PU-overgangsstenose. Geen retroperitoneale lymfadenopathie. In het kleine bekken een status na uterusextirpatie. Geringe diverti…	0
15-04-2020, 11:20, CT thorax/abdomen Vergelijk 11/02/20 (CT longembolie), 15/07/19 (CT thorax-abdomen). Target laesies (mm): Geen. Non target laesies: Gladde lever. Geen nieuwe laesies. Bekende laesie segment 3 die kan passen bij hemangioom. /koppeling/ /koppeling/ spoor voor portaal, rechts paracolisch en in kleine bekken. Geen blastische of lytische skelethaarden. Nieuwe laesies: Geen. Overige …	0
CT thorax 15-04-2020, 23:53 Blanco scan op Uw verzoek. Tracheostoma in situ. Operatieclips rechts supraclaviculair. Geen aanwijzing voor mediastinale, hilaire of axillaire lymfadenopathie. Fors cor. (Coronaire) atherosclerose. Aorta en truncus pulmonalis niet verwijd. Spoor pleuravocht en atelectase dorsobasaal in de longen, beperkt infiltraat rechts niet uitgesloten. Geen bronchiëctasieën of muc…	1
CT thorax 15-04-2020, 17:47 Blanco scan op Uw verzoek. Geen matglasverdichtingen of consolidaties. Minimale dependente atelectase dorsobasaal in de longen. Geen aanwijzingen voor mediastinale, hilaire of axillaire lymfadenopathie. Geen pericardeffusie of pleuravocht. Normale vorm en ligging van deels afgebeelde bovenbuiks organen. Bijnieren slank. Galsteen in de galblaas. Normaal aspect van skele…	0
CT HR-thorax 15-04-2020, 12:46 Blanco scan. Ten opzichte van de CT-scan van 01/09/2019 en de pet scan van 15/10/2019. Geen aanwijzingen voor lymfadenopathie (dit is suboptimaal te beoordelen op deze blanco scan). Geen pericardvocht of pleuravocht. De longen tonen uitgebreid centrilobulair emfyseem. Minimale bronchopathische veranderingen. Geringe dependent atelectase. Er zijn conform eerder versp…	1
CT thorax 15-04-2020, 19:20 Ter vergelijking 7 maart 2019. Bekend centrilobulair emfyseem. Intrapulmonale nodulus linkerbovenkwab ongewijzigd. Afname van het vocht in de fissura minor rechts. Geen matglasverdichtingen of consolidaties. Geen pleuravocht of pericardeffusie. Ernstige coronairsclerose wijde truncus pulmonalis conform eerder. De prominente mediastinale lymfeklieren zijn ongewijzigd. N…	0
15-04-2020, 14:20, CT thorax zonder i.v. contrast Vergelijk TWK 2019. Thoraxfoto 2006 en 2010. Primaire bevinding Pleuravocht rechts meer dan links. Plaatatelectase lingula, middenkwab en rechteronderkwab. Verbrede intralobulaire septa. Matglas - solide focus subpleuraal linkeronderkwab. /koppeling/ Overige bevindingen Vergrote atria. Coronair sclerose. Dilatatie van pulmonaal arterie (31 mm, nor…	0
CT thorax 15-04-2020, 21:05 Gescand in aansluiting op de conventionele foto eerder vandaag. Bekende status na buismaag reconstructie. Atelectatische streng in de rechteronderkwab. Geen matglasverdichtingen of consolidatie. Geringe pleurale verbreding links dorsobasaal. Geen suspecte longnoduli. Geen aanwijzingen voor lymfadenopathie. Verkalkte schildkliernoduli links. Normale vorm en ligging deel…	0
CT thorax 15-04-2020, 14:17 Blanco scan op Uw verzoek met separate afbeelding van de wervelcorpora L1 tot en met L3. Ter vergelijking 23 maart 2005. Enigszins verademde scan. Geen ribfracturen. Thans Wigvormige afplatting bovenste sluitplaat wervel Th10. Geen cortexonderbrekingen of omgevende weke-delenzwelling. Geen recente fractuur. Minimale anteropositie L3 ten opzichte van L4 bij facetartrose…	0
15-04-2020, 09:04, CT thorax Vergelijk CT 2019 en PET-scan 2019. Primaire bevinding 33 x 18 x 43 mm multinodulaire deels matglas, deels solide gebied dorsaal apicaal linkerbovenkwab. /koppeling/ /koppeling/ Was 27 x 20 x 35. /koppeling/ /koppeling/ Overige bevindingen Plaatatelectasen en subpleurale fibrose lingula en linkeronderkwab. Perihilaire weke delen links. Coronair sclerose. Emfyseem. Ple…	0
CT thorax 15-04-2020, 14:48 Ten opzichte van 7 januari 2020 evidente afname van de consolidatie dorsaal in de rechteronderkwab. Geen nieuwe longnoduli. Minimale fibrotische pleurale topafwijkingen beiderzijds. Geen aanwijzing voor mediastinale, hilaire of axillaire lymfadenopathie. (Coronaire) atherosclerose. Normale vorm en ligging van de deels afgebeelde bovenbuiks organen. Bijnieren slank. Vaa…	1
CT thorax 15-04-2020, 10:31 Ter vergelijking 10 februari 2020. Primaire tumor: Longhaard rechterbovenkwab 1,5 x 1,2 cm (was 1,4 x 1,0 cm) gering groter bij toename pleuravocht. Lymfadenopathie: Lymfeklier rechts supraclaviculair niet meetbaar /koppeling/ Subcarinale lymfeklier kleiner, thans 0,9 cm (was 1,3 cm) Metastasen: Noduli anterieur rechterbovenkwab /koppeling/ en perifissuraal /koppeling/…	0
CT thorax 15-04-2020, 00:07 Blanco scan in expiratie, derhalve longembolieën niet te beoordelen. Veel scattering artefacten. Ter vergelijking 3 januari 2013. Coronaire atherosclerose. Bekend fors cor. Geen pericardeffusie. Hernia diaphragmatica conform eerder. Prominente lymfeklier rechts paratracheaal ongewijzigd, voor zover te beoordelen geen aanwijzingen voor lymfadenopathie. Longsetting: onge…	1
CT thorax 15-04-2020, 08:33 Vergeleken met 15 april 2019. Bekende status na pneumonectomie links. Rustig aspect van het operatiegebied links hilair. Geen aanwijzingen voor mediastinale, hilaire of axillaire lymfadenopathie. Rechterbovenkwab: Bekende nodus 6 mm conform eerder. Nieuwe nodulus apicodorsaal /koppeling/. Middenkwab geen afwijking. Rechteronderkwab restafwijking thans niet zichtbaar. N…	0
CT thorax 15-04-2020, 11:04 Standaard protocol na toediening van intraveneus controle. Ter vergelijking de thoraxfoto's van 25 en 23 maart 2020. Meer arterieel getimede scan, passend bij bij verminderde pompfunctie van het hart. Truncus pulmonalis niet wijder dan de aorta. Uitgebreide (coronaire) atherosclerose en forse mitralisannulus verkalkingen. Multipele prominente mediastinale en hilaire ly…	0
CT thorax 15-04-2020, 14:59 Gescand na toediening van intraveneus contrast. Vergelijking: X-thorax van 7 april en 1 februari 2020. Thorax: Twee leads pacemaker via links in goede positie. Partiële relaxatie linker hemidiafragma conform eerder. Geen lymfadenopathie. De axillaire lymfeklieren zijn in afmeting binnen de norm. Geen pericardeffusie of pleuravocht. Aorta en truncus pulmonalis niet verw…	0
X thorax 15-04-2020, 08:42 Cardiomegalie met een CTR van 51,0%. Elongatio aortae. Hili en mediastinum niet afwijkend. De laterale opname teveel densiteit basodorsaal over de wervelkolom, deels summatiebeeld, echter hiermee niet volledig te verklaren; mogelijk toch infiltraat of RIP ter plaatse. D.d. overprojectie van de geëlongeerde aorta thoracalis descendens. Overige longvelden helder. Geen ove…	1
X thorax 15-04-2020, 10:41 Hartgrootte is binnen de norm. Hili en mediastinum niet afwijkend. Longvelden helder met normale interstitiele tekening en normale longvaattekening. Conclusie: geen bijzonderheden.Conform 25/11/19	0
X thorax 15-04-2020, 13:56 Hartgrootte is binnen de norm. Hili en mediastinum niet afwijkend. Longvelden helder met normale interstitiele tekening en normale longvaattekening. Conclusie: geen bijzonderheden.	0
X thorax 15-04-2020, 09:49 Ter vergelijking het onderzoek 4 november 2002. Staande opname, goede inspiratiestand. Geen pleuravocht. Aan hart en vaten geen bijzonderheden. Slank tracheabandje. Normaal aspect van de hilaire structuren. Geen infiltraat of overvulling. Geen aanwijzingen voor intrapulmonaal RIP. Het ribskelet is intact. Schouderprothese links. Conclusie: Geen acute cardiopulmonale pat…	0
X thorax 15-04-2020, 13:07 Vergeleken met 31 mei 2019. Hartgrootte is binnen de norm. Hili en mediastinum niet afwijkend. Geëlongeerde thoracale aorta conform eerder. Longvelden helder met normale interstitiele tekening en normale longvaattekening. Geen suspecte longnoduli. Aan het skelet geen bijzonderheden. Conclusie: geen aanwijzingen voor pathologie.	0
15-04-2020, 13:48, X thorax Geen oud onderzoek. Consolidatie linkerbovenkwab. Geen pleuravocht. Geen pneumothorax. Slank hart en vaten. Geen wervelinzakking. Conclusie: Verdenking pneumonie links. Suggestie controle thoraxfoto 6 weken.	1
X thorax 15-04-2020, 11:20 Ter vergelijking het onderzoek van 18 februari 2019. Staande opname, goede inspiratiestand. Geen pleuravocht. Slank hart. Het mediastinum is niet verbreed. Normale hilaire structuren welke lijken opgebouwd uit vaten. Onveranderd ten opzichte van het voorgaande onderzoek. Geen tekenen van infiltraat of overvulling. Geen aanwijzingen voor intrapulmonaal RIP. Intact ribske…	0
X thorax 15-04-2020, 09:24 PA en lateraal. Geen onderzoek ter vergelijk. Slank mediastinum. Hartgrootte binnen de norm. Scherp begrensde diafragmakoepels. Heldere sinus pleura. Geen aanwijzingen voor pleuravocht. (Op de laterale opname werden de dorsale pleura net niet volledig afgebeeld). Hili opgebouwd uit vaten. De longen tonen geen omschreven haarden of infiltraten. Longvaattekening binnen de…	0
X thorax 15-04-2020, 12:37 L tekst thorax	0
Addendum: Met excuses voor het in eerste instantie foutieve verslag; dit werd veroorzaakt door een fout in de spraak herkenning. X thorax 15-04-2020, 12:37 Hartgrootte is binnen de norm. Hili en mediastinum niet afwijkend. Longvelden helder met normale interstitiele tekening en normale longvaattekening. Conclusie: geen bijzonderheden.	0
X thorax 15-04-2020, 00:22 AP liggende opname. Geen onderzoek ter vergelijk. Slank mediastinum. Wat fors hart. Scherp begrensde diafragmakoepels. Heldere sinus pleura. Geen aanwijzingen voor pleuravocht. Er is een hoogstand van het rechter hemidiafragma. Er is een gering versterkte tekening ter plaatse van de beide bovenvelden, links meer dan rechts. D.d. projectiekwestie, overvulling of infiltra…	1
15-04-2020, 12:46, X thorax op zaal Vergelijk met 2020. Thoraxfoto en CT. PICC-lijn links tot in rechteratrium. Vergroot hart. Pleuravocht links. Vlekkige consolidaties basaal en midthoracaal. Geen pneumothorax.	1
X thorax op zaal 15-04-2020, 17:19 Vergeleken met foto eerder op de dag om 17.21 uur. De geluxeerde maagsonde is verwijderd. Ongewijzigde randpneumothorax rechts met een schil lucht rond de long van ca. 3 cm. Geen mediastinale shift naar links. Normale luchthoudendheid van de linkerlong.	0
X thorax op zaal 15-04-2020, 20:44 Geen onderzoek ter vergelijking. Apicale longvelden afgebeeld op de tweede foto. Beademingstube ca. 4,5 cm boven de carina. Neus maagsonde voorbij de diafragmata. Slank cor en mediastinum superius in de mediaanlijn. Versterkte interstitiële tekening perifeer in de longen. Consolidatie met luchtbronchogram basaal in de rechterbovenkwab. Geen pneumothorax of pleur…	1
X thorax op zaal 15-04-2020, 18:35 Vergeleken met foto eerder vandaag om 17.19 uur. Goede positie van de thoraxdrain rechts met de tip apicaal gelegen de rechterlong is nu goed ontplooid. Geringe hoeveelheid subcutaan emfyseem langs de thoraxwand.	0
X thorax op zaal 15-04-2020, 21:23 AP thoraxopname vergeleken met 26 maart 2020. Goede positie thoraxdrain links met de tip apicaal gelegen. Staplenaad en volumeverlies links bij status na lobectomie linkeronderkwab. De restlong is apicaal goed ontplooid, de luchtconfiguratie projecterend over het hart kan passen bij randpneumothorax. Cor en mediastinum in de mediaanlijn ook. Normale luchthoudend…	0
X thorax 15-04-2020, 09:40 Ter vergelijking het onderzoek 14 april 2017. Staande opname, goede inspiratiestand. Geen pleuravocht. Aan hart en vaten geen bijzonderheden. Het mediastinum is niet verbreed. Slank tracheabandje. Normale hilaire structuren. Geen infiltraat of overvulling. Geen aanwijzingen voor intrapulmonaal RIP. De laterale opname toont afgevlakte diafragmakoepels en een breed retros…	0
X thorax 15-04-2020, 09:55 PA en lateraal. Ten opzichte van 05/03/2020, 26/02/2020 en 06/02/2020 en de CT-scan van 16/03/2020. Slank mediastinum en hart. Scherp begrensde diafragmakoepels. Heldere sinus pleura. Geen aanwijzingen voor pleuravocht. Ongewijzigde hili. De lineaire consolidatie in de rechterbovenkwab is nog steeds aanwezig. Uitbreiding richting de rechterhilus, conform. Geringe afname…	1
X thorax 15-04-2020, 11:35 Ter vergelijking het onderzoek van 15 april 2019. Staande opname, goede inspiratiestand. Geen pleuravocht. Aan hart en vaten geen bijzonderheden. Onveranderd beeld van de linker hilus bij status na irradiatie zoals gemeld in het voorgaand onderzoek. Geen tekenen van infiltraat of overvulling. Conclusie: In essentie ongewijzigd cardiopulmonaal beeld bij bekende status na…	0
X thorax 15-04-2020, 10:46 Thoraxdrain met tip rechts ventraal apicaal. Nog een ruime randpneumothorax rechts en spoor pleuravocht. Subcutaan emfyseem rechts. Linkerhemithorax geen bijzonderheden. Pneumothorax toegenomen ten opzichte van 12/04/20. Conclusie: Ondanks thoraxdrain rechts is de pneumothorax toegenomen ten opzichte van 12/04/20. De meting op 12/04/20 was 21 mm, dat is nu 41 mm.	0
X thorax 15-04-2020, 08:15 PA en lateraal. Ten opzichte van 30/01/2020, 13/12/2019 en 30/08/2019. Er is een iets verbreed mediastinum. Vergrote hili beiderzijds, links meer dan rechts. Beeld passend in het kader van lymfadenopathie, vermoedelijk in het kader van de genoemde sarcoïdose. Het beeld is iets toegenomen ten opzichte van 30/01/2020 (minder uitgesproken dan op 30/08/2019). Scherp begrens…	0
X thorax 15-04-2020, 09:14 PA en lateraal. Ten opzichte van 28/08/2018. Status na het plaatsen van een pacemaker met het kastje links pectoraal. Slank mediastinum en hart. Scherp begrensde, iets afgeplatte diafragmakoepels. Heldere sinus pleura. Geen aanwijzingen voor pleuravocht. Hili opgebouwd uit vaten. De longen tonen geen omschreven haarden of infiltraten. Longvaattekening binnen de norm. Er…	0
X thorax 15-04-2020, 08:47 PA en lateraal. Ten opzichte van 07/08/2014. Status na het plaatsen van een pacemaker met het kastje links pectoraal. Slank mediastinum. Bekend vergroot hart. De CTR bedraagt 0,65. Scherp begrensde diafragmakoepels. Heldere sinus pleura. Geen aanwijzingen voor pleuravocht. Ongewijzigde hili. De longen tonen geen omschreven haarden of infiltraten. Beide longen liggen aan…	0
X thorax 15-04-2020, 08:35 Hartgrootte is binnen de norm. Hili en mediastinum niet afwijkend. Longvelden helder met normale interstitiele tekening en normale longvaattekening. Conclusie: geen bijzonderheden. Conform 03/03/20	0
X thorax 15-04-2020, 13:17 Alleen PA opname Ten opzichte van 14/02/2020. Status na verwijdering van de drain rechts. Slank mediastinum en hart. Ongewijzigde hili. De longen tonen geen omschreven haarden of infiltraten. Er is thans beiderzijds geen pneulijn meer afgrensbaar. Geen subcutaan emfyseem. Conclusie: Er is geen afgrensbare pneulijn meer.	0
X thorax 15-04-2020, 15:52 Opname met patiënt in zittende positie. Bekende bolvormige afwijkingen beiderzijds met grootste RIP links ventraal apicaal waaruit vanmorgen de onder CT-geleide een drietal biopten zijn genomen. Geen aanwijzingen voor complicaties.	0
X thorax 15-04-2020, 10:21 PA en lateraal. Ten opzichte van 06/03/2020 en 28/11/2008. Slank mediastinum en hart. Scherp begrensde diafragmakoepels. Heldere sinus pleura. Geen aanwijzingen voor pleuravocht. Ongewijzigde hili. De longen tonen geen omschreven haarden of infiltraten. Longvaattekening binnen de norm. Er is beiderzijds geen pneulijn afgrensbaar. Degeneratieve kenmerken aan de wervelkol…	0
X thorax op zaal 15-04-2020, 06:33 AP liggende opname. Ten opzichte van de staan de X-thorax van 11/05/2017. Matige inspiratiestand. De cardiomediastinale schaduw lijkt hierbij binnen de norm. Elongatie van de thoracale aorta. Er is een scherp begrensde diafragmakoepel aan de rechterzijde. Iets onscherp begrensde diafragmakoepel aan de linkerzijde. Verdenking op minimaal versterkte tekening links…	1
X thorax 15-04-2020, 11:45 Hartgrootte is binnen de norm. Hili en mediastinum niet afwijkend. Longvelden helder met normale interstitiele tekening en normale longvaattekening. Conclusie: geen bijzonderheden.	0
X thorax 15-04-2020, 12:11 Ten opzichte van 14 april 2020 ongewijzigd geringe hoeveelheid pleuravocht beiderzijds. Ook de diffuse beschaduwing in het rechterbovenveld is ongewijzigd d.d. geloketteerd pleuravocht of infiltraat. Geen diafragmahoogstand. Bekende hernia diaphragmatica. Hart, hili en mediastinum binnen de norm. Ribben intact, bekende inzakking Th12. Conclusie: Ongewijzigd thoraxbeeld.	0
X thorax 15-04-2020, 10:02 PA en lateraal. Ten opzichte van 23/12/2019 en de CT-scan van 13/06/2018. Er is conform eerder een pacemaker in situ met het kastje links pectoraal. Slank mediastinum. Bekend vergroot hart. De CTR bedraagt 0,54. Er zijn beiderzijds wat afgeplatte diafragmakoepels. Adhesieve veranderingen ter hoogte van de sinus pleura rechts, conform. Geen nieuwe haarden of infiltraten.…	0
X thorax 15-04-2020, 15:57 De maagsonde bevindt zich niet in de maag maar lijkt via de trachea en rechterhoofdbronchus tot in de laterale sinus pleurae te lopen. Uitslag telefonisch doorgegeven: door:xxxxxer Hooijboer op: 15-04-2020, 16:21 aan:xxxx van Huizen, neuroloog	0
X thorax 15-04-2020, 09:19 Ten opzichte van 11/04/20 status na pacemakerimplantatie. Geen aanwijzingen voor complicaties. Bekend spoor pleuravocht rechts en iets toegenomen tekening rechts basaal; infiltraat? Bekende afgeronde laterale sinus pleurae links.	1
15-04-2020, 11:06, X thorax Vergelijk thoraxfoto en CT 2020, 2018 Slank hart en vaten. Onscherpe consolidatie links pectoraal en dorsale sinus. Niet aanwijsbaar op vorige thoraxfoto. Hyperinflatie. Geen pneumothorax. Midthoracale wervel afvlakking conform eerdere CT. Conclusie: Mogelijk pneumonie links	1
X thorax 15-04-2020, 15:44 AP half zittende opname. Ten opzichte van 28/03/2020 en de CT-scan van 29/03/2020 en de pet scan van 01/04/2020. Ongewijzigde cardiomediastinale schaduw. Scherp begrensde diafragmakoepels. Heldere sinus pleura. Geen aanwijzingen voor pleuravocht. Ongewijzigde hili. Bekende massa mediaal in de rechterbovenkwab. De longen tonen een diffuse minimale versterkte longvaatteke…	0
X thorax 15-04-2020, 15:56 Hartgrootte is binnen de norm. Hili en mediastinum niet afwijkend. Longvelden helder met normale interstitiele tekening en normale longvaattekening. Conclusie: geen bijzonderheden. Conform 10	0
X thorax 15-04-2020, 13:44 AP thoraxopname vergeleken met 6 juli 2016. Redelijke inspiratie. Forse hernia diaphragmatica conform eerder. Geringe hoeveelheid pleuravocht beiderzijds basaal. Geen stuwingskenmerken. Bronchovasculaire bundeling rechts basaal, mogelijk klein infiltraat d.d. superpositie.	1
X thorax 15-04-2020, 11:38 Ter vergelijking het onderzoek van 13 januari 2015. Staande opname, goede inspiratiestand. Geen aanwijzingen voor pleuravocht. Aan hart en vaten geen bijzonderheden. Het mediastinum is niet verbreed. De hilaire structuren lijken opgebouwd uit vaten. Geen aanwijzingen voor infiltraat of overvulling. Geen tekenen van intrapulmonaal RIP. Conclusie: Geen acute cardiopulmona…	0
X thorax 15-04-2020, 09:18 Hartgrootte is binnen de norm. Hili en mediastinum niet afwijkend. Longvelden helder met normale interstitiele tekening en normale longvaattekening. Conclusie: geen bijzonderheden.	0
X thorax 15-04-2020, 18:20 Vergeleken met 28 oktober 2019. Bekende status na buismaag reconstructie met operatieclips en geëlongeerd verloop rechts paracardiaal conform eerder. Normaal aspect hart, hili en mediastinum. Longvelden helder. Geen pneulijn afgrensbaar. Normaal aspect van het skelet. Conclusie: Ongewijzigd thoraxbeeld. Geen pneumothorax of ribfracturen.	0
15-04-2020, 09:38, X thorax Drain verwijderd. 8 mm toppneumothorax links. Geen toename. Spoor pleuravocht laterale sinus links. Hart en vaten binnen de norm (alleen PA-opname). Vergeleken met 2020. Thoraxfoto en CT.	0
X thorax 15-04-2020, 15:47 Conform de bevinding op de CT van 12/04/20 infiltraat / consolidatie dorso mediobasale segment linkeronderkwab. Overige longvelden helder. Hart, hili en mediastinum niet afwijkend. Conclusie: Infiltraat / consolidatie dorso mediobasale segment linkeronderkwab.	1
X thorax 15-04-2020, 13:49 Hartgrootte is binnen de norm. Hili en mediastinum niet afwijkend. Longvelden helder met normale interstitiele tekening en normale longvaattekening. Geen pneumothorax of pleuravocht. Normaal aspect van het skelet. Conclusie: normale bevindingen.	0
X thorax 14-04-2020, 15:49 Ter vergelijking het onderzoek van 9 oktober 2009. Staande opname, redelijke inspiratiestand. Geen pleuravocht. Aan hart en vaten geen bijzonderheden. Het mediastinum is niet verbreed. Slank tracheabandje. De hilaire structuren zijn opgebouwd uit vaten, ongewijzigd ten opzichte van het voorgaande onderzoek. Geen tekenen van infiltraat of overvulling. Geen aanwijzingen v…	0
X thorax 14-04-2020, 14:37 Ter vergelijking het onderzoek van 23 juni 2017. Staande opname, redelijke inspiratiestand. Geen pleuravocht. Geen tekenen van infiltraat of overvulling. Geen aanwijzingen voor intrapulmonaal RIP. Ten opzichte van het voorgaand onderzoek geen essentiële wijzigingen in het cardiopulmonale beeld. Spondylosis thoracalis. Conclusie: Geen acute cardiopulmonale pathologie.	0
X thorax 14-04-2020, 13:27 Ter correlatie 27/01/2019 en eerder. Normale longstructuur - en longvaattekening. Diepe recessus phrenicocostalis dorsalis. Geen pleuravocht of pleurale verdikkingen. Normale configuratie van longhili en het cor. Normale aortaschaduw. Normaal thoraxskelet. Conclusie: geen infiltraten, cardiopulmonaal onopvallend.	0
X thorax 14-04-2020, 14:03 Geen eerder onderzoek ter vergelijking. Staande opname, goede inspiratiestand. Aan hart en vaten geen bijzonderheden. Het mediastinum is niet verbreed. Normale hilaire structuren. Geen infiltraat of overvulling. Geen aanwijzingen voor intrapulmonaal RIP. Op de laterale opname vlakke diafragmakoepels en een breed retrosternaal venster. Conclusie: Thoraxbeeld met COPD-ken…	0
X thorax 14-04-2020, 14:56 Ter vergelijking het onderzoek van 11 februari 2017. Staande opname, redelijke inspiratiestand. Geen pleuravocht. Aan hart en vaten geen bijzonderheden. Het mediastinum is niet verbreed. Normale hilaire structuren. Geen infiltraat of overvulling. Geen aanwijzingen voor intrapulmonaal RIP. Conclusie: Cardiopulmonaal geen bijzonderheden.	0
X thorax 14-04-2020, 11:38 Ter vergelijking het onderzoek van 9 december 2014. Staande opname, goede inspiratiestand. Lichte sluiering rechts onder, passend bij infiltratieve veranderingen. De overige longvelden zijn normaal luchthoudend. Geen overvullingsbeeld. Conclusie: Infiltratieve veranderingen rechts basaal.	1
CT HR-thorax 14-04-2020, 11:58 Blanco HR spiraal CT bij inspiratie volgens protocol. Ter correlatie 25/11/2019. Follow-up. Geen nieuwe laesies. Subtotale afname van de focale pleurale verdikking rechts dorsaal ter hoogte van de 7de rib. /koppeling/ Onveranderde perifissurale nodus aan de rechterbovenkwab. Verder onopvallend longparenchym en mediastinale weke delen. Conclusie: subtotale afname van…	0
CT HR-thorax 14-04-2020, 15:21 HRCT inspiratie. Ter vergelijking 10 september 2015, CTA coronairen 15 januari 2020 en de thoraxfoto van 8 november 2019. Centrilobulair emfyseem. Longnodus linkeronderkwab verdwenen. Mucusimpactie subsegmentaire bronchi linkeronderkwab. Minimale bronchiëctasieën in de rechteronderkwab. Thans zeer grote irregulair begrensde massa/conglomeraat van ca. 6 cm /koppeling…	0
CT thorax 14-04-2020, 16:05 Blanco helix met 1,25 mm dikke axiale coupes en MPR. Ter correlatie CT thorax van 12/04/2020. Nieuwe infiltraten in de middenkwab. Toegenomen infiltraten in de rechterbovenkwab. Onveranderde infiltraten in de rechteronderkwab en in de linker boven- en onderkwab. Geen pleuravocht. Geen lymfadenopathie. Conclusie: vergeleken met 12/04/2020 toegenomen diffuse pulmonale in…	1
CT thorax/abdomen 14-04-2020, 14:26 Blanco CT thorax / abdomen. Ter vergelijk 02/04/20. Tracheatube en maagsonde in situ geen aanwijzingen voor pathologische axillaire lymfadenopathie. Conform voorgaand onderzoek mediastinaal enkele lymfeklieren met een maximale korte as diameter van ca. 13 mm laag paratracheaal rechts en 14 mm subcarinaal. Hilaire lymfadenopathie op het huidige blanco onderzoek …	1
CT thorax/abdomen 14-04-2020, 08:24 Vergeleken met echo van 10/04/2020. CT thorax: Opvallende nodulaire uitstulping aan caudale zijde van retrosternaal rechts, 13 mm. D.d. lymfadenopathie. Nauwe relatie met eerste costosternale gewricht, d.d. uitstulping hiervan maar lijkt minder waarschijnlijk. Verder geen axillaire, hilaire of mediastinale lymfadenopathie. Intrapulmonaal suggestie van multipele…	0
CT thorax/abdomen 14-04-2020, 15:34 Contrast protocol. CT thorax: Geen oud onderzoek beschikbaar ter vergelijking. Veneuze fase. Enkele kleine mediastinale lymfeklieren, waarschijnlijk reactief. Ook laag cervicaal voor zover afgebeeld en axillair geen lymfadenopathie. Atherosclerose met betrokkenheid van de coronair arteriën. Forse hiatus hernia oesophagei. Geen suspecte longlaesies. Geen pleurav…	0
CT thorax/abdomen 14-04-2020, 14:35 Protocol: CT thorax-abdomen na 130 ml i.v. contrast (bovenbuik arterieel en laat, thorax en abdomen portaal) Vergelijk: Echo bovenbuik en thoraxfoto 1 april 2020 Beschrijving: Meest relevante bevindingen: - geen arterieel aankleurende laesies. In portale fase verspreid in de lever tenminste 8 focale overwegend hypodense laesies. De afmetingen variëren van 8 mm …	0
14-04-2020, 14:34, CT thorax Blanco CT-scan. Opvallende gebieden van matglas met name in beide ondervelden alsook in minder mate dorsobasaal linker en rechterbovenkwab. Mijn inziens op basis van alveolair oedeem. Gering wat crazy paving. Subtiel wat aanzet tot verdikking van enkele vasculaire structuren. Geen nodulaire veranderingen, geen RIP. Hilair alsook mediastinaal geen lymfadenopathie. Conc…	0
CT thorax 14-04-2020, 22:15 Blanco scan Ter vergelijking het onderzoek van 06-03-2020. Uitgebreid pleuravocht rechts, beperkt pleuravocht links, toegenomen. Daarbij volumeverlies en consolidaties met luchtbronchogrammen van de ROK en MK. Verhoogde densiteit van het basale longveld links met versterkt zichtbare interlobaire septae en bronchopathie, toegenomen. Aspect van de afwijkingen niet typisc…	1
CT thorax/abdomen 14-04-2020, 19:43 Contrastprotocol. Thorax: Uitgebreid emfyseem. Geen matglasafwijkingen of consolidaties. Geen pleuravocht. Beperkte bronchuswandverdikking. Enkele kleine mediastinale lymfeklieren. Uitgebreide atherosclerose. HHE. Normaal aspect van de thoracale wervelkolom. Abdomen: Diverticulose en wandverdikking van het sigmoid, induratie van het omgevende vetweefsel. Aan an…	0
CT thorax 14-04-2020, 14:14 Blanco CT thorax. Geen eerder onderzoek ter vergelijk. Suboptimaal onderzoek met degradatie door ademhalingsartefacten en metaalartefacten. Voor zover te beoordelen geen aanwijzingen voor pathologische axillaire lymfadenopathie. Voor zover te beoordelen enkele mediastinale lymfeklieren met een maximale korte as diameter van ca. 8 mm derhalve nog binnen de norm. Hilaire…	1
CT HR-thorax 14-04-2020, 08:33 HRCT protocol. Ter vergelijking het CT-onderzoek van 20/02/2019. Bekende pleurale nodus in de rechterbovenkwab, maximale diameter 2 mm. Conform. Geen andere longlaesies zichtbaar. Normale densiteit van het longparenchym. Geen bronchiëctasieën. Geen honeycombing. De interlobaire septae zijn niet bovenmatig zichtbaar. Geen pleuravocht, geen aanwijzingen voor een infil…	0
CT thorax 14-04-2020, 10:42 Contrast protocol. Ter vergelijking het CT-onderzoek van 01/05/2019 en de PET-CT van 08/05/2019. Op voorgaand onderzoek was een grillig gevormde consolidatie met omgevende matglas afwijkingen zichtbaar in de linkeronderkwab. Maximale diameter van de solide component ca. 64 mm op de transversale coupes. Nu uitgebreide toename van consolidaties links, daarbij ook omgeven…	1
Addendum: Sterk degeneratief aspect van gehele wervelkolom met deels ook scoliose. 14-04-2020, 13:50, CT thorax Blanco scan. Gezien de leeftijd nog vrij normaal interstitieel beeld met uitzondering van een infiltraat dorsobasaal rechter onderveld. Geen pleuravocht, geen RIP. Geen gebieden met matglas. Geen verdikking van vasculaire structuren. Geen noduli. Geen hilaire of mediastinale lymfadenopa…	1
14-04-2020, 13:50, CT thorax Blanco scan. Gezien de leeftijd nog vrij normaal interstitieel beeld met uitzondering van een infiltraat dorsobasaal rechter onderveld. Geen pleuravocht, geen RIP. Geen gebieden met matglas. Geen verdikking van vasculaire structuren. Geen noduli. Geen hilaire of mediastinale lymfadenopathie. Uitgebreide vaatverkalkingen coronair alsook arcus aorta. Ook opvallende vaat…	1
CT thorax 14-04-2020, 13:39 Contrast protocol. Geen oud CT-onderzoek beschikbaar ter vergelijking. Uitgebreide pleurale verbredingen rechts. Daarbij is dorsaal in de rechteronderkwab een subpleurale massa zichtbaar met een maximale diameter van 66 mm. Directe relatie met de thoraxwand, geen zekere ingroei. Ook de overige pleurale verbredingen rechts zijn suspect. Meer langwerpige component uiters…	0
CT thorax 14-04-2020, 11:30 Vergelijking: 27 februari 2020. Primaire bevindingen: Necrotische massa rechterbovenkwab 4,0 cm (was 4,2 cm) Massa links hilair 2,4 cm (was 2,5 cm, opnieuw gemeten), ook sagittaal niet essentieel gewijzigd. Lymfeklier rechts paratracheaal level 4 R 0,9 cm (was 1,1 cm) Lymfeklieren rechts hilair level 10 1,5 cm (was 1,4 cm). Nieuwe laesies: Geen. Overige bevindingen: - …	0
CT thorax 14-04-2020, 23:46 Ter vergelijking 4 februari 2020. Afname van de bekende mediastinale lymfadenopathie, de precarinale lymfeklieren meten nu 0,7 cm (dit was maximaal 1,3 cm). De prevasculair lymfeklier is ook veel kleiner en meet nu 0,3 cm (was 0,9 cm). Op deze blanco scan is de massa naast het rechteratrium niet meetbaar. Afname pericardvocht. Bekende status na clippen hartoor. Intrapu…	0
CT thorax 14-04-2020, 08:48 Pleura katheter via de 15de costale ruimte ter hoogte van de rechter voorste axillairlijn, via ventraal naar craniaal verlopend. Grotendeels aanliggende rechterlong met een beperkte pleurale luchtcollectie apicaal (maximaal 1,5 cm breed) en kleiner aan de ventrocaudale lingula en dorsomediale onderkwab. Perifere bullae rechts apicaal en rechts ventrocaudaal aan de ling…	0
CT thorax 14-04-2020, 16:54 Normale structuur van longparenchym. Normale bronchovasculaire structuren. Geen pleuravocht. Normale mediastinale weke delen. Geen hilaire of mediastinale lymfadenopathie. Normaal thoraxskelet. Conclusie: geen pulmonale infiltraten.	0
CT thorax 14-04-2020, 20:05 Blanco scan. Bij uitgebreide verademing van de basale longvelden een beperkt verminderd beoordeelbaar onderzoek. Geen matglasafwijkingen of consolidaties. Enkele kleine longnodi, de grootste ca 4 mm in de linker bovenkwab. Gezien de omvang laag suspect, wel nieuw ten opzichte van 13-05-2018. Enig volumeverlies laag in de rechter bovenkwab. Geen pleuravocht of reversed …	0
14-04-2020, 14:54, CT thorax Standaard protocol met IVC. Normaal interstitieel longbeeld beiderzijds. Geen infiltraat, geen pleuravocht, geen RIP. Geen nodulaire veranderingen. Geen hilaire of mediastinale lymfadenopathie. Axillair of supraclaviculair geen klieren. In botsetting geen ossale pathologie. Geen suspecte laesies. Conclusie: Geen aanwijzingen voor metastasen op thoracaal niveau.	0
CT thorax 14-04-2020, 18:53 Blanco CT thorax. Verminderd beoordeelbaar onderzoek bij uitgebreide verademing. Geen zekere matglasafwijkingen (echter met name basaal niet uit te sluiten). Geen consolidaties of pleuravocht. Enige bronchuswand verdikking. Voor zover te beoordelen geen focale laesies. Geen lymfadenopathie. Uitgebreide atherosclerose met betrokkenheid van de coronair arteriën. Hoogabdo…	0
X thorax 14-04-2020, 11:35 Ter vergelijking het onderzoek 25 januari 2010. Staande opname, goede inspiratiestand. Geen pleuravocht. Aan hart en vaten geen bijzonderheden. Het mediastinum is niet verbreed. Normale hilaire structuren. Geen infiltraat of overvulling. Geen aanwijzingen voor intrapulmonaal RIP. Het ribskelet is intact. Conclusie: Geen acute cardiopulmonale pathologie.	0
X thorax 14-04-2020, 12:10 Ter vergelijking het onderzoek van 25 maart 2019. Staande opname, goede inspiratiestand. Geen pleuravocht. De eerder aangeduide subtiele verdichtinkjes in de basale longvelden zijn thans niet als zodanig reproduceerbaar. Mijns inziens geen aanwijzingen voor intrapulmonale metastasen. Geen tekenen van infiltraat of overvulling. Conclusie: Mijns inziens geen aanwijzingen …	0
X thorax 14-04-2020, 11:33 Ter vergelijking het onderzoek van 16 oktober 2015. Staande opname, goede inspiratiestand. Lichte hoogstand van het rechter hemidiafragma. Geen infiltraat of overvulling. Geen aanwijzingen voor intrapulmonaal RIP. Het ribskelet is intact. Conclusie: Geen acute cardiopulmonale pathologie. Geen aanwijzingen voor intrapulmonaal RIP.	0
X thorax 14-04-2020, 13:01 Normale longstructuur - en longvaattekening, behalve een gladde nodulaire structuur in projectie op het rechter onderveld zonder correlaat in tweede richting, waarschijnlijk mamillaschaduw. Onopvallende configuratie van longhili en cor. Normale diafragma contouren, geen pleuravocht. Geen midlineshift. Onopvallend thoraxskelet. Conclusie: cardiopulmonaal onopvallend.	0
X thorax 14-04-2020, 14:34 Staande opname, goede inspiratiestand. Geen pleuravocht. Slank hart. Het mediastinum is niet verbreed. Slank tracheabandje. Geen infiltraat of overvulling. Geen aanwijzingen voor intrapulmonaal RIP. Het ribskelet is intact. Conclusie: Geen acute cardiopulmonale pathologie.	0
X thorax 14-04-2020, 12:56 Discrete gladde lineaire structuur in projectie op de linkeronderkwab, d.d. atelectase, pleuro epicardiaal vet. Geen infiltraten. Geen pleuravocht. Normale configuratie van longhili en het cor. Geëlongeerde aorta. Onopvallend thoraxskelet. Conclusie: geen infiltraten of tekenen van decompensatie.	0
X thorax 14-04-2020, 11:38 Staande opname, goede inspiratiestand. Geen pleuravocht. Slank hart. Het mediastinum is niet verbreed. Normale hilaire structuren. Geen infiltraat of overvulling. Geen aanwijzingen voor intrapulmonaal RIP. Conclusie: Geen acute cardiopulmonale pathologie.	0
X thorax 14-04-2020, 10:27 Staande opname, goede inspiratiestand. Geen pleuravocht. Aan hart en vaten geen bijzonderheden. Het mediastinum is niet verbreed. Normale hilaire structuren. Geen infiltraat of overvulling. Geen aanwijzingen voor intrapulmonaal RIP. Het ribskelet is intact. Conclusie: Cardiopulmonaal geen bijzonderheden. Voor zover te beoordelen geen tekenen van ossale pathologie.	0
X thorax 14-04-2020, 15:00 Ter vergelijking het onderzoek van 7 maart 2008. Staande opname, goede inspiratiestand. Aan hart en vaten geen bijzonderheden. Het mediastinum is niet verbreed. Normale hilaire structuren, deze lijken opgebouwd uit vaten. Geen tekenen van infiltraat of overvulling. Geen aanwijzingen voor intrapulmonaal RIP. Het ribskelet imponeert intact. Conclusie: Geen aanwijzingen vo…	0
X thorax 14-04-2020, 09:08 Staande opname, goede inspiratiestand. Geen pleuravocht. Slank hart. Het mediastinum is niet verbreed. Normale hilaire structuren. Geen infiltraat of overvulling. Geen aanwijzingen voor intrapulmonaal RIP. Het ribskelet imponeert intact. Conclusie: Geen acute cardiopulmonale pathologie. Geen aanwijzingen voor intrapulmonaal RIP.	0
X thorax 14-04-2020, 13:46 Intact thoraxskelet, geen fractuur. Normale pleurale lijnen en diafragma contouren, geen pneumothorax of pleuravocht. Normale longstructuur - en longvaattekening. Normale configuratie van longhili en het cor. Conclusie: cardiopulmonaal onopvallend, geen fractuur.	0
14-04-2020, 15:09, X bekken/heupen Normale kalkhoudendheid en botstructuur. De heup- en SI-gewrichten zijn normaal. Geen tekenen van artritis of arthrose. In de weke delen geen afwijkingen. Conclusie: geen bijzonderheden. 14-04-2020, 15:08, X thorax Hartgrootte is binnen de norm. Hili en mediastinum niet afwijkend. Longvelden helder met normale interstitiele tekening en normale longvaattekening. …	0
X thorax 14-04-2020, 10:59 Cor omvang binnen de norm. Het mediastinum is niet verbreed. Normaal aspect van de hili en de longvaattekening. Geen focale laesies of infiltratieve afwijkingen. Geen aanwijzingen voor pleuravocht. Beeld in essentie ongewijzigd ten opzichte van 16/05/2018. Conclusie: Geen aanwijzingen voor een infiltraat.	0
X thorax 14-04-2020, 11:05 Staande opname, goede inspiratiestand. Geen pleuravocht. Slank hart. Het mediastinum is niet verbreed. Slank tracheabandje. De hilaire structuren lijken opgebouwd uit vaten. Geen aanwijzingen voor infiltraat of overvulling. Geen aanwijzingen voor intrapulmonaal RIP. Op de laterale opname afgevlakte diafragmakoepels en een breed retrosternaal venster bij een vergrote voo…	0
14-04-2020, 11:20, X thorax op zaal Zittende AP met patiënt aan de monitor. Vergroot hart minder zichtbaar in vergelijking met voorgaand onderzoek. Wat sluiering basaal links alsook lateraal, sinus pleura alsook diafragmakoepel links niet afgrensbaar op basis van pleuravocht. Dit is toegenomen ten opzichte van voorgaand onderzoek. D.d. atelectase. Duidelijk infiltraat wordt niet aangetoond. Longc…	0
14-04-2020, 09:34, X thorax op zaal AP opname met patiënt aan de monitor. Neus maagsonde in situ, te vervolgen tot subdiafragmaal links. Tracheatube in situ, ongewijzigd positie. Scherpe contour van diafragmakoepels met name links. Geen aantoonbaar pleuravocht. Kleine subtiele consolidatie vermoedelijk apex regio linkeronderkwab. Cave klein infiltraat.	1
X thorax op zaal 14-04-2020, 20:48 AP liggende opname. Ten opzichte van 27/03/2020. Patiënte is geïntubeerd. Er is een goede positie van de tube. Er is een neus-maagsonde in situ die door overprojectie van weke delen niet goed naar distaal te vervolgen is. Ongewijzigde cardiomediastinale schaduw. Scherp begrensde diafragmakoepels. Geen aanwijzingen voor pleuravocht. Longvaattekening binnen de nor…	0
X thorax 14-04-2020, 14:39 Staande opname, goede inspiratiestand. Geen pleuravocht. Aan hart en vaten geen bijzonderheden. Het mediastinum is niet verbreed. De hilaire structuren zijn opgebouwd uit vaten. Ongewijzigd ten opzichte van 6 november 2018. Geen infiltraat of overvulling. Geen aanwijzingen voor intrapulmonaal RIP. Conclusie: Ongewijzigd geen tekenen van acute cardiopulmonale pathologie.	0
X thorax 14-04-2020, 19:12 PA en lateraal. Ten opzichte van 28/02/2020. Er is een pacemaker in situ met links pectoraal, conform. Ongewijzigde cardiomediastinale schaduw. De hartgrootte is binnen de norm met een CTR van 0,5. Scherp begrensde, afgeplatte diafragmakoepels. Heldere sinus pleura. Geen aanwijzingen voor pleuravocht. Ongewijzigde hili. De longen tonen geen omschreven haarden of infiltr…	0
X thorax 14-04-2020, 14:13 Ter vergelijking de onderzoeken van 27 januari 2020 en 13 januari 2020. Op de eerdere laterale opnamen bandvormige verdichting zichtbaar ter hoogte van de fissuur retrocardiaal. Thans nog geringe restafwijking zichtbaar. Derhalve bijna genormaliseerd beeld. Verder geen nieuwe gezichtspunten. Conclusie: De eerder beschreven bandvormige verdichting ter hoogte van de fissu…	0
14-04-2020, 02:29, X thorax op zaal AP opname. Vergeleken wordt met 11/04/2020. Cardiomegalie. Stompe sinus pleura links vermoedelijk op basis van spoortje pleuravocht. Longcirculatie binnen de norm. Geen infiltraat. Subtiel plaatatelectase vermoedelijk basaal rechterbovenkwab.	0
X thorax 14-04-2020, 15:48 Zittende opname, suboptimale inspiratiestand. Volumeverlies rechts onder passend bij pleuravocht. Vermoedelijk ook spoortje vocht links onder. Jugularislijn zichtbaar via rechts. De tip ligt ter hoogte van de vena cava superior. Conclusie: De ligging van de katheter imponeert adequaat. Pleuravocht met name rechts.	0
X thorax 14-04-2020, 09:49 Ter vergelijking het onderzoek van 20 december 2019. Staande opname, goede inspiratiestand. Afgrensbare diafragmakoepels. Bekende wat tentvormige optrekking van het rechter hemidiafragma, conform. Bekende afwijking parahilair rechts. In omvang nauwelijks verandering te bespeuren. Iets meer densiteit, vermoedelijk samenhangend met de status na bestraling? Voor het overig…	0
X thorax 14-04-2020, 10:53 Status na verwijderen thoraxdrain links. Beperkte toename in omvang van de toppneu, maximale diameter nu ca. 16 mm. Nog altijd een spoor pleuravocht (/bloed) in de sinuspleurae links, niet toegenomen. Goede luchthoudendheid van de rechterlong. Normaal aspect van het cor en mediastinale structuren. Conclusie: Opnieuw een beperkte toppneu	0
X thorax 14-04-2020, 11:23 Ter vergelijking het onderzoek van 16 januari 2020. Staande opname met een redelijke inspiratiestand. Links en rechts wat versterkte tekening, blijkens de aanvraag in het kader van sarcoïdose. Geen toename ten opzichte van het voorgaande onderzoek. Conclusie: In essentie ongewijzigd beeld van wat versterkte tekening links en rechts in het kader van sarcoïdose.	0
X thorax 14-04-2020, 13:31 Ter correlatie 01/06/2018. Normale longstructuur - en longvaattekening. Geen pleuravocht. Normale diafragma contouren en pleurale belijning. Normale configuratie van longhili en cor. Normale aortaschaduw. Onopvallend thoraxskelet. Conclusie: geen aanwijzingen voor pulmonale infiltraten.	0
X thorax 14-04-2020, 09:04 Opname in twee richtingen bij staande patiënt. Ter vergelijk 13/07/11. Grootte van hartfiguur binnen de norm met enig paracardiaal vetweefsel links. Het mediastinum superius is niet verbreed. Ongewijzigde hilus configuratie; geen evidente aanwijzingen voor lymfadenopathie. Goed afgrensbare diafragmakoepels met heldere sinus pleurae zonder aanwijzingen voor pleuravocht e…	0
X thorax 14-04-2020, 13:51 Ter correlatie HRCT van 19/03/2019 en X-thorax van 06/03/2019. Onopvallende longstructuur - en longvaattekening. Geen infiltraten. Geen pleuravocht. Onveranderde bekende intrathoracale upside-down maag. Geen pleuravocht. Onopvallende configuratie van longhili en cor. Normale aortaschaduw. Normale botstructuren. Conclusie: geen wezenlijke veranderingen in vergelijking me…	0
X thorax 14-04-2020, 11:14 Ter vergelijking het onderzoek van 6 februari 2020. Staande opname, goede inspiratiestand. Beeld van pleuravocht basaal beiderzijds. Het thoraxdraintje links onder zoals zichtbaar op het voorgaand onderzoek is thans niet meer aanwezig. Thans toegenomen beschaduwing rechtsboven. Op de laterale opname terug te zien aan de dorsale zijde. Mogelijk geloketteerd vocht. Conclu…	0
X thorax 14-04-2020, 22:32 AP thoraxopname vergeleken met 7 maart 2020. Bekende status na clippen hartoor. Ongewijzigd relatieve hoogstand rechter hemidiafragma. Longvelden helder, geen infiltraten of pleuravocht. Leeftijdsconforme degeneratie van het skelet. Conclusie: Geen infiltraat.	0
14-04-2020, 15:30, X thorax Beeld van COPD. Fibrotische veranderingen beiderzijds. Plaatatelectase lingulagebied. Geen aanwijzingen voor een infiltraat. Geen pleuravocht. Longcirculatie binnen de norm. Uitgebreide skeletmetastasen, reeds mee bekend.	0
X thorax 14-04-2020, 11:46 Geen eerder onderzoek ter vergelijking. Staande opname, redelijke inspiratiestand. Geen pleuravocht. Geen acute pathologie, geen infiltraat of overvulling. Geen aanwijzingen voor intrapulmonaal RIP. Conclusie: Geen acute cardiopulmonale pathologie.	0
X thorax 14-04-2020, 12:03 Discrete vlekkige peribronchovasculaire infiltraten in de onderkwabben links en minimaal ook rechts, zichtbaar op de CT van 07/04/2020, niet zichtbaar op de thoraxfoto van 21/04/2015. Geen pleuravocht. Normale diafragma contouren. Normale pleurale contouren. Normale configuratie van longhili. Cardiomegalie. Geëlongeerde aorta. Aortasclerose. Mediastinum en trachea midli…	1
X thorax 14-04-2020, 08:41 Afname in omvang en densiteit van de laesies rechts lateraal. Ook de rechterhilus is evident afgenomen in omvang ten opzichte van 17/02/2020. Nog geringe sluiering links paracardiaal. Hier was op eerder CT onderzoek een pleurale verbreding zichtbaar. Er zijn geen nieuwe consolidaties zichtbaar. Ook geen aanwijzingen voor pleuravocht of een infiltraat. Ongewijzigd aspect…	0
X thorax 14-04-2020, 09:26 Opname in twee richtingen bij staande patiënt. Ter vergelijk 09/05/16. Bekende COPD kenmerken. Slanke hartschaduw. Het mediastinum superius is niet verbreed. Ongewijzigde hilus configuratie. Longvaattekening binnen de norm; geen overvullingsbeeld. Goed afgrensbare diafragmakoepels zonder aanwijzingen voor pleuravocht en/of atelectase. In het longparenchym geen evidente …	0
14-04-2020, 11:00, X thorax Tweetal drains in situ met een tip dorsaal rechterbovenkwab, een tip vermoedelijk dorsaal apex regio. Consolidatie lijkt wat progressief, meer geloketteerd empyeem rechts basaal/lateraal. Daarbij ook wat holtevorming. Al met al nog geen verbeterd beeld. Lijkt zelfs iets toegenomen. Linker thoraxhelft gb.	1
X thorax 14-04-2020, 11:19 Ter vergelijking het onderzoek van 29 oktober 2019. Staande opname, goede inspiratiestand. Geen pleuravocht. Aan hart en vaten geen bijzonderheden. Subtiele afwijking in het middenveld aan de rechterzijde, niet wezenlijk gewijzigd ten opzichte van het voorgaand onderzoek. Onveranderd geen duidelijk circumscripte intrapulmonale haard zichtbaar. De kleine plaatatelectase …	0
X thorax 14-04-2020, 10:21 Ter vergelijking het onderzoek van 13 januari 2020. Staande opname, goede inspiratiestand. Geen pleuravocht. Bekende afwijking ter hoogte van de bovenpool van de linker hilus met fibrotische component. Ongewijzigd aspect. Geen nieuwe gezichtspunten. Dit geldt ook voor het overige cardiopulmonale beeld. Conclusie: In essentie ongewijzigd cardiopulmonaal beeld met de beke…	0
X thorax 14-04-2020, 11:56 Ter vergelijking het onderzoek van 11 februari 2020. Staande opname, goede inspiratiestand. Afgrensbare diafragmakoepels. Geen pleuravocht. Bekende afwijking links apicaal, niet essentieel gewijzigd. Ook de kleinere verdichting rechts apicaal toont geen essentiële wijzigingen. Conclusie: In essentie ongewijzigd cardiopulmonaal beeld met de bekende afwijkingen apicaal be…	0
14-04-2020, 13:09, X voeten Beiderzijds normaal voetskelet. Geen tekenen van arthrose of artritis. 14-04-2020, 13:05, X thorax Hartgrootte is binnen de norm. Hili en mediastinum niet afwijkend. Longvelden helder met normale interstitiele tekening en normale longvaattekening. Conclusie: geen bijzonderheden.	0
X thorax 14-04-2020, 11:03 Staande opname, goede inspiratiestand. Geen pleuravocht. Aan hart en vaten geen bijzonderheden. Het mediastinum is niet verbreed. Normale hilaire structuren. Geen infiltraat of overvulling. Geen aanwijzingen voor intrapulmonaal RIP. Het ribskelet imponeert intact. Geen pneumothorax. Conclusie: Geen acute cardiopulmonale pathologie. Geen aanwijzingen voor pneumothorax.	0
X thorax 14-04-2020, 09:29 Staande opname, goede inspiratiestand. Geen pleuravocht. De hartgrootte is boven de norm met CTR van 0,54. Het mediastinum is niet verbreed. Slank tracheabandje. Wat prominerende rechterhilus, conform het voorgaand onderzoek van 3 maart 2020. Mogelijk nog opgebouwd uit vaten. Onderliggend pathologie echter geenszins uit te sluiten. Daarom advies: aanvullend CT-onderzoek…	0
X thorax 13-04-2020, 11:59 Bekende infiltratieve veranderingen links en rechts, deels met vlekkige verdichtingen. Het beeld imponeert niet essentieel gewijzigd ten opzichte van 10 april 2020. Beademde patiënt.	1
CT thorax 13-04-2020, 12:57 Blanco CT thorax. Ter vergelijk conventionele opname d.d. 16/05/06. Axillair beiderzijds enkele lymfeklieren deels met vettige hilus en een maximale korte as diameter van ca. 10 mm derhalve op de norm. Mediastinaal is een enkele kleine lymfeklier zichtbaar met maximale korte as diameter van ca. 4 mm derhalve binnen de norm. Geen aanwijzingen voor pleuravocht. Minimaal …	0
CT thorax/abdomen 13-04-2020, 15:57 CT thorax / bovenbuik zonder intraveneuze contrasttoediening. Geen eerder onderzoek ter vergelijk. Axillair beiderzijds een enkele lymfeklier deels met vettige hilus en een maximale korte as diameter binnen de norm. Mediastinaal zijn meerdere lymfeklieren zichtbaar met een maximale korte as diameter van ca. 11 mm hoog paratracheaal rechts, 12 mm laag paratrache…	0
CT thorax 13-04-2020, 14:12 Blanco CT thorax. Geen eerder onderzoek ter vergelijk. Onderzoek enigszins gedegradeerd door ademhalingsartefacten. Axillair beiderzijds enkele lymfeklieren met een maximale korte as diameter binnen de norm. Mediastinaal zijn meerdere lymfeklieren zichtbaar met een maximale korte as diameter van ca. 8 mm derhalve nog binnen de norm. Verkalkingen rechts hilair en subcar…	1
CT thorax 13-04-2020, 03:56 Blanco CT thorax. Geen eerder onderzoek ter vergelijk. Onderzoek gedegradeerd door ademhalingsartefacten. Geen aanwijzingen voor pathologische axillaire lymfadenopathie. Mediastinaal is voor zover te beoordelen slechts een enkele lymfeklier zichtbaar een maximale korte as diameter van ca. 5 mm derhalve binnen de norm. Voor zover te beoordelen geen evidente aanwijzingen…	1
CT thorax 13-04-2020, 21:13 Blanco CT-thorax. Ter vergelijk 16/03/20. Mediastinaal is conform voorgaand onderzoek een enkele lymfeklier zichtbaar met een maximale korte as diameter van ca. 11 mm paratracheaal rechts (station 4). Hilaire lymfadenopathie lastig te beoordelen op het huidige blanco CT-onderzoek. Coronairsclerose. Geen aanwijzingen voor pathologische hoeveelheid pericardvocht. Enig pl…	1
CT thorax 13-04-2020, 17:58 CT thorax volgens protocol. Ter vergelijk 17/07/12. Geen aanwijzingen voor pathologische axillaire lymfadenopathie. Min of meer conform voorgaand onderzoek meerdere lymfeklieren mediastinaal met een maximale korte as diameter van ca. 10 mm laag paratracheaal rechts met vettige hilus. Hilaire lymfadenopathie lastig te beoordelen op het huidige blanco CT-onderzoek voor z…	1
CT thorax 13-04-2020, 13:17 Blanco CT thorax volgens protocol. Ter vergelijk 24/11/09. Voor zover afgebeeld en te beoordelen suggestie van infraclaviculaire lymfadenopathie rechts (image 1 serie 2 /koppeling/). Voor zover te beoordelen op het huidige blanco CT-onderzoek uitgebreide mediastinale lymfadenopathie waarbij maatvoering vanwege het ontbreken van intraveneuze contrasttoediening lastig is…	1
CT thorax 13-04-2020, 22:58 Blanco CT thorax. Ter vergelijk 30/12/19. Geen aanwijzingen voor pathologische axillaire lymfadenopathie. Mediastinaal zijn conform voorgaand onderzoek enkele mediastinale lymfeklieren zichtbaar met een maximale korte as diameter binnen de norm. Geen aanwijzingen voor pathologische hilaire lymfadenopathie. Geen pleuravocht en/of pathologische pericardvocht. Coronairscl…	0
CT thorax 13-04-2020, 03:16 Blanco scan volgens protocol. Ter vergelijking de conventionele foto van 12 maart 2020. Centrilobulair emfyseem met forse bullae in de rechterbovenkwab. Enkele matglasverdichtingen in de bovenkwabben. Subtiel toegenomen densiteit van het centrale longparenchym. Matglas verdichtingen in de lingula en dorsobasaal in de linkeronderkwab. Forse consolidatie met luchtbroncho…	1
X thorax op zaal 13-04-2020, 07:40 AP thoraxopname vergeleken met 31 mei 2019. Goede positie van de beademingstube. Ondiepe positie van de jugularis lijn rechts met de tip in de vena brachiocephalica. Ook de neus maagsonde is ondiep met de tip projecterend net voorbij de carina. Bekende twee leads pacemaker via links. Thans sluiering links basaal passend bij pleuravocht. Geen stuwingskenmerken of…	0
X thorax op zaal 13-04-2020, 22:29 AP opname van een half zittende patiënt met een zeer sterke rechts convexe scoliose. Lijn rechts (centrale lijn? Ventriculoperitoneale drain?), voor zover te beoordelen ongewijzigd. Wat verhoogde densiteit van het linker longveld, niet duidelijk of dit een projectiekwestie is of pathologisch. Op CT indien klinisch suspect.	0
X thorax op zaal 13-04-2020, 11:23 AP-opname bij halfzittende patiënt. Ter vergelijk 10/04/20. Overprojectie van buiten de patiënt gelegen structuren. De tracheatube projecteert zich ca. 4 cm boven de carina. Maagsonde is tot op de onderrand van de opname te vervolgen. Prominent hartfiguur voor zover te beoordelen bij halfzittende AP-opname. Versterkte longvaattekening passend bij longvaatovervul…	1
13-04-2020, 21:26, X thorax op zaal AP opname. Enkele vage noduli in de rechterthoraxhelft, nieuw ten opzichte van juni 2019. Cave intrapulmonale metastasen. Ook kleine nodus linkerbovenkwab, lijkt iets toegenomen. Advies: CT thorax. Geen pleuravocht. Geen overtuigend infiltraat.	0
13-04-2020, 22:16, X thorax op zaal Vergeleken wordt met 09/03/2020. Zittende AP met patiënt aan de monitor. Status na sternotomie. Ten opzichte van voorgaand onderzoek zeer uitgebreide consolidaties in nagenoeg alle longvelden op basis van zeer uitgebreide infiltraatvorming. Geen pleuravocht. Longcirculatie nog binnen de norm. Beeld van uitgebreide dubbelzijdige pneumonie. Cave ARDS beeld/kenmer…	1
X thorax op zaal 13-04-2020, 19:10 AP-opname bij liggende patiënt. Ter vergelijk 09/04/20. Overprojectie van buiten de patiënt gelegen structuren. De tracheatube projecteert zich ca. en 7,5 mm boven de carina en heeft derhalve mogelijk een te hoge positie. Maagsonde tot onder het linkerhemidiafragma te vervolgen. Thans nagenoeg volledige sluiering van de linkerhemithorax passend bij pleuravocht/a…	1
X thorax op zaal 13-04-2020, 22:41 Ter vergelijking het onderzoek van 9 april 2020. Liggende opname, redelijke inspiratiestand. Volumeverlies links onder, meest passend bij pleuravocht. Nieuwe bevinding ten opzichte van het voorgaand onderzoek. Tracheatube in situ, evenals een maagsonde. Conclusie: Thans pleuravocht links onder bij beademde patiënt.	0
X thorax 13-04-2020, 10:40 Opname in twee richtingen bij staande patiënt. Ter vergelijk 10/04/20. Bekende COPD kenmerken. Bekende thoraxdrain rechts dorsobasaal in situ. Ten opzichte van voorgaand onderzoek afname van de bekende sluiering rechter onderveld passend bij afgenomen pleuravocht met nog restant pleuravocht waarbij opvulling van de sinus pleurae rechts en pleurale verbreding rechts late…	0
X thorax 13-04-2020, 11:45 Thoraxdrain in situ. De linkerlong lijkt aan te liggen. Verbeterde luchthoudendheid linksonder. Afname plauravocht. Verder geen nieuwe bevindingen.	0
X thorax 13-04-2020, 19:47 Centrale lijn rechts, waarschijnlijk ten behoeve van dialyse. Ongewijzigd aspect van het cor en mediastinale structuren. Perihilaire onscherpte rechts meer dan links, bij uitgebreide omgevende consolidaties. Ook versterkte longvaattekening. Rechts zijn Kerley-lijntjes zichtbaar, en ook een spoor pleuravocht. Verdenking overvulling, d.d. infiltratief. Graag Uw correlatie…	1
X thorax 13-04-2020, 19:42 Ga opname in twee richtingen bij staande patiënt. Ter vergelijk 05/04/20 en CT-onderzoek d.d. 02/03/20. COPD kenmerken. Slanke hartschaduw. Het mediastinum superius is niet verbreed. Ongewijzigd licht geprononceerde hilus configuratie links op basis van vaatstructuren. Normale hilus configuratie rechts zonder herkenbare massa zoals zichtbaar op voorgaand CT-onderzoek. L…	0
13-04-2020, 21:42, X thorax AP opname met patiënt aan de monitor. Heldere longvelden met scherpe contour van hart en diafragmakoepels. Geen infiltraat, geen pleuravocht. Geen RIP. Hili opgebouwd uit vaten, longcirculatie binnen de norm.	0
X thorax 13-04-2020, 04:18 Ter vergelijking 21 december 2019. Bekend fors cor. Nu geen stuwingskenmerken. Geen actuele cardiopulmonale pathologie.	0
X thorax 12-04-2020, 20:28 AP thoraxopname vergeleken met 9 maart 2015. Slank cor en mediastinum superius in de mediaanlijn. Longvelden helder. Geen aanwijzing voor pneumothorax of pleuravocht. Geen aanwijzing voor traumatisch ossaal letsel. Conclusie: Normale bedthorax.	0
CT HR-thorax 12-04-2020, 16:05 Blanco scan volgens protocol. Ter vergelijking X-thorax van 8 april 2020. Centrilobulair emfyseem met diffuus verspreide mozaïek attenuatie van het longparenchym, met name in de onderkwabben. Er zijn tractiebronchiëctasieën in de middenkwab, de rechteronderkwab en de lingula. Geen evidente bronchopathie. Geen honeycombing. In de lucente en dense gebieden zijn de vat…	1
CT thorax/abdomen 12-04-2020, 19:58 Thorax en abdomen gescand na toediening van intraveneus contrast. Ter vergelijking 29 januari 2015. Thorax: twee draads pacemaker via links. Status na sternotomie in verband met CABG. Geen pericardeffusie of pleuravocht. Geen lymfadenopathie. Geen intrapulmonale afwijkingen. Abdomen: homogene lever. Lucht in de niet uitgezette galwegen. Genormaliseerde galblaas…	0
CT thorax/abdomen 12-04-2020, 17:55 Gescand na toediening van intraveneus contrast in de portaal veneuze fase. Thorax: Heldere longvelden. Geen pneumothorax of pleuravocht. Geen mediastinaal hematoom. Geen pericardeffusie. Geen lymfadenopathie. Normaal aspect skelet en weke delen. Geen ribfractuur. Abdomen: normaal aspect lever, galblaas, pancreas en milt. Minimale zwelling en subtiel verminderde…	0
CT thorax 12-04-2020, 18:13 Blanco CT thorax volgens protocol. Ter vergelijking de conventionele foto van 12 september 2012. Bilateraal perifeer en centraal in de longen met name in de onderkwabben multipele onscherp begrensde matglasverdichtingen. Geen dorsale gradiënt. Geen consolidatie of vasculaire tekening. Verspreid in de verdichting een kleine pneumatoceles. Ca. 50% van de longen is aanged…	0
CT thorax 12-04-2020, 10:32 Blanco CT thorax. Ter vergelijking X-thorax van 2 oktober 2018. Beiderzijds in de longen zowel centraal als perifeer multipele matglasverdichtingen met minimale consolidatie in de rechterbovenkwab en linkeronderkwab. Onderkwabben meest aangedaan met gradiënt naar posterieur. Geringe hoeveelheid pleuravocht links. Geen reversed halo of vasculaire tekening. Ca. 50 % van …	1
CT thorax 12-04-2020, 14:06 Blanco CT thorax volgens protocol. Geen eerder onderzoek ter vergelijking. Bilateraal centraal en perifere matglasverdichtingen met name anterieur in de bovenkwabben. Geen consolidaties, vasculaire tekening of pleuravocht. Ca. 20% van de longen is aangedaan. Geen aanwijzingen voor lymfadenopathie. Normaal aspect deels afgebeelde bovenbuik, skelet en weke delen. Conclus…	0
CT thorax 12-04-2020, 12:25 Blanco CT thorax volgens protocol. Vergeleken met de thoraxfoto van 5 februari 2019. Geen intrapulmonale afwijkingen. Geen matglasverdichtingen of consolidaties. Geen suspecte longnoduli. Geen aanwijzingen voor lymfadenopathie. Geen pericardeffusie of pleuravocht. Enkele deels verkalkte pleurale plaques beiderzijds dorsaal. (Coronaire) atherosclerose. Normale vorm en l…	0
CT thorax 12-04-2020, 16:20 Blanco CT thorax volgens protocol. Ter vergelijking 14 juli 2016. Dorsaal paravertebraal in de linkeronderkwab een grote alveolaire consolidatie luchtbronchogrammen, omgeven matglas en geringe hoeveelheid pleuravocht passend bij pneumonie. Overige longvelden helder behoudens een enkele dunwandige cyste, kleine matglasverdichting centraal in de middenkwab /koppeling/ en…	1
CT thorax 12-04-2020, 19:21 Blanco CT thorax volgens protocol. Ter vergelijking 7 april 2020. In essentie ongewijzigd beeld van de multipele longmetastasen beiderzijds en de matglas afwijkingen met septale verdikking met name in de bovenvelden beiderzijds. Geen consolidatie of pleuravocht. Geen pericardeffusie. Vergrote lymfeklier rechterhilus conform eerder. Normale vorm en ligging van de deels …	0
CT thorax 12-04-2020, 20:23 Blanco scan volgens protocol. Enkele atelectatische strengen in de onderkwabben. Geen matglasverdichtingen of consolidatie. Geen endobronchiale afwijkingen. Geen pericardeffusie of pleuravocht. Geen aanwijzingen voor lymfadenopathie. Bovenbuik: forse lever en milt, deels afgebeeld. De milt heeft een lengte van tenminste 13,9 cm. Normaal aspect afgebeelde galblaas, panc…	0
CT thorax 12-04-2020, 04:39 Ter vergelijking 10 december 2012. Geen mediastinale, hilaire of axillaire lymfadenopathie. Geen matglasverdichtingen of consolidatie. Geen pericardeffusie of pleuravocht. (Coronaire) atherosclerose. Normaal aspect van de deels afgebeelde bovenbuiks organen op deze blanco scan. Spondylosis thoracalis. Conclusie: normale bevindingen. COVID-19 zeer onwaarschijnlijk.	0
CT abdomen 12-04-2020, 07:57 Pancreasprotocol met contrast in de arteriele en portaalveneuze fase. Ter vergelijking 20-11-2018. Multipele pancreascalcificaties. Bekende dilatatie van de ductus pancreaticus. Geen vochtcollecties of induratie van het peripancreatische vetweefsel. Fors galblaasconcrement. Geringe verdikking van de galblaaswand, dit is nieuw. Geen dilatatie van de ductus hepatocholed…	0
CT thorax 12-04-2020, 03:19 Vergeleken met 15 januari 2019. Bekende status na sternotomie in verband met CABG. Twee leads pacemaker via links in situ. Geen aanwijzingen voor mediastinale, hilaire of axillaire lymfadenopathie. Ernstig emfysemateus longbeeld met forse bullae in de ondervelden conform eerder. Ectatische strengen dorsaal in de linkerbovenkwab en in de middenkwab zijn niet essentieel …	1
CT thorax 12-04-2020, 02:38 Blanco CT thorax vergeleken met X-thorax 5 mei 2019. Bekende status na sternotomie in verband met CABG. Centrilobulair en paraseptaal emfyseem met forse subpleurale bullae. Fibrotische pleurale topafwijkingen beiderzijds en pleurale verkalkingen beiderzijds. Behalve in de middenkwab zijn er matglasverdichtingen dorsaal in de longen. Veel pleuravocht beiderzijds. Geen c…	0
CT thorax 12-04-2020, 03:37 Ernstig panlobulair emfyseem. Fibrotische topafwijkingen beiderzijds. Enkele atelectatische strengen en minimale bronchiëctasieën in de rechteronderkwab. Geen matglasverdichtingen of consolidatie. Geen suspecte longnoduli. Geen aanwijzingen voor lymfadenopathie. (Coronaire) atherosclerose. Buik: onscherpte van de galblaas passend bij cholecystitis. Normale vorm en ligg…	0
CT thorax 12-04-2020, 14:29 Blanco scan volgens protocol. Ter vergelijking de thoraxfoto van 11 februari 2016. Geen aanwijzingen voor mediastinale, hilaire of axillaire lymfadenopathie. Geen intrapulmonale afwijkingen. Geen pleuravocht of pericardeffusie. Forse steatotische lever met vormvariant van de linker leverkwab welke reikt tot aan de milt. Grote cyste in de linkerleverkwab. Deels afgebeel…	0
CT thorax 12-04-2020, 16:50 Blanco CT thorax volgens protocol. Ter vergelijking 13 augustus 2014. Gering centrilobulair emfyseem. Enige bronchovasculaire bundeling en atelectase dorsobasaal in de onderkwabben. Geen pleuravocht of pericardeffusie. Alzijdig fors cor conform eerder. Ernstige (coronaire) atherosclerose en aortaklep verkalkingen. Aorta en truncus pulmonalis niet verwijd. Geen aanwijzi…	0
CT thorax 12-04-2020, 17:04 Blanco CT thorax volgens protocol. Plaatvormige atelectase dorsaal in de rechteronderkwab. Geen matglasverdichtingen of consolidatie. Geen suspecte longnoduli. Geen pleuravocht of pericardeffusie. Geen aanwijzingen voor mediastinale, hilaire of axillaire lymfadenopathie. Bekende status na sleeve maagresectie conform 26 februari 2018. Geen lymfadenopathie in de bovenbui…	0
X thorax op zaal 12-04-2020, 23:19 AP thoraxopname vergeleken met 17 april 2015. Thans vlekkige infiltratieve afwijkingen centraal in de rechterlong, kan passen bij pneumonie. Overige longvelden helder. Geen pleuravocht. Mediastinum superius oogt fors. Aan het skelet geen bijzonderheden.	1
X thorax op zaal 12-04-2020, 21:40 AP thoraxopname. Geen onderzoek ter vergelijking. Normale cor en mediastinum contour. Longvelden helder. Geen infiltraten of pleuravocht. Normaal aspect van het skelet. Conclusie: Normale bedthorax.	0
X thorax op zaal 12-04-2020, 17:45 Vergeleken met 30 januari 2020. Slank cor en mediastinum superius in de mediaanlijn. Pleuravocht geresorbeerd. Geen stuwingskenmerken of infiltraat. Geen pneumothorax. Leeftijdsconforme degeneratie van het skelet. Waarschijnlijk oude fractuur rib 8 rechts lateraal. Conclusie: Geen actuele cardiopulmonale pathologie.	0
X thorax op zaal 12-04-2020, 04:04 Weken met 5 april 2020. Pacemaker via links, monolead in het rechteratrium. Corschaduw op de norm. In essentie ongewijzigd pleuravocht met atelectase of infiltraat rechts basaal. Overige longvelden helder, geen stuwingskenmerken. Leeftijdsconforme degeneratie van het skelet. Conclusie: Ongewijzigd thoraxbeeld.	0
X thorax 12-04-2020, 22:28 AP thoraxopname vergeleken met 30 maart 2011. Slank cor en mediastinum superius. Thans versterkte interstitiële tekening centraal in de linkerlong en in het rechtermiddenveld passend bij bilaterale interstitiële pneumonie. Geen afgrensbaar infiltraten of pleuravocht. Normaal aspect van het skelet. Conclusie: Bilaterale interstitiële pneumonie, COVID-19 waarschijnlijk.	1
Addendum: Op veroek van Van Assen, internist-infectioloog. De bandvorminge verdichting in het rechter middenveld past bij de atelectase welke zichtbaar is op de CT scan van 18-03-2020. De diffuse matglasdensiteit links perihilair is zeer subtiel. Derhalve COVID-19 minder waarschijnlijk. X thorax 12-04-2020, 22:28 AP thoraxopname vergeleken met 30 maart 2011. Slank cor en mediastinum superius. Tha…	1
X thorax 12-04-2020, 11:59 Vergeleken met 10 april 2020. Status na plaatsen thoraxdrain rechts in goede positie met de tip apicaal gelegen. De rechterlong is nu goed ontplooid, er resteert een minimale randpneumothorax aan de apicale zijde. Thans veel subcutaan emfyseem langs de flank en bilateraal cervicaal. Slank cor en mediastinum superius in de mediaanlijn. Licht emfysemateus longbeeld en sta…	0
X thorax 12-04-2020, 13:28 S-vormige standsafwijking van de thoracolumbale wervelkolom. Hartgrootte is binnen de norm. Hili en mediastinum niet afwijkend. Longvelden helder met normale interstitiele tekening en normale longvaattekening. Geen infiltraten of pleuravocht. Geen longnoduli zichtbaar. Conclusie: Geen infiltraat.	0
X thorax 12-04-2020, 11:56 Ter vergelijking 9 april 2020. Ongewijzigd goede positie van de thoraxdrain links basaal. Geringe afname van het subcutaan emfyseem. Geen pneulijn afgrensbaar, geen pleuravocht. Ongewijzigde pleurale verbreding links lateraal. Geen stuwingskenmerken of afgrensbaar infiltraat. Geen actuele pathologie aantoonbaar. Conclusie: In essentie ongewijzigd thoraxbeeld. Geen pleur…	0
X thorax 12-04-2020, 08:12 AP thoraxopname vergeleken met 13 augustus 2018. Bekend vergroot cor. Vaatkalk in de aortaboog. Mede door overprojectie van weke delen moeizame afgrensbaarheid van het linker hemidiafragma, geen duidelijk infiltraat. Overige longvelden helder, geen stuwingskenmerken. Ongewijzigde grootte en aspect van de reeds lange tijd bekende massa in het rechterbovenveld. Operatiecl…	0
X thorax 12-04-2020, 22:22 AP thoraxopname vergeleken met 15 september 2017. Normale cor en mediastinum contour. Ongewijzigd enige bronchopathie beiderzijds basaal. Geen stuwingskenmerken, afgrensbaar infiltraten of pleuravocht. Aan het afgebeelde skelet geen bijzonderheden. Conclusie: In essentie ongewijzigde bronchopathie beiderzijds basaal. Geen aanwijzing voor pneumonie.	0
X thorax 12-04-2020, 11:09 Vergeleken met 2 april 2020. Ongewijzigd goede positie van de ICD via links. Bekende mitralisklep in situ. Bekend fors cor. Normaal aspect hili en mediastinum superius. Geëlongeerde thoracale aorta met gering vaatkalk. Geen stuwingskenmerken, infiltraten of pleuravocht. Aan het skelet geen bijzonderheden. Conclusie: Ongewijzigd thoraxbeeld. Geen stuwingsbeeld, infiltrat…	0
X thorax 12-04-2020, 22:37 AP thoraxopname vergeleken met 6 maart 2020. Geringe afname in grootte en densiteit van het infiltraat in de rechterbovenkwab de overige longvelden blijven helder. Geen pneulijn afgrensbaar. Normale cor en mediastinum contour. Normaal aspect van het skelet. Conclusie: Verbeterde luchthoudendheid rechterbovenkwab. Geen nieuwe bevindingen.	1
CT thorax/abdomen 11-04-2020, 13:14 Contrast protocol. Thorax: Geen oud CT-onderzoek beschikbaar ter vergelijking. Volumeverlies van de dorsobasale longvelden, meest uitgesproken in de onderkwabben. Daarbij beperkte consolidaties links meer dan rechts. Geen matglas afwijkingen. Geen aanwijzingen voor pleuravocht. Geen reversed halo. Centraal bronchuswandverdikking. Geen focale laesies zichtbaar. …	1
CT thorax 11-04-2020, 16:18 Ter vergelijking het CT-onderzoek van 02/04/2008. Blanco scan. - bilateraal uitgebreide matglas verdichtingen: Locatie: perifeer en centraal - rechts perifeer ook geringe consolidaties bij de matglas afwijkingen, matig afgrensbaar. Reversed halo: nee - Dominante distributie: Cranio-caudaal: ondervelden AP richting: geen - Pleurale effusie: nee - Lymfadenopathie: ja - V…	1
CT thorax 11-04-2020, 21:56 Blanco scan. Ter vergelijking het CT-onderzoek van 08/04/2020. Matglas afwijkingen beiderzijds, nog altijd met name perifeer en basaal gelokaliseerd. Meest uitgesproken in de onderkwabben, nu echter ook afwijkingen zichtbaar in bovenkwabben. Toename van de matglas afwijkingen ten opzichte van 08/04/2020. Geen consolidaties. Geen reversed halo. Geen pleuravocht. Geen va…	0
CT thorax 11-04-2020, 21:32 Blanco CT thorax vergeleken met de thoraxfoto van 31 maart 2020. Toename veel pleuravocht rechts, nu links ook pleuravocht. Het scanogram toont een evident toegenomen consolidatie perifeer in de rechterbovenkwab. Bilateraal zowel perifeer en centraal multipele matglasverdichtingen en consolidaties. Onscherp begrensd. De reversed halo in de rechteronderkwab /koppeling/,…	1
CT thorax 11-04-2020, 23:32 Blanco CT thorax. Geen oud CT-onderzoek beschikbaar ter vergelijking. Geringe verademing. Geen matglas afwijkingen of consolidaties. Gering volumeverlies in de lingula. Geen pleuravocht. Geen focale laesies zichtbaar. Beperkte centrale bronchuswandverdikking. Geen bronchiëctasieën. Geen aanwijzingen voor emfyseem. Enkele kleine mediastinale lymfeklieren, waarschijnlijk…	0
CT thorax 11-04-2020, 13:44 Contrast protocol. Geen oud CT-onderzoek beschikbaar ter vergelijking. Prominente paracardiale vetpad als verklaring voor de onregelmatige projectie van de linkercorcontour op de X-thorax. Geen focale laesies zichtbaar, met name geen pericardcyste. Minimaal pericardvocht. Ook geringe induratie van het vetweefsel in het voorste mediastinum, anterieur van de aorta ascend…	0
CT thorax 11-04-2020, 19:44 - Scan protocol: blanco CT thorax Matglas verdichtingen bilateraal, zowel perifeer als centraal. De matglas afwijkingen tonen een fibrotische component. Ze zijn nieuw ten opzichte van de CT van 25/11/2019. Destijds wel enig volumeverlies in de dorsobasale longvelden, nu conform. Beperkte consolidaties links perifeer, onscherp afgrensbaar. Geen reversed halo. Afwijkinge…	1
X thorax 11-04-2020, 23:08 Vergeleken met 23 april 2010. Hartgrootte is binnen de norm. Hili en mediastinum niet afwijkend. Longvelden helder met normale interstitiele tekening en normale longvaattekening. Geen pneumothorax of the. Midschacht claviculafractuur links. Trapje in de cortex rib 2 links apicaal betreft een superpositiebeeld zoals ook zichtbaar op de CT CWK van 23.17 uur. Conclusie: mi…	0
X thorax op zaal 11-04-2020, 20:44 AP thoraxopname vergeleken met foto eerder op de dag om 16.06 uur. Relatieve hoogstand rechter hemidiafragma, veel lucht in het darmpakket. Waarschijnlijk huidplooien bilateraal, te vervolgen tot in de bovenbuik met vasculaire structuren perifeer in de longen, bilaterale pneumothorax zeer onwaarschijnlijk. Geen stuwingskenmerken, afgrensbaar infiltraat of aanwij…	0
X thorax op zaal 11-04-2020, 22:27 Vergeleken met CT thorax van 9 april 2020. In essentie ongewijzigd enige atelectase dorsobasaal in de longen en geringe hoeveelheid pleuravocht links. Apicale longvelden helder, geen stuwingskenmerken. Geen pneumothorax. Goede positie van de jugularis lijn en de beademingstube. Slank cor en mediastinum superius. Normaal aspect van het skelet. Conclusie: Atelecta…	0
X thorax 11-04-2020, 01:17 Cor omvang binnen de norm. Het mediastinum is niet verbreed. Normaal aspect van de hili en longvaattekening. Geen focale laesies of infiltratieve afwijkingen. Geen aanwijzingen voor pleuravocht. Geen pneumothorax, geen subcutaan emfyseem. Conclusie: Geen aanwijzingen voor pathologie.	0
X thorax 11-04-2020, 10:08 Biventriculaire ICD links. Nu een nieuwe linkerventrikel lead zichtbaar ten opzichte van 09/12/2019, lagere positie van de tip. Het mediastinum is niet verbreed. Geen aanwijzingen voor een pneumothorax of hematothorax.	0
X thorax 11-04-2020, 18:16 Status na plaatsing thoraxdrain links, met de tip in het linker bovenveld. Evidente afname van de pneumothorax, een geringe toppneu resteert (ca. 11 mm). Nog altijd enig volumeverlies links basaal. Geen toename van de hemorragie/het pleuravocht links basaal. Ongewijzigd aspect van het cor en mediastinale structuren.	0
X thorax 11-04-2020, 14:49 Vergroot cor (ca. 19: 34), ook zichtbaar op voorgaand onderzoek. Het mediastinum is niet verbreed. Bekende wat grillige longvaattekening, rechts nu iets meer uitgesproken dan op 03/04/2020. Nieuwe plaatatelectase rechts basaal. Geen aanwijzingen voor pleuravocht. Wat versterkte laagthoracale kyfose.	0
X thorax 11-04-2020, 16:05 Scheef liggende patiënt. Forse projectie van het mediastinum superius, mogelijk nog vasculair. Echter verminderd beoordeelbaar bij de scheve houding van patiënt. De scherpe lineaire begrenzing over de linkerhemithorax is zeer waarschijnlijk overprojectie (nog vaattekening perifeer hiervan, niet het beeld van pneumothorax). Geen infiltratieve afwijkingen of focale laesie…	0
X thorax 11-04-2020, 09:44 Cor omvang binnen de norm. Wat onregelmatige corcontour links net boven het hemidiafragma, niet typisch voor een vetpad. Mogelijk een pericardcyste. Het mediastinum is niet verbreed. Normaal aspect van de hili en longvaattekening. Geen aanwijzingen voor pleuravocht of een pneumothorax. Conclusie: Onregelmatige linkercorcontour, mogelijk een pericardcyste. Overweeg nader…	0
X thorax 11-04-2020, 16:37 Cor omvang binnen de norm. Het mediastinum is niet verbreed. Normaal aspect van de hili en longvaattekening. Geen focale laesies of infiltratieve afwijkingen. Geen aanwijzingen voor pleuravocht. Beeld in essentie ongewijzigd ten opzichte van 11/11/2019. Conclusie: Geen aanwijzingen voor een infiltraat.	0
X thorax 11-04-2020, 16:01 Inderdaad verdere toename in omvang van de pneumothorax links, maximale diameter nu ca. 44 mm, dit was ca. 19 mm op voorgaand onderzoek. Geen aanwijzingen voor een spanningscomponent. Opnieuw enig pleuravocht/hemorragie links basaal. Ongewijzigd goede luchthoudendheid van de rechterlong. Ongewijzigd aspect van het cor en mediastinale structuren. Conclusie: Verdere toena…	0
X thorax 11-04-2020, 11:22 Nog altijd een pneumothorax links, bij nu een PA opname wat forsere projectie dan op 10/04/2020 (nu ca. 19 mm, was ca. 7 mm). Spoor pleuravocht/bloed links basaal, nieuw. Geen aanwijzingen voor een spanningscomponent. De ribfracturen links zijn op het huidige onderzoek niet goed herkenbaar. Geen subcutaan emfyseem zichtbaar. Goede luchthoudendheid van de rechterlong. Co…	0
X thorax 11-04-2020, 14:36 AP opname van zittende patiënt. Daarbij forse projectie van het cor, ook brede projectie van het mediastinum superius. Geen oud conventioneel onderzoek beschikbaar ter vergelijking, wel de CT van 06/04/2020. Destijds pleuravocht beiderzijds, nu niet met zekerheid herkenbaar. Drukke longvaattekening en enige perihilaire onscherpte. Enkele perihilaire atelectasen.	0
X thorax 11-04-2020, 10:24 Versterkte longvaattekening rechts meer dan links. Daarbij ook pleuravocht rechts meer dan links, dit is nieuw. Wat versterkte sluiering rechts basaal, waarschijnlijk enig volumeverlies. Brede projectie van het mediastinum superius, waarschijnlijk vasculair. Ook zichtbaar op voorgaand onderzoek. Ongewijzigde omvang van het cor. Afwijkingen waarschijnlijk op basis van ov…	0
X bekken en heup links 11-04-2020, 19:14 Proximale femurfractuur net onder het trochanter complex, aanzienlijke angulatie stand. Verder intacte corticale begrenzingen. X thorax 11-04-2020, 19:11 Scheef liggende patiënt. Ondanks meerdere pogingen matige kwaliteit opname (opmerking laborant: dementerende patiënte. Sterke kyfose, veel pijnklachten). Brede projectie van het cor en mediastinale struct…	0
10-04-2020, 15:20, X thorax Geen oud onderzoek. Consolidatie linkeronderkwab. Spoor pleuravocht. Slank hart en vaten. Geen pneumothorax. Geen wervelinzakking. Geen bloedwaarden beschikbaar. Conclusie: Verdenking pneumonie links. Suggestie controle thoraxfoto 6-8 weken. Uitslag telefonisch doorgegeven: door:xxxxxlmann, Hein op: 10-04-2020, 15:15 aan:xxxxktijk huisarts.	1
Vergelijk thoraxfoto en TWK zelfde datum. 10-04-2020, 15:47, CT thorax Geen wervelinzakking. Niet verplaatste fractuur costa 7,8 links. Beperkte hematopneumothorax mediodorsaal. Rechterlong luchthoudend. Coronair sclerose LAD. Galstenen. 10-04-2020, 15:44, CT CWK Geen luxatie of fractuur. Slanke weke delen. Intacte vetlijnen. Bijholten luchthoudend voor zover afgebeeld. Conclusie: Twee ribfractur…	0
X thorax 10-04-2020, 16:47 Geen onderzoek ter vergelijking. Goede inspiratie. Mediastinum is niet verbreed. Slank corcontour. Hili normaal. Longvaattekening binnen de norm. Geen focale laesies. Ribben screenend intact. Geen subcutaan emfyseem. Longen lijken beiderzijds goed aan te liggen.	0
10-04-2020, 14:08, CT HR-thorax Vergelijk 2014. 2017. 2018. 2020. Primaire bevinding Confluerend matglas in onderkwabben. Toegenomen bronchiëctasie. Geen pleuravocht. Geen nieuwe consolidatie. Overige bevindingen Bekende weke delen configuratie rechterbovenkwab na lobectomie. Geen toename. Bekende gevorderde artrose/impressiefractuur humeruskop rechts. Calcificatie aorta en coronairen. Inzakking …	0
CT thorax 10-04-2020, 23:17 Blanco scan. Geen oud CT-onderzoek beschikbaar ter vergelijking. Bij verademing een beperkt verminderd beoordeelbaar onderzoek. Geen matglas afwijkingen. Geen consolidaties. Geen reversed halo. Geen pleuravocht. Bronchuswandverdikking centraal. Geen bronchiëctasieën. Geringe pleurale verbreding hoog lateraal in de linkeronderkwab met een maximale diameter van 3 mm, gez…	0
10-04-2020, 11:53, CT thorax/abdomen Vergelijk met thoraxfoto 2020 Tumor Samengevallen oesophagus maagovergang. Vermoedelijke locatie van tumor: hypodens weefsel distale oesophagus, proximale maag. Doorsnede 5,4 cm. /koppeling/ EPD: tumor tot in cardia. Lymfenodi Confluerende retroperitoneale/portale/iliacale lymfadenopathie. 7,2 x 4,2 cm. /koppeling/ /koppeling/ /koppeling/ Metastasen Kleine hyp…	0
CT thorax 10-04-2020, 12:59 Gescand na i.v. contrast, veneuze fase. Wordt vergeleken met CT longembolie van 26 maart 2020. En CT van 31 januari 2020. Axillair beiderzijds geen lymfadenopathie. Clips in de mamma rechts. Klier in het aortopulmonaal venster, korte as 14 mm, in januari 2020 nauwelijks tot niet zichtbaar. Bekende weke-delenzwelling met verkalkingen rondom de aorta descendens. In het a…	0
CT thorax 10-04-2020, 17:40 Bewegingsartefacten. Intrapulmonaal geen bijzonderheden. Geen lymfadenopathie. CO-RADS 1	0
X thorax 10-04-2020, 11:08 Wordt vergeleken met onderzoek van juni 2009. Goede inspiratie. Mediastinum is niet verbreed. Slank corcontour. Hili normaal. Longvaattekening is binnen de norm. Geen focale laesies. Geen infiltraat. Geen pleuravocht. Ongewijzigd normaal beeld.	0
X thorax 10-04-2020, 10:42 Wordt vergeleken met conventioneel onderzoek van mei 2019. CT van april 2019. Goede inspiratie. Mediastinum niet verbreed. Slank corcontour. Wat volle hilus rechts, dit is conform. Plaatatelectase dan wel fibrotische streng rechts basaal, eveneens conform. Geen focale laesies. Mamillaschaduw beiderzijds. Geen pleuravocht. Skelet en weke delen geen focale laesies. Ongewi…	0
X thorax 10-04-2020, 12:50 Techniek: PA en laterale thoraxfoto Vergelijk: thoraxfoto 12 januari 2020 Beschrijving Belijning/implantaten/OK: geen Inspiratie: redelijk tot goed Sinus pleurae: helder Mediastinum: normaal Luchthoudenheid longen: normaal Pulmonale vaten: normaal Focale afwijkingen: geen Skelet en weke delen: geen bijzonderheden Conclusie: normale luchthoudendheid longen. Geen tekenen …	0
X thorax 10-04-2020, 14:44 Geen onderzoek ter vergelijking. Goede inspiratie. Mediastinum niet verbreed. Slank corcontour. Hili normaal. Longvaattekening binnen de norm. Geen focale laesies. Geen infiltraat. Geen pleuravocht. Normaal beeld.	0
X thorax 10-04-2020, 10:47 Geen onderzoek ter vergelijking. Goede inspiratie. Mediastinum niet verbreed. Slank corcontour. Hili normaal. Longvaattekening is binnen de norm. Geen focale laesies. Geen infiltraten. Geen pleuravocht. Normaal beeld.	0
X thorax 10-04-2020, 13:38 Wordt vergeleken met onderzoek van mei 2015. Goede inspiratie. Mediastinum niet verbreed. Slank corcontour. Hili normaal. Wat afgevlakte diafragmata bij COPD. Geen focale laesies. Geen infiltraten. Beiderzijds minimaal spoortje pleuravocht. Degeneratieve wervelkolom. Wigvormige inzakking midthoracaal, niet zichtbaar in 2015. Conclusie. Ongewijzigd COPD beeld, klein spoo…	0
X thorax 10-04-2020, 10:07 Techniek: PA en laterale thoraxfoto Vergelijk: thoraxfoto 14 december 2018 Beschrijving Belijning/implantaten/OK: geen Inspiratie: goed Sinus pleurae: helder Mediastinum: normaal Luchthoudenheid longen: normaal (subtiele diffuse sluiering beiderzijds basaal te verklaren door overprojectie weke delen) Pulmonale vaten: normaal Focale afwijkingen: geen Skelet en weke delen…	0
X thorax 10-04-2020, 09:34 Wordt vergeleken met onderzoek van augustus 2009. Goede inspiratie. Mediastinum niet verbreed. Slank corcontour. Hili normaal. Longvaattekening binnen de norm. Geen focale laesies. Geen infiltraten. Geen pleuravocht. Ongewijzigd normaal beeld. Ook ribben links geen duidelijke afwijking. Wel degeneratieve wervelkolom.	0
X thorax op zaal 10-04-2020, 09:29 Wordt vergeleken met 24 juni 2018. Redelijke inspiratie. Geringe cardiomegalie. Longvaattekening binnen de norm. Bilaterale consolidaties, lijken iets toegenomen, deels ook te verklaren door mindere inspiratie. Geen grote hoeveelheden pleuravocht. Longen lijken beiderzijds goed aan te liggen.	1
X thorax op zaal 10-04-2020, 20:38 Hoge positie tube. Maagsonde in situ. Dubieus iets toegenomen tekening rechts laterobasaal, verder zijn de longen helder. Geen pleuravocht.	0
X thorax op zaal 10-04-2020, 09:53 AP thoraxfoto bij liggende patiënt. Vergeleken met thoraxfoto 6 april 2020. Belijning: Tip tracheatube ter hoogte van bovenzijde s.c. gewrichten - maagsonde te vervolgen tot voorbij onderzijde foto - jugularislijn rechts met uiteinde projecterend laag over vena cava superior/hoog over rechteratrium - overprojectie ECG draden Longbeeld: Vlekkige confluerende verd…	1
X thorax op zaal 10-04-2020, 09:13 AP thoraxfoto bij liggende patiënt. Vergeleken met thoraxfoto 6 april 2020. Belijning: - tip tracheatube vlak boven s.c. gewrichten - maagsonde te vervolgen tot voorbij onderzijde foto - overprojectie ECG draden Longbeeld: Confluerende verdichtingen passen bij infiltraten beiderzijds. Onveranderd. Verdenking pleuravocht links.	1
X thorax op zaal 10-04-2020, 09:06 Wordt vergeleken met onderzoek van 6 april 2020. Endotracheale tube ligt wat hoog. Jugularis lijn rechts conform. Maagsonde opgekruld in de maag. Bilaterale alveolaire consolidaties. Zijn iets minder uitgesproken dan bij voorgaand onderzoek, beeld is wat verbeterd. Voor zover beoordeelbaar geen duidelijke pneumothorax. Geen pleuravocht.	1
X thorax op zaal 10-04-2020, 08:48 Wordt vergeleken met onderzoek van 5 april 2020. Goede positie endotracheale tube. Jugularis lijn rechts. Tip ligt wat hoog, conform. Slank corcontour. Bilaterale alveolaire consolidaties, rechts meer dan links. Met name rechts lijkt er iets betere luchthoudendheid zichtbaar. Longen lijken beiderzijds goed aan te liggen. Geen grote hoeveelheden pleuravocht.	1
X thorax op zaal 10-04-2020, 08:58 AP thoraxfoto bij liggende patiënt. Vergeleken met thoraxfoto 5 april 2020. Belijning: - tip tracheatube tussen s.c. gewricht en carina - centrale lijn rechts met uiteinde projecterend laag over vena cava superior - maagsonde met uiteinde voorbij de onderrand foto - pacemaker links Longbeeld: Uitgebreide confluerende verdichtingen beiderzijds. In de bovenvelden …	1
X thorax 10-04-2020, 14:43 Wordt vergeleken met onderzoek van november 2019. Matige inspiratie. Maagsonde in situ? Moeilijk te zien. Beperkt cardiomegalie. Longvaattekening is binnen de norm. Geen infiltraat. Spoortje pleuravocht met atelectase rechts. Geen focale laesies. PICC-lijn links.	0
X thorax op zaal 10-04-2020, 14:41 Ter correlatie opname van 07/04/2020. Correcte positie endotracheale tubus. Maagsonde. Afgenomen relatief scherpe reticulaire verdichtingen van de rechterlong in vergelijking met voorgaand onderzoek. Nog discreet infiltraat rechts mediobasaal. Geen pleuravocht. Conclusie: tekenen van recompensatie. Dubieus infiltraat rechts mediobasaal.	1
X thorax op zaal 10-04-2020, 09:42 AP thoraxfoto bij liggende patiënt. Vergeleken met thoraxfoto en CT 2 april 2020. Belijning: - tip tracheatube tussen s.c. gewricht en carina - subclavialijn vanuit rechts met uiteinde projecterend over vena cava superior - maagsonde met uiteinde projecterend over maagregio - overprojectie ECG draden Longbeeld: Iets versterkte tekening en sluiering beiderzijds v…	1
X thorax 10-04-2020, 13:49 Wordt vergeleken met januari 2019. Diepe inspiratie. Mediastinum is niet verbreed. Cardiomegalie. Longvaattekening binnen de norm. COPD-kenmerken. Geen focale laesies. Geen infiltraten. Geen pleuravocht. Ongewijzigd COPD beeld (met uitzondering van nu verdwenen pleuravocht).	0
10-04-2020, 14:01, X thorax op zaal AP liggend. Vergelijk 2016. CT 2020. Diafragmahoogstand rechts. Hart en vaten normaal kaliber. Geen pneumothorax pleuravocht of consolidatie. Geen pneumonie aangetoond	0
10-04-2020, 13:25, X thorax Vergelijk 2005. 2019. Groot hart. Normaal kaliber vaten. Consolidatie linkeronderkwab. Pleuravocht dorsale sinus. Bekend midthoracale wervel afvlakking. Conclusie: Verdenking pneumonie links	1
10-04-2020, 11:38, X thorax Vergelijk 2014. 2020. CT 2020. Hyperinflatie. Spoor pleuravocht links. Geen pneumothorax. Geen consolidatie. Pacemaker. Ontrolde aorta. Geen wervelinzakking. CRP 35 Conclusie: Geen pneumonie aangetoond	0
X thorax 10-04-2020, 08:28 Wordt vergeleken met CT van november 2019. HR CT juni 2019. Conventioneel onderzoek mei 2019. Goede inspiratie. Mediastinum niet verbreed. Vergrote hili beiderzijds, conform. Geen focale laesies. Geen duidelijk interstitieel nodulair beeld. Geen pleuravocht. Geen infiltraten. Beeld is ongewijzigd. Bilaterale lymfadenopathie.	0
X thorax 10-04-2020, 08:07 Geen onderzoek ter vergelijking. Goede inspiratie. Mediastinum niet verbreed. Slank corcontour. Hili normaal. Longvaattekening binnen de norm. Geen focale laesies. Geen infiltraten. Geen pleuravocht. Normaal beeld.	0
X thorax 10-04-2020, 09:16 Ter correlatie 15/01/2020 en eerder. Onveranderd hoogstand rechter hemidiafragma met stompe laterale costofrenische hoek. Geen pleuravocht. Geen infiltraten. Normale longstructuur - en longvaattekening, behalve een onveranderde irregulaire consolidatie aan de linkerbovenkwab zichtbaar op CT van 13/07/2019. Fors cor. Mediastinum en trachea midline. Degeneratieve verander…	1
X thorax 10-04-2020, 09:13 Follow-up, vergeleken met 06/01/2020 geen wezenlijke veranderingen. Irregulaire onscherpe verdichting in projectie op de rechterbovenkwab. Geen nieuwe laesies. Conclusie: vergeleken met januari 2020 status quo ante	0
X thorax 10-04-2020, 10:55 Wordt vergeleken met onderzoek van maart 2018. Goede inspiratie. Mediastinum is niet verbreed. Slank corcontour. Hili normaal. Longvaattekening is binnen de norm. Geen focale laesies. Geen infiltraat. Geen pleuravocht. Ongewijzigd normaal beeld.	0
X thorax 10-04-2020, 10:45 Geen conventioneel onderzoek ter vergelijking. En PET-CT van 8 april 2020. Goede inspiratie. Mediastinum niet verbreed. Slank corcontour. Mogelijk bilateraal iets versterkte tekening beiderzijds. Geen pleuravocht. Geen focale laesies.	0
X thorax 10-04-2020, 09:46 Wordt vergeleken met conventioneel onderzoek van 4 april 2020. CT 7 april 2020. Zittende patiënt. Goede inspiratie. Cardiomegalie. Thans een drain rechts basaal zichtbaar. Ook pocket rechts basaal nog zichtbaar, vloeistofspiegel niet meer. Nog wel pleurale verbreding rechts basaal gebaseerd op vocht. Links geen afwijking. Beeld is verbeterd. Rechterlong lijkt goed aan t…	0
X thorax 10-04-2020, 20:51 Matige inspiratiestand. Normale projectie van het cor en mediastinale structuren. Longvaattekening binnen de norm. Geen aanwijzingen voor een pneumothorax of hematothorax. Op de CT van dezelfde datum beeld van een doorgemaakte ribfractuur links basaal, met callusvorming. Op het huidige onderzoek niet herkenbaar. Ook elders voor zover te beoordelen geen ribfractuur. Over…	0
X thorax 10-04-2020, 11:02 Wordt vergeleken met onderzoek van oktober 2019. Goede inspiratie. Mediastinum niet verbreed. Slank corcontour. Hili normaal. Longvaattekening binnen de norm. Geen focale laesies. Geen infiltraat. Geen pleuravocht. Ongewijzigd normaal beeld.	0
X thorax 10-04-2020, 17:52 Kleine toppneumothorax links (7mm). Niet optimale ontplooiing mediodorsobasale longweefsel links. Geen pleuravocht aantoonbaar.	0
X thorax 10-04-2020, 21:16 Forse pneumothorax rechts. Op de PA-opname zijn is de sinuspleurae rechts niet volledig afgebeeld, op de laterale opname geen of slechts minimaal pleuravocht. Geen aanwijzingen voor een spanningscomponent. Goede luchthoudendheid van de linkerlong. Verdenking doorgemaakte ribfractuur anterieure rib 2 en 3 rechts, conform oude onderzoeken. Geen recente fractuur herkenbaar…	0
X thorax 10-04-2020, 19:11 Hartgrootte is binnen de norm. Hili en mediastinum niet afwijkend. Longvelden helder met normale interstitiele tekening en normale longvaattekening. Conclusie: geen bijzonderheden. Conform 12-02-2010	0
X thorax 10-04-2020, 13:22 Wordt vergeleken met onderzoek van 17 december 2019. Half zittende patiënt. Redelijke inspiratie. Mediastinum niet verbreed. Geringe cardiomegalie. Uitgebreide bilaterale consolidaties, min of meer perihilair. Kan passen bij acute overvulling. Infiltraat kan ook. Eventueel Covid kan ook. Geen grote hoeveelheden pleuravocht. Geen focale laesies. Beeld is verslechterd.	1
X thorax 10-04-2020, 08:31 Wordt vergeleken met onderzoek van oktober 2015. Thans ICD in situ links. Goede projectie van de leads. Linkerlong ligt goed aan, geen pneumothorax. Longvaattekening binnen de norm. Slank corcontour.	0
10-04-2020, 08:46, X thorax Vergelijk 2005. 2020. Pacemaker links, elektrode rechteratrium en kamer positie. Geen pneumothorax of pleuravocht. Geen consolidatie. Hart en vaten binnen de norm. CTR 0,47.	0
X thorax 10-04-2020, 09:48 Wordt vergeleken met onderzoek van 23 maart 2020. Goede inspiratie. Mediastinum niet verbreed. Slank corcontour. Kleine densiteit links in het middenveld, ongewijzigd. Iets caudaal hiervan nog een tweede kleine densiteit, eveneens ongewijzigd. Geen pleuravocht. Geen laesies anderszins. Longvaattekening is binnen de norm. Beeld is ongewijzigd.	0
X thorax 10-04-2020, 09:11 Meerdere voor opnamen, laatste van 05/03/2020. Onscherpe contour van het linker hemidiafragma en enige sluiering van de linker sinus phrenicocostalis lateralis, d.d. atelectase, sub pulmonale pleurale effusie. Beperkte onscherpe peribronchovasculaire irregulaire verdichtingen van de linkeronderkwab, vergelijkbaar met 25/02/2020. Status na thoracotomie en coronaire bypas…	1
X thorax 10-04-2020, 16:33 Wordt vergeleken met CT van vandaag. Thans afname van pleuravocht rechts. Nog iets vocht in de fissura minor. Nog iets resterend pleuravocht rechts. Bekende nodus links apicaal. Rechterlong ligt goed aan.	0
X thorax 10-04-2020, 09:49 Techniek: PA en laterale thoraxfoto Vergelijk: thoraxfoto 11 januari 2019 Beschrijving Belijning/implantaten/OK: geen Inspiratie: goed Sinus pleurae: helder Mediastinum: normaal Luchthoudenheid longen: normaal Pulmonale vaten: normaal Focale afwijkingen: geen Skelet en weke delen: geen bijzonderheden Conclusie: normale luchthoudendheid longen. Geen bijzonderheden aan he…	0
10-04-2020, 15:44, X thorax Geen oud onderzoek Ruime inspiratie zonder pleuravocht, consolidatie of pneumothorax. Slank hart en mediastinum. Geen shift. Geen wervelinzakking. Intacte clavicula en rib contouren. Conclusie: Geen letsel aangetoond	0
X thorax 10-04-2020, 10:00 PA en laterale thoraxfoto. Vergeleken met 2 april 2020. Veel pleuravocht rechts, vrijwel conform. Daarbij volumeverlies rechts basaal waarbij infiltraten niet zijn uit te sluiten. Normale luchthoudendheid rechts boven en linkerlong.	1
X thorax 10-04-2020, 12:22 Wordt vergeleken met onderzoek van 16 december 2019. Goede inspiratie. Mediastinum niet verbreed. Wat bolvormige corcontour, enige mediastinale shift naar rechts, ongewijzigd. Streepvormige veranderingen links apicaal. Lijken iets afgenomen. Geen pleuravocht. Geen focale laesies. Geen infiltraten.	0
X thorax 10-04-2020, 09:37 Wordt vergeleken met onderzoek van juni 2019. Goede inspiratie. Mediastinum niet verbreed. Pectus excavatum. Slank corcontour. Hili normaal. Longvaattekening binnen de norm. Geen focale laesies. Geen infiltraten. Geen pleuravocht. Ongewijzigd normaal beeld.	0
X thorax 10-04-2020, 14:46 Geen onderzoek ter vergelijking. Matige inspiratie. Mogelijk geringe cardiomegalie. Longen lijken beiderzijds aan te liggen, geen subcutaan emfyseem. Ribben screenend normaal. Zijdigheid van klachten?	0
X thorax 10-04-2020, 14:56 Geen onderzoek ter vergelijking. Goede inspiratie. Mediastinum is niet verbreed. Slank corcontour. Hili normaal. Longvaattekening binnen de norm. Geen focale laesies. Geen infiltraat. Geen pleuravocht. Normaal beeld.	0
X ribben 10-04-2020, 12:11 Ribdetailopname rechts basaal met markering toont een normaal beeld van de ribben. Bij status na partiële resectie van costa 6 rechts. Geen afwijkingen. X thorax 10-04-2020, 12:07 Wordt vergeleken met onderzoek van september 2016. Vraagstelling destijds: status na ribresectie wegens benigne tumor rechts in 2004. Goede inspiratie. Mediastinum is niet verbreed. Slank corc…	0
X thorax 09-04-2020, 12:14 Hartgrootte is binnen de norm. Hili en mediastinum niet afwijkend. Longvelden helder met normale interstitiele tekening en normale longvaattekening. Conclusie: geen bijzonderheden. Conform 2007.	0
X thorax 09-04-2020, 12:49 PA en lateraal. Ten opzichte van 18/02/2016 en de CT-scan van 07/04/2015. Slank mediastinum. Hartgrootte binnen de norm. Scherp begrensde diafragmakoepels. Heldere sinus pleura. Geen aanwijzingen voor pleuravocht. Diafragmale adhesie links, conform. Ongewijzigde hili. De longen tonen geen omschreven haarden of infiltraten. Geen toegenomen interstitiële tekening. Beide l…	0
X thorax 09-04-2020, 12:09 Ten opzichte van 07/03/19 zijn er uitgebreide afwijkingen in de linkerhemithorax ontstaan met name ter plaatse van onderkwab met consolidaties en ruime hoeveelheid pleuravocht bij overigens bekende fibrotische afwijkingen van de linkerlong. Tevens een niet goed verklaren paracardiale schaduw rechts in het onderveld. Bekende rechtsconvexe scoliose van de thoracale wervel…	0
X thorax 09-04-2020, 09:46 Hartgrootte is binnen de norm. Hili en mediastinum niet afwijkend. Longvelden helder met normale interstitiele tekening en normale longvaattekening. Conclusie: geen bijzonderheden. Conform 26/03/18.	0
X thorax 09-04-2020, 08:50 Hartgrootte is binnen de norm. Hili en mediastinum niet afwijkend. Longvelden helder met normale interstitiele tekening en normale longvaattekening. Spondylosis thoracalis. Conform 15/12/14. Conclusie: geen bijzonderheden.	0
09-04-2020, 12:12, CT HR-thorax Gescand volgens HRCT protocol. Vergeleken wordt met juni 2019. Subtiele reticulaire veranderingen perifeer en met name basaal beide ondervelden op basis van fibrotische veranderingen. Conform voorgaand onderzoek kan passen bij UIP. Niet progressief. Enkele kleine verkalkte granuloompjes in beide ondervelden conform. Geen infiltraat, geen pleuravocht. Geen RIP. Geen…	0
09-04-2020, 11:54, CT HR-thorax Gescand volgens HRCT protocol. Vergeleken wordt met februari 2017. Voor de leeftijd normaal interstitieel beeld. Bekend beeld van bronchiëctasie met name in beide ondervelden, dit is ongewijzigd. Geen progressie. Geen wandverdikking. Geen infiltraat, geen pleuravocht, geen RIP. Geen kenmerken van COVID-19. Conclusie: Bekende bronchiëctasie met name basaal beiderzij…	0
X thorax 09-04-2020, 09:45 Laagstaande, afgevlakte diafragmakoepels en ruim retrosternaal venster passend bij COPD. Aan hart, hili en mediastinum geen afwijkingen. Longen helder. Conclusie: COPD, verder geen bijzonderheden. Conform 18/09/19. Geen longmetastasen.	0
CT thorax/abdomen 09-04-2020, 13:55 Thorax abdomen gescand volgens protocol. Algehele cachexie, weinig onderscheidend vet. Zeer forse dilatatie aorta thoracalis. Maximale diameter 6,2 cm. Uitgedraaide opname /koppeling/. Atherosclerotische veranderingen met stenose arterie iliaca communis beiderzijds. geringe atherosclerotische veranderingen diffuse dilatatie van de descenderende aorta tot ca. 34…	0
CT thorax/abdomen 09-04-2020, 13:40 Gescand na toediening van intraveneus contrast in de portaal veneuze fase. Ter vergelijking 31 januari 2019. Targetlaesies: Laesie A rechteronderkwab 35 mm (was 15 mm ) Non-target laesies: Subcentimeter noduli in de middenkwab groter /koppeling/ /koppeling/ En de linkeronderkwab ook groter /koppeling/ Lymfeklier rechts iliacaal 11 mm (was 11 mm). Presacrale wek…	0
CT thorax/abdomen 09-04-2020, 11:39 CT thorax abdomen volgens protocol. CT thorax toont pleuravocht beiderzijds. Wat atelectase basaal. Geringe matglas afwijkingen mogelijk wat pulmonaal oedeem bij overvulling. Geringe peribronchiale cuffing basale longvelden. Geen nodulaire afwijkingen. Vasculair atherosclerotische veranderingen een focale dissectie op thoracaal niveau /koppeling/ /koppeling/ ov…	0
CT thorax/abdomen 09-04-2020, 08:13 Thorax: Intrapulmonaal geen metastasen. Geen lymfadenopathie. Abdomen: Bovenbuiks organen geen bijzonderheden. Retroperitoneaal para-aortaal links multipele licht vergrote lymfeklieren tot maximale diameter 13 mm /koppeling/ links para-iliacaal eveneens lymfadenopathie met de grootste klier met een diameter van 17 mm /koppeling/. Verder geen bijzonderheden. Oss…	0
CT thorax/abdomen 09-04-2020, 09:27 Thorax: Intrapulmonaal behoudens een enkele fibrotische streng, verder geen bijzonderheden. Geen axillaire, mediastinale of hilaire lymfadenopathie. Groot rechtszijdig struma, retrosternaal doorlopend. Forse hernia hiatus oesophagei. Abdomen: Enkele kleine cysten in de linkerleverkwab, verder is lever homogeen. Status na lap chol. Atrofisch pancreas. Normale mi…	0
CT thorax 09-04-2020, 15:39 Bij de eerste scan bleek, ondanks controles vooraf waarbij er bloed kon worden geaspireerd uit het infuus, toch al het contrast in de weke delen van de arm te zijn ingespoten. Gezien de vraagstelling werd besloten om een nieuw infuus te prikken en de scan te herhalen na intraveneus contrast. Vergelijking met 13/02/20. Metingen verricht in mm. Laesie A had een lengte-as…	0
CT thorax 09-04-2020, 06:13 Blanco CT thorax op Uw verzoek. Ter vergelijking de conventionele foto van 12 maart 2020. Bekend ernstig emfysemateus longbeeld met vorige verdichting in het linker middenveld ook zichtbaar op de thoraxfoto van 16 juni 2016. Pleurale verbreding links dorsobasaal. Geen suspecte longnoduli. Rechts bronchopathie met forse mucusimpactie in de onderkwab. Ter plaatse enige p…	1
CT thorax 09-04-2020, 10:31 Geen intrapulmonale laesies. Enkele kleine mediastinale lymfeklieren, geen lymfadenopathie. Voor zover te beoordelen zonder contrast geen hilaire lymfadenopathie. Uitgebreide atherosclerose van de thoracale aorta. Onder het diafragma de bekende uitgebreide cysteuze afwijkingen van de lever. Bekende comminutieve fractuur van het mediale clavicula-uiteinde rechts met ver…	0
CT thorax 09-04-2020, 17:06 Blanco CT thorax volgens protocol. Bilateraal - Matglas verdichtingen: Locatie: perifere en centraal - Consolidaties: Locatie: rechterbovenkwab Afgrensbaarheid: onscherp Multipele: ja Reversed halo: nee - Dominante distributie: Cranio-caudaal: bovenvelden AP gradiënt: geen - Pleurale effusie: rechts meer dan links - Lymfadenopathie: mediastinaal en bilateraal hilair - …	1
08-04-2020, 21:57, CT thorax Blanco scan. In longsetting voor de leeftijd normaal interstitieel beeld, hooguit lichte kenmerken van COPD. Geen gebieden met matglas, geen vasculaire verdikking. Geen alveolaire destructie. Geen infiltraat, geen pleuravocht. Verspreid meerdere verkalkte noduli op basis van verkalkte granulomen, zie ook eerdere X-thorax van onder andere april 2019. Longcirculatie bin…	0
CT thorax 09-04-2020, 16:21 Lobus vena azygos. Kleine consolidatie rechts dorsobasaal. Links dorsobasaal spoortje pleuravocht en geringe atelectatische afwijkingen van het aangrenzende longweefsel. Geen intrapulmonale laesies, infiltraten of interstitiële afwijkingen. Geen aanwijzingen voor hilaire of mediastinale lymfadenopathie. Conclusie: Beiderzijds geringe afwijkingen in de dorsale sinus ple…	1
CT thorax 09-04-2020, 19:07 Blanco scan. Correlatie CT-Thorax 4-12-2019. Pleuravocht rechts. Nieuwe diffuse onscherpe infiltraten, met name rechter long boven en onderkwab en minder in de linker onderkwab. Met name peribronchovasculair en minder perifeer. Nieuwe solide verdichting perifeer in de rechter onderkwab van 11 mm. Onveranderde voorbeschreven nodi. Geen lymfadenopathie. Forse coronaire s…	1
CT thorax 09-04-2020, 13:26 Vergelijking met het onderzoek van 10/01/20. Tumor: Nodus linkerbovenkwab ongewijzigd 26 mm /koppeling/. Nodus pleuraal rechteronderkwab toont groei met nu afmetingen van 18 bij 24 mm /koppeling/. Dit was 10 x 12 mm /koppeling/ Geen lymfadenopathie. Geen pleuravocht. Geen nieuwe afwijkingen. Conclusie: Classificatie voorstel: Nodus linkerbovenkwab: stabiele ziekte. Nod…	0
CT thorax 09-04-2020, 13:26 Vergelijking met het onderzoek van 10/01/20. Tumor: Nodus linkerbovenkwab ongewijzigd 26 mm /koppeling/.	0
CT thorax 09-04-2020, 13:15 Consolidatie linkeronderkwab met enig pleuravocht. Centraal in de consolidatie hypodensiteit; abcedering niet uit te sluiten op een blanco scan. Geringe atelectatische afwijkingen dorso basale longweefsel rechts. Verder zijn de longen helder. Voor zover te beoordelen geen mediastinale of hilaire lymfadenopathie. Conclusie: Consolidatie linkeronderkwab met centraal dubi…	1
CT thorax 09-04-2020, 10:47 Ten opzichte van 19/02/2020. Onderzoek met i.v. contrast. De massa links hilair is afgenomen in volume. De massa meet op dezelfde locatie gemeten nu 62 mm in het transversale vlak /koppeling/, dit was 99 mm /koppeling/. Het gedeelte aan de craniale zijde toont nu cavitaties /koppeling/. Er is een afname van de omgevende matglas consolidaties. Er is tevens een afname in…	1
CT thorax 09-04-2020, 16:47 Blanco scan volgens protocol. Geen matglasverdichtingen of consolidatie. Geen pleuravocht of pericardeffusie. Geen longnoduli. Geen bronchopathie of bronchiëctasieën. Geen aanwijzing voor mediastinale, hilaire of axillaire lymfadenopathie. Normale vorm en ligging van de deels afgebeelde bovenbuiks organen. Normaal aspect skelet en weke delen. Conclusie: Normale bevindi…	0
CT thorax 09-04-2020, 09:48 Geen longmetastasen. Bekende hoekige nodus centraal rechterlong /koppeling/ ongewijzigd maximale diameter 8 mm. Geen lymfadenopathie. Ossaal geen bijzonderheden. Conclusie: Geen bijzonderheden, behoudens de niet voor metastase verdachte hoekige nodus rechterlong centraal..	0
CT thorax 09-04-2020, 08:41 Intrapulmonaal geen aanwijzingen voor metastasen of andere pathologie. Geen axillaire, mediastinale of hilaire lymfadenopathie. Conclusie: Geen bijzonderheden, met name geen aanwijzingen voor longmetastasen.	0
CT thorax 09-04-2020, 23:04 Geen infiltraten of pleuravocht. Onveranderde uitgebreide chronische interstitiele veranderingen met panlobulair emfyseem en fibreuze strengen. Onveranderde solide laesies in de bovenkwabben links en rechts. Comnclusie: geen pulmonale infiltraten.	0
CT thorax 09-04-2020, 17:53 Blanco. Correlatie PET-CT 10-3-2020. Uitgebreide bilaterale pulmonale infiltraten. Enigszins veranderd tov vorige scan maar niet significant toegenomen. Gelokaliseerd relatief centraal peribronchovasculair in alle longkwabben, irregulair diffuus. De dichtheid is toegenomen. Het volume is in de beide onderkwabben afgenomen en in de rechter bovenkwab iets toegenomen. Uit…	1
CT thorax/abdomen 09-04-2020, 10:19 CT thorax abdomen volgens protocol na i.v. contrast. Normale luchthoudendheid alle longvelden. Status na mamma chirurgie rechts. Beiderzijds geen pathologische axillaire lymfadenopathie, mediastinaal geen afwijking. Homogene aankleuring van het leverparenchym behoudens een forse cyste. Slanke galwegen. Normale aankleuring van het pancreas. Normale grootte en li…	0
CT thorax 09-04-2020, 08:43 . RIP linkeronderkwab met hierin calcificaties, diameter 2,4 centimeter /koppeling/. Pleuravocht beiderzijds, rechts meer dan links. Kleine perifere consolidatie in de lingula /koppeling/. Rechts partiële atelectase middenkwab en atelectatische afwijkingen dorsobasaal in de onderkwab. Enkele kleine niet-pathologisch vergrote lymfeklieren in het mediastinum waarvan de g…	0
CT thorax 09-04-2020, 13:43 Onderzoek met i.v. contrast. Ten opzichte van 07/02/2020. Er zijn uitgebreide grove verkalkingen in de beide mammae, conform. Geen pathologische lymfadenopathie. De eerdere hilaire lymfadenopathie links is niet meer als zodanig meetbaar. De para-oesophageale massa links is fors afgenomen in omvang en meet nu een korte as van 9 mm /koppeling/, dit was 25 mm /koppeling/ …	0
X thorax op zaal 09-04-2020, 23:49 Geen onderzoek ter vergelijking. Liggende patiënt. Matige inspiratie. Goede positie endotracheale tube. Maagsonde. ECG plakker. Mogelijk geringe cardiomegalie. Longvaattekening lijkt binnen de norm. Geen grote hoeveelheden pleuravocht. Longen lijken beiderzijds aan te liggen voor zover beoordeelbaar.	0
X thorax 09-04-2020, 10:38 Uitgebreid pleuravocht links, dit is nieuw ten opzichte van 08/02/2008. Daarbij mediastinale shift naar rechts. Ook versterkte longvaattekening links. Voor zover te beoordelen geen focale laesies. In mindere mate versterkte longvaattekening rechts. Hier geen consolidaties, ook geen aanwijzingen voor pleuravocht. Conclusie: Uitgebreid pleuravocht links Overweeg verwijzin…	0
X thorax 09-04-2020, 09:48 Laagstaande, afgevlakte diafragmakoepels en ruim retrosternaal venster passend bij COPD. Aan hart, hili en mediastinum geen afwijkingen. Longen helder. Conclusie: COPD, verder geen bijzonderheden.	0
X thorax 09-04-2020, 11:10 Hartgrootte is binnen de norm. Hili en mediastinum niet afwijkend. Longvelden helder met normale interstitiele tekening en normale longvaattekening. Conclusie: geen bijzonderheden.Conform 07/04/17	0
X thorax 09-04-2020, 14:17 Ter vergelijking 20 december 2018..Hartgrootte is binnen de norm. Hili en mediastinum niet afwijkend. Longvelden helder met normale interstitiele tekening en normale longvaattekening. Geen aanwijzing voor pneumothorax of pleuravocht. Leeftijdsconforme degeneratie van het skelet. Geen ribfractuur zichtbaar. Conclusie: normale bevindingen. Geen posttraumatische afwijkinge…	0
09-04-2020, 21:07, X thorax Vergelijking met 2019. AP opname. Breed hart en mediastinum bij suboptimale inspiratie stand. Versterkte vaattekening. Geen pleuravocht. Geen consolidatie. Geen pneumothorax. 09-04-2020, 21:05, X bekken en heup rechts Geïnclaveerde collum femorisfractuur rechts. Linkerheup intact. Bekkenring intact. EPD: was gezien.	0
X thorax 09-04-2020, 01:48 Ten opzichte van vorige opname nu een scherp begrensde consolidatie met hoogliggende sinus lucht en empyeemholte. Een schil vocht is zichtbaar over de gehele long tot en met apicaal bij halfzittende opname iets verbeterde luchthoudendheid ten opzichte van de vorige conventionele opnamen, ongewijzigd beeld ten opzichte van de CT.	1
X thorax op zaal 09-04-2020, 04:53 Ter vergelijking 14 augustus 2014. Goede positie van de beademingstube en de neus maagsonde. Slank cor en mediastinum superius in de mediaanlijn. Vlekkige sluiering perifeer in de de rechterlong passend bij infiltraat. Overige longvelden helder, geen pneulijn afgrensbaar. Normaal aspect van het skelet. De ronde isodense verdichting projecterend rechts paramedias…	1
X thorax 09-04-2020, 16:02 O name met patiënt in liggende positie en voor-achterwaartse stralengang. Emfysemateus thoraxbeeld. Geen infiltraat, atelectase of RIP. Conform 28/10/19.	0
X thorax 09-04-2020, 14:09 Vergeleken met 30 september 2019. Goede positie thoraxdrain rechts met de tip apicaal paramediastinaal. De rechterlong is goed ontplooid. Minimale pleurale verbreding rechtermiddenveld. Ongewijzigde hilus configuratie rechts. Slank cor en mediastinum superius in de mediaanlijn. Normale luchthoudendheid linkerlong. Ribben intact. Gering subcutaan emfyseem.	0
X thorax 09-04-2020, 15:41 Conform 23/03/20 emfysemateus thoraxbeeld met rechts hoogstand hemidiafragma, niet optimale ontplooiing van het longweefsel basaal en pleuravocht. Geen pro of regressie aantoonbaar.	0
X thorax 09-04-2020, 09:58 Hartgrootte is binnen de norm. Hili en mediastinum niet afwijkend. Longvelden helder met normale interstitiele tekening en normale longvaattekening. Conclusie: geen bijzonderheden. Conform 18/02/19	0
X thorax 09-04-2020, 11:41 Vergeleken met 3 maart 2020. Goede positie van de thoraxdrain links met de tip dorsobasaal. Evidente afname van het pleuravocht. Persisteert geringe pleurale verbreding en afgeronde costofrenische sinus geen pneulijn afgrensbaar. Slank cor en mediastinum superius in de mediaanlijn. Hili opgebouwd uit bronchovasculaire structuren. Normale luchthoudendheid van de rechterl…	0
X thorax 09-04-2020, 11:41 Vergeleken met 3 maart 2020. Goede positie van de thoraxdrain links met de tip dorsobasaal. Evidente afname van het pleuravocht. Persisteert geringe pleurale verbreding en afgeronde costofrenische sinus geen pneulijn afgrensbaar. Slank cor en mediastinum superius in de mediaanlijn. Hili opgebouwd uit bronchovasculaire structuren. Normale luchthoudendheid van de rechterl…	0
X thorax 09-04-2020, 12:46 Thoraxopnamen in enkele AP-richting en half zittende houding toont de matige. Inspiratie. Met name in de ondervelden afgenomen volume met rechts afgeronde sinus, peribronchiale cuffing en wat vocht in de fissuur. Geringe perihilaire onscherpte. Diffuse versterkte vaattekening. Conclusie: imponerend als overvullings beeld met basaal volumeverlies en pleuravocht rechts.	0
X thorax 09-04-2020, 15:45 Hartgrootte is binnen de norm. Hili en mediastinum niet afwijkend. Longvelden helder met normale interstitiele tekening en normale longvaattekening. Conclusie: geen bijzonderheden. Conform 13/09/17	0
X thorax 09-04-2020, 12:44 PA opname. Ten opzichte van 20/03/2020. Slank mediastinum. Hartgrootte binnen de norm. Scherp begrensde diafragmakoepels. Heldere sinus pleura. Geen aanwijzingen voor pleuravocht. Ongewijzigde hili. De longen tonen tepelschaduwen beiderzijds. Longvaattekening binnen de norm. Geen omschreven haarden of infiltraten. Er is beiderzijds geen pneulijn afgrensbaar. Geen subcut…	0
X thorax 09-04-2020, 14:30 Hartgrootte is binnen de norm. Hili en mediastinum niet afwijkend. Longvelden helder met normale interstitiele tekening en normale longvaattekening. Conclusie: geen bijzonderheden.	0
X thorax 09-04-2020, 10:43 Ter vergelijking 7 oktober 2019. Bekende status na sternotomie in verband met CABG. Corgrootte op de norm CTR 51%. Normaal aspect van hili en mediastinum superius. Streepvormige restafwijking links perihilair conform eerder. Geen nieuwe longnoduli of pleuravocht. Bekend emfysemateus longbeeld. Afplatting van midthoracale wervelcorpora conform eerder. Conclusie: Ongewijz…	0
X thorax 09-04-2020, 10:04 Hartgrootte is binnen de norm. Hili en mediastinum niet afwijkend. Longvelden helder met normale interstitiele tekening en normale longvaattekening. Conclusie: geen bijzonderheden.	0
X thorax 09-04-2020, 11:35 Bekende pacemaker. Ongewijzigde ligging van de beide pacemaker leads. Geen dislocatie of andere afwijkingen. Normale luchthoudendheid van alle longvelden, afgeronde dorsale sinus passen bij een wat pleuravocht. Emfysemateus longbeeld. Conclusie: ongewijzigde ligging pacemaker leads. Spoortje pleuravocht.	0
X thorax 09-04-2020, 10:01 Hartgrootte is binnen de norm. Hili en mediastinum niet afwijkend. Longvelden helder met normale interstitiele tekening en normale longvaattekening. Tepelschaduw rechts. Conclusie: geen bijzonderheden. Conform 11/04/19.	0
X thorax 09-04-2020, 12:14 Hartgrootte is binnen de norm. Hili en mediastinum niet afwijkend. Longvelden helder met normale interstitiele tekening en normale longvaattekening. Conclusie: geen bijzonderheden. Conform 2017	0
09-04-2020, 20:17, X thorax Zittende opname vergeleken met CT 2004. Thoraxfoto 2004 en 2015. Pleuravocht en volumeverlies basaal links. Hyperinflatie rechts. Geen pneumothorax. Normaal kaliber vaten.	0
X thorax 09-04-2020, 13:29 Hartgrootte is binnen de norm. Hili en mediastinum niet afwijkend. Longvelden helder met normale interstitiele tekening en normale longvaattekening. Conclusie: geen bijzonderheden.	0
X thorax 09-04-2020, 14:18 Conform 14/02/20 pacemaker, sterk vergroot hart en uitgebreide elongatio aortae. Iets toename van het pleuravocht met name rechts. Longen helder. Geen overvulling.	0
X thorax 09-04-2020, 11:39 Ter vergelijking 9 april 2019. Hartgrootte is binnen de norm. Hili en mediastinum niet afwijkend. Longvelden helder met normale interstitiele tekening en normale longvaattekening. Geen suspecte longnoduli. Normaal aspect van het skelet. Conclusie: normale bevindingen. Geen aanwijzing voor metastasen.	0
X thorax 09-04-2020, 11:13 Ter vergelijking 9 december 2019. Status na sternotomie in verband met CABG. Normaal aspect hart, hili en mediastinum. Thans pleuropulmonale adhesie costofrenische sinus links. Tevens enkele plaatvormige atelectasen links basaal en in de middenkwab. Overige longvelden helder. Geen pneumothorax. Leeftijdsconforme degeneratie van het skelet met houdingsafhankelijke hoogst…	0
09-04-2020, 13:21, X thorax Wat versterkte bronchuswand verdikking rechteronderkwab caudaal van de hilaire structuren. Mogelijk hierbij wat bronchiëctasievorming. Het verder helder interstitieel beeld. Geen infiltraat, geen pleuravocht. Geen fibrotische veranderingen. Geen RIP. Longcirculatie binnen de norm. Hili opgebouwd uit vaten.	0
X thorax 09-04-2020, 10:41 Vergeleken met 10 oktober 2017. Hartgrootte is binnen de norm. Hili en mediastinum niet afwijkend. Longvelden helder met normale interstitiele tekening en normale longvaattekening. Geen suspecte longnoduli. Geen infiltraten of pleuravocht. Normaal aspect van het skelet. Conclusie: geen aanwijzing voor pathologie.	0
X thorax 09-04-2020, 13:32 Ten opzichte van 23/09/19 bekende status na pneumectomie links. Hyperinflatie rechterhemithorax. De rechterlong is helder.	0
CT thorax/abdomen 08-04-2020, 12:52 Protocol: CT thorax en abdomen na 100 ml i.v. contrast in portale fase Vergelijk: Geen Beschrijving: Meest relevante bevindingen: - veel pleuravocht beiderzijds /koppeling/. Daarbij volumeverlies beiderzijds basaal. - veel ascites. Ook een verdikt, aankleurend peritoneum /koppeling/. - beeld van uitgebreide confluerende mesenteriale massa die vaatstructuren omg…	0
X thorax 08-04-2020, 16:13 Staande opname, goede inspiratiestand. Geen pleuravocht. Aan hart en vaten geen bijzonderheden. Het mediastinum is niet verbreed. Normale hilaire structuren. Geen infiltraat of overvulling. Geen pneumothorax. Het ribskelet imponeert intact. Conclusie: Geen acute cardiopulmonale pathologie.	0
08-04-2020, 15:40, CT hals/thorax Vergelijk CT abdomen 07/04/20. Primaire bevinding Geen vergrote cervicale lymfenodi. 11 mm infracarinale lymfenodus. 11 mm paracardiale lymfenodus. /koppeling/ /koppeling/ Beiderzijds pleuravocht. Overige bevindingen Skelet intact. Conclusie: Pleuravocht en vergrote mediastinale, paracardiale lymfenodi. Ter overweging ascitesdrain, omentum biopt.	0
CT thorax 08-04-2020, 17:38 Blanco CT thorax. Geen eerder onderzoek ter vergelijk. Axillair beiderzijds enkele lymfeklieren met een maximale korte as diameter binnen de norm. Mediastinaal is een enkele lymfeklier zichtbaar met een maximale korte as diameter van ca. 5 mm laag paratracheaal links derhalve binnen de norm. Voor zover te beoordelen op het huidige onderzoek geen aanwijzingen voor hilai…	0
CT HR-thorax 08-04-2020, 11:53 Centrilobulair en panlobulair emfyseem. Alle longvelden aangedaan. Fissuren intact. Atelectatische streng in de lingula. Geen longnoduli, infiltraten of matglasverdichtingen. Minimale bronchiëctasieën in de rechteronderkwab. Geen suspecte longnoduli. Geen aanwijzing voor lymfadenopathie. Geen pericardeffusie. (Coronaire) atherosclerose. Geen afwijkingen aan de deels…	0
CT thorax/abdomen 08-04-2020, 15:01 Protocol: CT thorax en abdomen na 80 ml i.v. contrast in portale fase Vergelijk: Thoraxfoto 23 juli 2007 Beschrijving: Thorax : - geen pleuravocht - geen verdachte mediastinale of hilaire of axillaire klieren - fors linkeratrium /koppeling/ - normale luchthoudendheid longen. Geen atelectase of consolidatie. Geen verdachte pulmonale noduli of massa's. Geen teken…	0
CT thorax/abdomen 08-04-2020, 08:48 Protocol: CT thorax en abdomen na 100 ml i.v. contrast (bovenbuik arterieel, thorax en abdomen portaal) Vergelijk: CT thorax en abdomen 13 november 2019 Beschrijving: Tumor: - status na nefrectomie rechts. Geen verdachte afwijkingen nierloge rechts - hypodense laesie interpolair links 38 mm, conform november, toename vergeleken met 2018 (toen 29 mm) Klieren: - …	0
CT thorax/abdomen 08-04-2020, 08:50 Protocol: CT thorax en abdomen na 90 ml i.v. contrast Vergelijk: Geen Beschrijving: Tumor: Geen afgrensbaar tumorproces in sigmoïd aan te wijzen (zoals verwacht bij radicaal verwijderde poliep). Clips zichtbaar in sigmoïd vlak voor overgang naar descendens /koppeling/. Klieren: Geen verdachte klieren mediastinaal, hilair, axillair, retroperitoneaal, mesenteriaa…	0
CT thorax/abdomen 08-04-2020, 09:03 Protocol: CT thorax en abdomen na 130 ml i.v. contrast in portale fase Vergelijk: CT abdomen 9 januari 2017. Echo lever 2 maart 2020 Beschrijving: Tumor: Status na partiële sigmoïdresectie. Geen afgrensbaar tumorproces ter plaatse van anastomose. Elders in colon ook geen afgrensbare tumor aan te wijzen. Klieren: Geen verdachte klieren retroperitoneaal, mesenter…	0
CT thorax/abdomen 08-04-2020, 08:39 CT thorax en abdomen gescand na toediening van intraveneus contrast in de portaal veneuze fase. Ter vergelijking de CT thorax van 24 februari 2020, ook gecorreleerd met de uitgang CT van 23 december 2019 en PET-CT van 3 januari 2020. Primaire bevinding: Toegevoegde weke delen rechts hilair kleiner maar lastig te meten. Diameter thans 2,5 cm (was respectievelijk…	0
CT thorax/abdomen 08-04-2020, 08:25 Protocol: CT thorax en abdomen na 160 ml i.v. contrast (bovenbuik arterieel, thorax en abdomen portaal, bovenbuik laat veneus) Vergelijk: CT abdomen 23 maart 2020 Beschrijving: Meest relevante bevindingen: - arterieel aankleurend tumorproces leversegment 6 / 7 maximaal 80 mm /koppeling/. Tumor is niet afgrensbaar van de trombose in de vena portae die uitbreidt …	0
08-04-2020, 13:25, CT thorax Vergelijk 2019. CT 2011 en 2019. Scintigrafie 2019. Scan zonder i.v. contrast. Primaire bevinding Geen consolidatie, matglas of pleuravocht. Geen pneumothorax. Overige bevindingen Hernia diaphragmatica. Vaatkalk. Inzakking L1 (conform röntgenfoto 2017) /koppeling/ /koppeling/ Conclusie: CO-RADS 1. Geen pneumonie aangetoond. Nevenbevinding hernia diaphragmatica en athe…	0
CT thorax 08-04-2020, 15:28 Blanco scan volgens protocol. Multipele matglasverdichtingen perifeer in de rechterbovenkwab, middenkwab en onderkwabben. Craniocaudale gradiënt ondervelden. AP richting meer dorsaal. Geen vasculaire tekening. Ca. 30% van de longen is aangedaan. Geen consolidaties of reversed halo. Geen pleuravocht of pericardeffusie. Geen aanwijzingen voor lymfadenopathie. Nevenbevind…	0
CT thorax 08-04-2020, 16:27 Blanco CT thorax volgens protocol. Ter vergelijking conventionele foto van dezelfde dag. Geen matglasverdichtingen of consolidatie. Bronchiëctasieën in de onderkwabben. Geen pleuravocht of pericardeffusie. Fors cor, (coronaire) atherosclerose. Geen aanwijzingen voor lymfadenopathie. Status na cholecystectomie. Osteoporotische inzakking bovenste sluitplaat wervel Th10 m…	0
08-04-2020, 16:11, CT thorax zonder i.v. contrast Vergelijk CT abdomen 2007. Primaire bevinding Spoor pleuravocht beiderzijds. Plaatatelectase onderkwabben. Geen matglas. Geen consolidatie. Geen lymfadenopathie. Overige bevindingen Pacemaker. Atherosclerose. Spondylose. Geen wervelinzakking. Conclusie: CORADS 2. Pleuravocht. Geen aanwijzing voor virale pneumonie.	0
08-04-2020, 16:08, CT thorax Vergelijk CT abdomen 2018. Thoraxfoto 2020. Primaire bevinding Spoor pleuravocht. CABG. Aortaklep, coronair en aortaverkalkingen. Kleine mediastinale lymfenodi. Volumeverlies onderkwabben. Geen omschreven RIP. Overige bevindingen Discopathie cervicothoracale overgang. Geen wervelinzakking. Scoliose. Conclusie: Spoor pleuravocht. Geen RIP aangetoond.	0
CT thorax 08-04-2020, 09:26 Blanco CT thorax volgens protocol. Ter vergelijking 8 april 2020. Bekend emfysemateus longbeeld. Enkele atelectatische strengen dorsobasaal in de longen. Bronchopathie, in de rechteronderkwab enkele mucuspluggen /koppeling/. Geen matglasverdichtingen of consolidaties. Geen pleuravocht of pericardeffusie. Geen lymfadenopathie. De oesophagus is over de gehele lengte gevu…	0
CT thorax 08-04-2020, 12:58 Standaard protocol na toediening van intraveneus contrast. Ter vergelijking 4 februari 2020. In essentie ongewijzigde grootte en aspect van de gespiculeerde massa in de rechterbovenkwab met een afmeting van ca. 3,5 cm (was 3,7 cm). De fibrotische pleurale topafwijkingen en de aspecifieke longnoduli in de linkerbovenkwab zijn ongewijzigd. Geen nieuwe longlaesies. Geen a…	0
CT thorax 08-04-2020, 14:36 Standaard protocol gescand na toediening van intraveneus contrast. Ter vergelijking 13 januari 2020, gecorreleerd met de PET-CT van 15 mei 2019. Primaire bevinding: De gespiculeerde nodulus dorsaal in de linkeronderkwab is niet essentieel gewijzigd en meet ca. 1,3 cm (was 1,1 cm). In essentie ongewijzigde configuratie van de multifocale verdichting aan de caudale zijde…	0
08-04-2020, 08:45, CT thorax Vergelijk 2019 en 2020 Primaire bevinding 6 x 9 x 11 cm pleurale collectie mediobasaal van samengevallen rechteronderkwab. Gasbellen in de collectie. Geluxeerde drain, rechts dorsaal in de thoraxwand. Overige bevindingen Kleine mediastinale lymfenodi. Linkerlong luchthoudend. Miltverkalkingen. Niet geconsolideerde fractuur costa 2 rechts anterolateraal. /koppeling/ /k…	0
CT thorax 08-04-2020, 11:17 Standaard protocol na toediening van intraveneus contrast. Vergelijk: CT-thorax 13 februari 2020, gecorreleerd met de PET-CT van 24 februari 2020. Primaire bevinding: Longtumor paramediastinaal in de linkerbovenkwab veel kleiner. Afmeting thans 4,3 cm (was 10,2 cm). Nu twee separate gelegen satelliet haarden posterieur van de aortaboog en anterieur in de rechterbovenkw…	0
CT thorax 08-04-2020, 11:17 Standaard protocol na toediening van intraveneus contrast. Vergelijk: CT-thorax 13 februari 2020, gecorreleerd met de PET-CT van 24 februari 2020. Primaire bevinding: Longtumor paramediastinaal in de linkerbovenkwab veel kleiner. Afmeting thans 4,3 cm (was 10,2 cm). Nu twee separate gelegen satelliet haarden posterieur van de aortaboog en anterieur in de bovenkwab /kop…	0
CT thorax 08-04-2020, 10:35 Standaard protocol na toediening van intraveneus contrast. Ter correlatie CT abdomen van 17 december 2019. Geen mediastinale, hilaire of axillaire lymfadenopathie. Geen pericardeffusie of pleuravocht. (Coronaire) atherosclerose en aortaklep verkalkingen. Aorta en truncus pulmonalis niet verwijd. Verspreid in het longparenchym multipele kleine dunwandige cysten. Geen cr…	0
CT thorax 08-04-2020, 10:26 Ter vergelijking 12 december 2019. Geen aanwijzing voor mediastinale of hilaire lymfadenopathie. De prominente lymfeklieren beiderzijds axillair zijn niet essentieel gewijzigd. Geen pericardeffusie. Spoor pleuravocht rechts conform eerder. Consolidatie met tractiebronchiëctasieën perifeer dorsaal in de rechteronderkwab niet essentieel gewijzigd qua grootte en aspect. O…	1
X thorax 08-04-2020, 13:52 Staande opname, goede inspiratiestand. Geen pleuravocht. Vermoedelijk mamillaschaduw links onder. Daar net boven mogelijk pleurale plaque. Geen overvullingsbeeld. Geen evident infiltraat. Op de laterale opname afgevlakte diafragmakoepels en een breed retrosternaal venster. Vergrote voor-achterwaartse diameter van de thorax. Op het niveau van de onderzijde van de aortabo…	0
X thorax 08-04-2020, 14:44 Ter vergelijking het onderzoek van 20 februari 2020. Staande opname, goede inspiratiestand. Geen pleuravocht. Aan hart en vaten geen bijzonderheden. Het mediastinum is niet verbreed. Normale hilaire structuren. Iets versterkte tekening rechts onder, conform. Echter geen circumscript infiltraat aanwijsbaar. Geen overvullingsbeeld. Normaal ribskelet. Conclusie: Onverander…	0
X thorax 08-04-2020, 14:10 Ter vergelijking het onderzoek van 14 december 2009. Staande opname, goede inspiratiestand. Hoogstand van het rechter hemidiafragma, nieuw ten opzichte van 2009. Geen tekenen van infiltraat of overvulling. Geen aanwijzingen voor intrapulmonaal RIP. Spondylosis thoracalis. Mogelijk oude fractuur costa 8 rechts. Geringe plaatatelectase rechts onder. Conclusie: Hoogstand v…	0
X thorax 08-04-2020, 15:36 Ter vergelijking het onderzoek van 21 november 2007. Staande opname, redelijke inspiratiestand. Geen pleuravocht. Aan hart en vaten geen bijzonderheden. Het mediastinum is niet verbreed. Normale hilaire structuren. Geen infiltraat of overvulling. Geen aanwijzingen voor intrapulmonaal RIP. Intact ribskelet. Conclusie: Cardiopulmonaal geen bijzonderheden.	0
X thorax op zaal 08-04-2020, 14:20 AP thoraxopname. Goede inspiratie. Slank cor en mediastinum in de mediaanlijn. Symmetrisch heldere longvelden. Geen infiltraten of pleuravocht. Normaal aspect van het skelet. Conclusie: Geen infiltraat.	0
X thorax op zaal 08-04-2020, 00:04 AP thoraxopname vergeleken met 14 september 2019. Neus maagsonde met de tip ca. 4 cm voorbij de diafragmata. Slanke corschaduw. Symmetrisch versterkte interstitiële longtekening beiderzijds passend bij de bekende bilaterale interstitiële pneumonie zoals ook zichtbaar op de CT-scan van 7 april 2020, voor zover te beoordelen niet essentieel gewijzigd. Conclusie: N…	1
X thorax op zaal 08-04-2020, 00:22 Vergeleken met 5 april 2020. Goede positie van de twee leads pacemaker via links. Normaal aspect hart, hili en mediastinum. Geringe hoeveelheid pleuravocht beiderzijds (dorso)basaal. Geen stuwingsbeeld of afgrensbaar infiltraat. Geen pneulijn afgrensbaar. Aan het skelet geen bijzonderheden. Veel lucht in het darmpakket. Conclusie: Geringe hoeveelheid pleuravocht…	0
X thorax op zaal 08-04-2020, 13:22 Geroteerde AP thoraxopname in goede inspiratie. Vergeleken met 23 april 2019. Verminderde afgrensbaarheid van het cor op basis van veel pericardiaal vet. Symmetrisch versterkte longtekening beiderzijds met name centraal in de rechterlong. Consolidatie rechts basaal bij pleuravocht zoals ook zichtbaar op de CT-scan van 6 april 2020. Conclusie: Voor zover te beoor…	1
X thorax 08-04-2020, 10:53 AP thoraxopname vergeleken met 31 mei 2017 en de CT-scan van 5 april 2020. Matige inspiratie. Forse hernia diaphragmatica waardoor het linker hemidiafragma niet afgrensbaar is. Ongewijzigde sluiering rechts basaal door overprojectie van weke delen. Plaatvormige atelectasen ongewijzigd, geen stuwingskenmerken of afgrensbaar infiltraat. Geen pneulijn afgrensbaar. Leeftijd…	0
X thorax 08-04-2020, 08:44 Opname in twee richtingen bij staande patiënt. Ter vergelijk 24/01/20. Status na pacemakerimplantatie met tweetal intacte leads ter hoogte van rechteratrium en rechterventrikel. Geen aanwijzingen voor complicaties; geen beeld van pneumothorax. Bekende status na sternotomie met cerclagedraden in situ. COPD kenmerken met laagstaande diafragmakoepels. Verder goed afgrensba…	0
X thorax 08-04-2020, 14:25 Ter vergelijking het onderzoek 28 februari 2020. Staande opname, goede inspiratiestand. Geen pleuravocht. Het infiltraat rechts zoals zichtbaar op voorgaand onderzoek is thans verdwenen. In essentie ongewijzigd beeld van de pleurale verbreding links lateraal. Op eerder CT-onderzoek beschreven als vet. Conclusie: Genormaliseerd beeld rechts, thans geen infiltraat ter pla…	0
X thorax 08-04-2020, 15:08 Ter vergelijking het onderzoek 25 maart 2019. Staande opname, suboptimale inspiratiestand. Geen pleuravocht. Geen acute pathologie. Geen infiltraat of overvulling. De hilaire structuren lijken opgebouwd uit vaten. Geen opvallende lymfadenopathie. Ook in het longparenchym geen opvallende sarcoïdose kenmerken. Een en ander ongewijzigd ten opzichte van het voorgaande onder…	0
X thorax 08-04-2020, 15:59 Ter vergelijking het onderzoek 13 februari 2020. Staande opname, goede inspiratiestand. Status na biopt longhaard links paravertebraal. Geen aanwijzingen voor pneumothorax links.	0
X thorax 08-04-2020, 10:48 Ter vergelijking het onderzoek van 6 april 2020. Bekend volumeverlies rechts passend bij pleuravocht. Thans ook pleurale verbreding rechts lateraal onder, mogelijk op basis van vocht. De eerder zichtbare thoraxdrain werd verwijderd. Het overige cardiopulmonale beeld toont geen opvallende wijzigingen. Conclusie: Persisterend pleuravocht rechts onder, rechts lateraal onde…	0
X thorax 08-04-2020, 10:48 Ter vergelijking het onderzoek van 6 april 2020. Bekend volumeverlies rechts passend bij pleuravocht. Thans ook pleurale verbreding rechts lateraal onder, mogelijk op basis van vocht. De eerder zichtbare thoraxdrain werd verwijderd. Het overige cardiopulmonale beeld toont geen opvallende wijzigingen. Conclusie: Persisterend pleuravocht rechts onder, rechts lateraal onde…	0
X thorax 08-04-2020, 11:20 Ter vergelijking het onderzoek van 7 september 2018. Staande opname, goede inspiratiestand. Lichte sluiering links en rechts waarbij een beginnend infiltraat niet kan worden uitgesloten. Geen overvullingsbeeld. Bekend fors imponerend hart. Minder duidelijk zichtbare hernia diaphragmatica in vergelijking met het voorgaand onderzoek. Conclusie: Cave enkele subtiele infilt…	1
X thorax 08-04-2020, 07:34 AP thoraxopname vergeleken met 15 juni 2017. Forse corschaduw. Vaatkalk in de aortaboog. Forse hili beiderzijds met symmetrisch versterkte longvaattekening, Kerley-B lijnen beiderzijds en (stuwings) infiltraat rechts basaal. Spoor pleuravocht beiderzijds. Deformatie proximale humeri beiderzijds conform eerder. Conclusie: Beeld passend bij ernstige decompensatio cordis m…	0
X thorax 08-04-2020, 11:52 Ter vergelijking het onderzoek van 20 maart 2020. Bekende status na mediane sternotomie en CABG. De suggestie van infiltratieve veranderingen links onder zoals zichtbaar op het voorgaand onderzoek zijn thans minder duidelijk aanwezig. Nu wel beeld van pleuravocht links onder. Rechtsonder imponeert de verdichting thans meer als toegenomen plaatatelectase. Ook hier overig…	1
X thorax 08-04-2020, 09:00 Ter vergelijking het onderzoek van 17 januari 2020. De in de aanvraag beschreven laesie in de linkeronderkwab is op dit onderzoek het voorgaand onderzoek niet duidelijk zichtbaar. Wel een geringe pleurale verbreding links lateraal midden, dit lijkt iets afgenomen. Ongewijzigde pleurale adhesie links onder. Ten opzichte van het voorgaand onderzoek thans rechts onder subt…	1
X thorax 08-04-2020, 10:12 Ter vergelijking het onderzoek van 28 november 2019. Staande opname, goede inspiratiestand. Geen pleuravocht. Geen acute pathologie in de zin van infiltraat of overvulling. Geen nieuwe gezichtspunten. Conclusie: Ongewijzigd cardiopulmonaal beeld.	0
X thorax 08-04-2020, 14:03 Ter vergelijking het onderzoek 25 maart 2019. Staande opname, goede inspiratiestand. Geen pleuravocht. Op de laterale opname afgevlakte diafragmakoepels en een breed retrosternaal venster. Niet essentieel gewijzigd. Geen tekenen van infiltraat of overvulling. Geen intrapulmonaal RIP. Conclusie: Ongewijzigd geen aanwijzingen voor intrapulmonale metastasen bij bekende COP…	0
X thorax 08-04-2020, 09:42 Ter vergelijking het onderzoek van 11 december 2018. Staande opname, goede inspiratiestand. Geen pleuravocht. Geen acute pathologie, geen tekenen van infiltraat of overvulling. Geen aanwijzingen voor tbc pathologie. Ten opzichte van het voorgaand onderzoek geen essentiële wijzigingen. Conclusie: Geen acute cardiopulmonale pathologie.	0
X thorax 08-04-2020, 14:30 AP thoraxopname vergeleken met 18 november 2019. Ongewijzigd goede positie van de twee leads pacemaker via links. Normale cor en mediastinum contour. Vaatkalk in aorta. Longvelden helder. Geen infiltraten of pleuravocht. Leeftijdsconforme degeneratie van het skelet. Veel lucht in het darmpakket. Conclusie: Geen infiltraat.	0
X thorax 08-04-2020, 06:09 AP thoraxopname met separate afbeelding van de onderste longvelden. Ter vergelijking 16 juni 2019. Bekend emfysemateus longbeeld. Corschaduw op de norm. Geen stuwingskenmerken, infiltraat of aanwijzing voor pleuravocht. Geen pneulijn afgrensbaar. Skelet intact. Conclusie: Emfysemateus longbeeld zonder complicaties.	0
X thorax 08-04-2020, 09:13 Ter vergelijking het onderzoek van 29 januari 2020. Volledig geopacifieerde rechterhemithorax, conform het voorgaand onderzoek. Thans aan de linkerzijde enkele kleine vage beschaduwingen, cave infiltratieve veranderingen. Voor het overige geen nieuwe gezichtspunten. Conclusie: Bekende volledige opacificatie van rechterhemithorax. Thans verdenking op enkele subtiele infi…	1
08-04-2020, 08:56, X thorax Vergelijk 2017. 2019. 2020. CT schouder 2019. CT thorax 2019. Dense configuratie rechterlongtop. Komt overeen met locatie van mediale claviculafractuur met callusvorming. Hyperinflatie zonder pneumothorax of pleuravocht. Slank hart en vaten. Rechtsconvexe scoliose. CRP 87. Conclusie: Rechterlongtop niet beoordeelbaar door overprojectie van eerdere claviculafractuur. Ge…	0
X thorax 08-04-2020, 01:33 AP thoraxopname. Geen eerder onderzoek ter vergelijking. Status na sternotomie in verband met CABG. Zeer forse corschaduw en een symmetrisch versterkte longvaattekening beiderzijds met Kerley-B lijnen passend bij decompensatio cordis. Geen gesuperponeerd infiltraten of aanwijzing voor pleuravocht. Geen pneumothorax. Leeftijdsconforme degeneratie van het skelet. Conclusi…	0
X thorax 08-04-2020, 12:03 Staande opname, goede inspiratiestand. Geen pleuravocht. Aan hart en vaten geen bijzonderheden. Het mediastinum is niet verbreed. De hilaire structuren lijken opgebouwd uit vaten. Geen infiltraat of overvulling. Geen aanwijzingen voor intrapulmonaal RIP. Onderbreking in de zevende rib aan de linkerzijde. Cave ribfractuur. Deze blijkt bekend gezien het CT-onderzoek van 2…	0
X thorax 08-04-2020, 10:23 Ter vergelijking het onderzoek van 11 augustus 2016. Staande opname, goede inspiratiestand. Geen pleuravocht. Geen acute pathologie, geen infiltraat of overvulling. Iets fors imponerend hart. Conform voorgaand onderzoek. Conclusie: Geen aanwijzingen voor acute cardiopulmonale pathologie. Wat fors imponerend hart.	0
08-04-2020, 13:48, X thorax Vergelijk 2015. 2020. ECG kabels. Groot hart. Geen consolidatie of pleuravocht. Geen pneumothorax. Afvlakking van midthoracale wervel. Waarschijnlijk osteoporotische inzakking /koppeling/.	0
X thorax 08-04-2020, 11:51 Ter vergelijking het onderzoek van 2 april 2020. Bekende Port-a-Cath katheter links. Er is nog een toppneumothorax zichtbaar aan de linkerzijde. De long is wel beter ontplooid in vergelijking met het voorgaande onderzoek.	0
X thorax 08-04-2020, 13:32 AP thoraxopname vergeleken met 1 december 2017. Pacemaker via links in ongewijzigd goede positie. Slank cor. Heldere longvelden. Geen aanwijzing voor pneumothorax of pleuravocht. Geen ribfractuur zichtbaar. Conclusie: Geen posttraumatische afwijkingen.	0
07-04-2020, 10:32, X thorax Hartgrootte is binnen de norm. Hili en mediastinum niet afwijkend. Longvelden helder met normale interstitiele tekening en normale longvaattekening. Conclusie: geen bijzonderheden. Geen RIP.	0
X thorax 07-04-2020, 09:23 Opname in twee richtingen bij staande patiënt. Ter vergelijk 10/03/20. Slanke hartschaduw. Het mediastinum superius is niet verbreed. Normale hilus configuratie. Longvaattekening nog binnen de norm; geen evident overvullingsbeeld. Goed afgrensbare diafragmakoepels met heldere sinus pleurae zonder aanwijzingen voor pleuravocht en/of atelectase. In het longparenchym geen …	0
07-04-2020, 10:17, X thorax Hartgrootte is binnen de norm. Hili en mediastinum niet afwijkend. Longvelden helder met normale interstitiele tekening en normale longvaattekening. Geen pneumothorax. Geen ossaal letsel. Conclusie: geen bijzonderheden.	0
CT thorax/abdomen 07-04-2020, 10:10 Geen onderzoek ter vergelijking. Gescand na i.v. contrast, veneuze fase. Rustig beeld mediastinaal, geen bloed. Aorta normaal. Geen lymfadenopathie mediastinaal. Geen pericardvocht of bloed. Longen liggen beiderzijds aan. Geen pneumothorax. Geen longcontusie. Geen pleuravocht of bloed beiderzijds. De lever toont geen laceraties. Geen omgevend vocht. Milt geen o…	0
CT HR-thorax 07-04-2020, 11:37 HRCT protocol. Ter vergelijking het CT-onderzoek van 29/07/2019. Uitgebreide consolidaties met luchtbronchogrammen in de rechterbovenkwab, evident toegenomen ten opzichte van 2019. Daarbij uitgebreid volumeverlies met tractiebronchiëctasieën. Enkele subpleurale lucenties mediaal, waarschijnlijk langer bestaand subpleuraal emfyseem, echter aan anterieure zijde wel to…	1
CT thorax/abdomen 07-04-2020, 15:08 Protocol: CT thorax en abdomen na 100 ml i.v. contrast in portale fase. Vergelijk: Thoraxfoto 6 april 2020 Beschrijving: Meest relevante bevindingen: - grote massa mediaal linkerbovenkwab van maximaal 65 mm /koppeling/. Niet afgrensbaar van ventrale thoraxwand, linkerzijde mediastinum, en van linker hilus. Obstructie bronchustak. Verdenking primaire longtumor. …	0
CT thorax/abdomen 07-04-2020, 12:26 Deels ter vergelijking MRI van elders, juli 2017. Gescand na i.v. contrast, arteriële fase. Aorta ascendens normaal. Aorta descendens normaal. significante stenose van de truncus. SMA normaal. Aneurysma van de aorta-abdominalis. Geruptureerd. Uitgebreid hematoom links retroperitoneaal, dit duwt de linkernier naar ventraal. Zeer volle maag. Hematoom loopt door t…	0
CT thorax/abdomen 07-04-2020, 10:23 Protocol: CT thorax en abdomen na 80 ml i.v. contrast in portale fase. Vergelijk: Echo bovenbuik 13 januari 2015 Beschrijving: Tumor: Opgevuld cavum uteri met versterkte aankleuring endometrium /koppeling/ /koppeling/, verdacht voor de door u genoemde tumor. Lokaal geen vetlijn tussen uterus en naastliggende dunnedarm lis /koppeling/. Tumoruitbreiding hierdoor …	0
CT thorax/abdomen 07-04-2020, 08:13 Protocol: CT thorax en abdomen na 100 ml i.v. contrast in portale fase Vergelijk: CT thorax en abdomen 9 september 2019 Beschrijving: Tumor: Status na resectie caecum/colon ascendens en status na resectie rectosigmoïd. Geen afgrensbaar tumorproces in de regio van de anastomose of rectumstomp. Status bij stoma linkeronderbuik. Klieren: Geen verdachte klieren ret…	0
CT thorax 07-04-2020, 12:58 Contrast protocol. Ter vergelijking het CT-onderzoek van 18/03/2019 en oudere onderzoeken. Grillig gevormde verdichting in de rechterbovenkwab, maximale diameter ca. 18 mm. Dit was ca. 14 mm op voorgaand onderzoek, ca. 12 mm op 06/02/2018. Bij de wat grillige vorm niet geheel betrouwbaar te meten, echter ook bij side by side vergelijking geleidelijk geringe toename in …	0
07-04-2020, 15:06, CT thorax Blanco scan. Cardiomegalie. Geen lymfadenopathie. In longsetting uitgebreide gebieden met matglasaspect. Tevens ook co laesie P geen. Geen nodulaire veranderingen. Wat vasculaire verdikking aantoonbaar. Basaal deels ook wat destructie met septale verbredingen. Geen pleuravocht. Geen uitgesproken infiltraten of superinfectie. Al met al duidelijk afwijkend longbeeld met…	0
CT thorax 07-04-2020, 16:19 Blanco CT thorax. Duur van de klachten niet vermeld. Wordt vergeleken met CT van 4 januari 2020. Axillair beiderzijds geen lymfadenopathie. Mediastinaal enkele kliertjes, diameters zijn binnen de norm. Hilair voor zover beoordeelbaar op deze CT geen lymfadenopathie. Verkalkingen van de aorta. Cardiomegalie. Gering pericardvocht. Consolidaties links en rechts dorsobasaa…	1
CT thorax/abdomen 07-04-2020, 16:38 Protocol: CT thorax en abdomen na 80 ml i.v. contrast in portale fase Vergelijk: Echo lever 2 april 2020 Beschrijving: Meest relevante bevindingen: - zeer forse galblaas van maximaal 7 x 15 cm /koppeling/. Conform echo 2 april 2020 /koppeling/. Verdikte wand tot maximaal 7 mm /koppeling/. Geen vetinfiltratie rondom. Concrement in galblaas. Geen gedilateerde gal…	0
07-04-2020, 13:15, CT thorax Blanco scan. Vergeleken wordt met 18/12/2019. Bekend emfysemateus longbeeld. Geen infiltraat of consolidatie, geen pleuravocht. Geen gebieden van matglas. Normale vasculaire tekening. Mediastinaal alsook hilair geen lymfadenopathie. Geen kenmerken van COVID-19.	0
07-04-2020, 15:23, CT thorax Blanco scan. Pacemaker in situ. Uitgebreide calcificaties van de aortaklep alsook mitralisklep. Cardiomegalie. Geen hilaire of mediastinale lymfadenopathie. Wel enkele kliertjes mediastinaal. Emfysemateus longbeeld. Infiltraat dan wel atelectase ventraal rechteronderkwab. Verder basaal beiderzijds wat fibrotische veranderingen. Geen uitgesproken beeld van gebieden met…	1
CT thorax 07-04-2020, 18:30 Beiderzeids, maar links meer dan rechts, gebieden met groundglass densiteit verspreid over de longen en infiltratieve afwijkingen linker onderkwab. Classificatie: CO-RADS 4	1
CT thorax 07-04-2020, 13:26 Gescand na i.v. contrast, veneuze fase. Wordt vergeleken met CT van december 2019. Axillair beiderzijds geen lymfadenopathie. Klein bolrond kliertje links dorsaal van de clavicula, 10 mm, niet zichtbaar bij voorgaand onderzoek. Bekende laesie links apicaal. Behoorlijk gegroeid. Nu ongeveer 29 mm. Dit was 15 mm. Grote massa links hilair. Niet zichtbaar bij voorgaand ond…	0
CT thorax 07-04-2020, 09:12 Wordt vergeleken met conventioneel onderzoek van 11 februari 2020. CT van november 2019. Gescand na i.v. contrast, veneuze fase. Axillair beiderzijds geen lymfadenopathie. Mammae voor zover beoordeelbaar op CT normaal. Verkalkingen van de aorta. Mediastinale shift naar rechts na lobectomie rechts. Mediastinaal geen lymfadenopathie. Klein spoortje pericardvocht. Hilair …	0
07-04-2020, 10:28, CT thorax Standaard protocol. Vergeleken wordt met 30/12/2019. Bekende nodus dorsomediaal rechteronderkwab met diameter van 10 mm /koppeling/, dit was 11 mm. Elders in de longvelden geen pathologie. Normaal interstitieel beeld. Geen mediastinale of hilaire lymfadenopathie. Aan bovenbuiks organen met name milt geen nieuwe gezichtspunten. Conclusie: Status quo ante.	0
CT thorax 07-04-2020, 10:33 Blanco scan. In de middenkwab met een maximale diameter van Ter vergelijking het CT-onderzoek van 25/03/2019. Geringe verademing. Bekende nodus in de sinuspleurae rechts, maximale diameter 6 mm. Dit is conform. Minimale nodus in de middenkwab van 3 mm, conform. Geringe pleurale verbredingen rechts dorsaal, in mindere mate links, beperkt toegenomen. Geen nieuwe long nod…	0
CT thorax 07-04-2020, 11:28 Blanco CT thorax volgens protocol. Ter vergelijk 06/09/19. Bekende pectus excavatum. Geen aanwijzingen voor pathologische axillaire lymfadenopathie. Geen aanwijzingen voor pathologische mediastinale en/of hilaire lymfadenopathie. Geen pleuravocht. Fysiologische hoeveelheid pericardvocht. In longparenchymsetting een in essentie ongewijzigd beeld van de grotendeels bandv…	0
CT thorax 07-04-2020, 22:36 Cardiomegalie. Geen lymfadenopathie. Intrapulmonaal gb. Classificatie: CO-RADS 1	0
07-04-2020, 13:47, CT thorax Standaard protocol met IVC. Duidelijk beeld van emfysemateuze veranderingen beide longvelden. Daarbij bronchiëctasievorming deels ook met tractie bronchiëctasie rechterbovenkwab. Grote geloketteerde vochtcollectie dorsobasaal rechter onderveld met erin pockets met luchtvloeistofspiegels. Het geheel toont randaankleuring, beeld passend bij uitgebreid empyeem. Linkertho…	0
CT thorax 07-04-2020, 12:51 Gescand na i.v. contrast, veneuze fase. Wordt vergeleken met CT van 27 december 2019. Axillair beiderzijds geen lymfadenopathie. Mediastinaal enkele kleine lymfeklieren, diameters binnen de norm. Hilair beiderzijds geen lymfadenopathie. Verkalkingen van de aorta. Coronaire sclerose. Geen belangrijk pericardvocht. Longparenchym toont gering emfysemateuze kenmerken. Klei…	0
CT thorax 07-04-2020, 14:07 Blanco scan. Ter vergelijking het CT-onderzoek van 17/02/2020 en oudere onderzoeken. Nieuwe matglas afwijkingen beiderzijds, meest uitgesproken in de bovenkwabben. Zowel centraal als perifeer. Nog niet zichtbaar op 17/02/2020. Geen consolidaties. Geen crazy paving, subpleurale banden of tractiebronchiëctasieën. Wel enige vaatdilatatie. Bekende uitgebreide long nodi, oo…	0
CT thorax 07-04-2020, 08:54 Wordt vergeleken met conventioneel onderzoek van 26 februari 2020. HRCT van januari 2017. Gescand na i.v. contrast, veneuze fase. Axillair beiderzijds geen lymfadenopathie. Mammae voor zover beoordeelbaar normaal. Gering pericardvocht. Mediastinaal geen lymfadenopathie. Enkele verkalkingen van de aorta. Hilair beiderzijds geen lymfadenopathie. Geringe coronaire scleros…	0
CT thorax 07-04-2020, 17:56 Intrapulmonaal net niet optimale ontplooiing van het meest dorsobasale longweefsel beiderzijds, verder geen bijzonderheden. Geen lymfadenopathie. Classificatie CO-RADS 1	0
CT thorax 07-04-2020, 22:05 Verspreid over beide longen gebieden met groundglass en toegenomen interstitiele tekening. Geen lymfadenopathie. Classificatie: CO-RADS 4	0
07-04-2020, 14:52, CT thorax Standaard protocol met IVC. Minimaal gebied van matglas ventromediaal linkerbovenkwab. Kan ook nog berusten op een ademhalingsartefact. Verder normaal interstitieel beeld. Geen infiltraat, geen pleuravocht, geen RIP. Mediastinaal alsook hilair enkele lymfekliertjes echter niet pathologisch vergroot. Aan meegescande bovenbuiks organen geen acute of relevante pathologie…	0
X thorax 07-04-2020, 11:53 Verdere toename van bronchopathie, fibrosering en volumeverlies van de rechterlong. Geleidelijke progressie ten opzichte van oude onderzoeken (teruggaand tot 10/06/2016). Geringe toename van verdichting ter hoogte van anterieure rib 5 rechts, gering ook in het rechter bovenveld. Niet met zekerheid te duiden, verdenking infectieus. Overweeg herhalen opname na behandeling…	1
X thorax 07-04-2020, 15:53 Geen onderzoek ter vergelijking. Goede inspiratie. Mediastinum niet verbreed. Slank corcontour. Hili normaal. Longvaattekening binnen de norm. Geen focale laesies. Geen infiltraten. Geen pleuravocht. Iets degeneratieve wervelkolom, gering biconcaaf hoogteverlies van Th6, verklaart dit misschien de klachten? Geen majeure pathologie van de longen. Ook ribben links geen du…	0
07-04-2020, 09:02, X thorax Er is sprake van wat pleuravocht dorsobasaal links ECI. Longcirculatie binnen de norm. Subtiele verdichting nabij de sinus pleura links mijn inziens op basis van klein infiltraat dan wel plaatatelectase. Geen RIP, geen hilaire lymfadenopathie. Verder heldere longvelden.	1
X thorax 07-04-2020, 11:14 Opname in twee richtingen bij staande patiënt. Ter vergelijk 26/03/18. Slanke hartschaduw. Het mediastinum superius is niet verbreed. Normale hilus configuratie en longvaattekening binnen de norm; geen overvullingsbeeld. Goed afgrensbare diafragmakoepels met heldere sinus pleurae zonder aanwijzingen voor pleuravocht en/of atelectase. In het longparenchym geen evidente i…	0
X thorax 07-04-2020, 10:09 Opname in twee richtingen bij staande patiënt. Ter vergelijk 05/08/02. Slanke hartschaduw met vermoedelijk enig paracardiaal vetweefsel links. Het mediastinum superius is niet verbreed. Normale hilus configuratie en longvaattekening binnen de norm; geen overvullingsbeeld. Goed afgrensbare diafragmakoepels met heldere sinus pleurae zonder aanwijzingen voor pleuravocht en…	0
X thorax 07-04-2020, 13:31 Opname in twee richtingen bij staande patiënt. Ter vergelijk 24/11/09. Slanke hartschaduw. Het mediastinum superius is niet verbreed. Normale hilus configuratie en longvaattekening binnen de norm. Geen overvullingsbeeld. Geringe pleurale apicale restafwijkingen. Suggestie van tweetal nodulaire densiteiten projecterend ter hoogte van costa 9 rechts posterieur. Verder in …	0
07-04-2020, 06:05, X thorax op zaal AP opname. Patiënt aan de monitor. Neus maagsonde in situ met tip subdiafragmaal links. Tracheatube in situ, goede positie. Versterkt interstitieel beeld beide longvelden met name rechterbovenkwab op basis van uitgebreide infiltraatvorming. Wellicht combinatie met alveolair oedeem.	1
07-04-2020, 09:22, X thorax op zaal Vergeleken met 2018. Uitgebreide sluiering beide longvelden, rechts meer dan links mijn inziens op basis van de gebieden met matglas passen bij alveolair oedeem. In vergelijking met de CT-scan van 3 april jl. lijkt het beeld progressief. Scherpe contour van de beide diafragmakoepels. Geen pleuravocht. Infiltraat basaal rechts niet uit te sluiten.	1
07-04-2020, 10:30, X thorax Hartgrootte is binnen de norm. Hili en mediastinum niet afwijkend. Longvelden helder met normale interstitiele tekening en normale longvaattekening. Conclusie: geen bijzonderheden. Geen RIP. Gezien opvallend gewichtsverlies wellicht abdominale pathologie?	0
07-04-2020, 13:28, X thorax Geen eerdere X-thorax ter vergelijking. Scherpe contour van hart en diafragmakoepels. Heldere longvelden. Geen infiltraat, geen pleuravocht. Wel kenmerken die passen bij COPD. Hili opgebouwd uit vaten. Longcirculatie binnen de norm. Geen RIP. Elongatie aorta thoracalis. Zeer forse HD.	0
X thorax 07-04-2020, 08:59 Wordt vergeleken met CT van 3 dagen geleden. Goede inspiratie. Mediastinum niet verbreed. Slank corcontour. Hili normaal. Longvaattekening is binnen de norm. Consolidatie zichtbaar in de onderkwab rechts, op de laterale opname. Voor zover vergelijkbaar waarschijnlijk min of meer conform CT. Geen grote hoeveelheden pleuravocht. Geen focale laesies.	1
X thorax 07-04-2020, 15:52 Wordt vergeleken met onderzoek van 3 april 2020. Matige kwaliteit onderzoek. Redelijke inspiratie. Longvaattekening met name links iets versterkt, mogelijk nog restant infiltraat. Ook rechts basaal lijkt longvaattekening iets teveel, mogelijk ook daar nog infiltratieve afwijkingen. Geen grote hoeveelheden pleuravocht. Degeneratieve wervelkolom. Enkele inzakkingen.	1
07-04-2020, 13:24, X thorax Status na lobectomie rechterbovenkwab. Derhalve postoperatieve situatie. Dit is conform. De pleura ligt nu aan, derhalve geen aanwijzingen voor pneumothorax. Nog minimaal subcutaan emfyseem rechterlongtop nabij de hals. Significant afgenomen.	0
07-04-2020, 09:44, X thorax Zittende AP opname met patiënt aan de monitor. Ten opzichte van 25 juni 2019 is het thoraxbeeld grosso modo ongewijzigd. Geen nieuwe gezichtspunten. Iets versterkte tekening basaal beiderzijds vermoedelijk op basis van wat bronchopathie/bronchiolitisbeeld. Mogelijk ook in combinatie met bronchiëctasievorming. Geen overtuigend infiltraat, geen RIP. Iets stompe sinus ple…	0
X thorax 07-04-2020, 16:35 Geen onderzoek ter vergelijking. Goede inspiratie. Mediastinum niet verbreed. Slank corcontour. Hili normaal. Longvaattekening binnen de norm. Geen focale laesies. Geen infiltraat. Geen pleuravocht. Normaal beeld.	0
07-04-2020, 13:50, X thorax Zittende AP opname. Beeld conform 06/09/2018. Forse HD met nauwelijks ontplooiing linkeronderkwab. Al met al status quo ante.	0
X thorax 07-04-2020, 11:57 Wordt vergeleken met onderzoek van juni 2019. Geen pneumothorax links. Geen bloed of vocht links. Ongewijzigd beeld. Geen aanwijzingen voor complicaties.	0
X thorax 07-04-2020, 11:02 Wordt vergeleken met onderzoek van 1 dag geleden. Drain in situ rechts. Rechterlong ligt goed aan. Geen pneumothorax. Iets subcutaan emfyseem rechts. Geen mediastinale shift. Ongewijzigd nog wel een luchtvloeistofspiegel zichtbaar aan de rechterzijde, long ligt blijkbaar nog niet volledig aan. Wat versterkte tekening links basaal, cave infiltraat.	1
07-04-2020, 13:11, X thorax Kenmerken van COPD conform juli 2019. Heldere longvelden. Subtiel wat plaatatelectase lingulagebied. Verder geen infiltraat, geen consolidatie, geen pleuravocht. Hili opgebouwd uit vaten. Longcirculatie binnen de norm. Geen RIP.	0
07-04-2020, 08:40, X thorax Pacemaker in situ via rechts met een lead in rechteratrium, een rechterventrikel. Heldere longvelden. Scherpe contour van hart en diafragmakoepels. Geen pleuravocht, geen pneumothorax. Status na aortaklepprothese en sternotomie.	0
X thorax 07-04-2020, 12:55 Opname in twee richtingen bij staande patiënt. Geen eerder onderzoek ter vergelijk. Grootte van hartfiguur binnen de norm. Het mediastinum superius is niet verbreed. Normale hilus configuratie en longvaattekening binnen de norm; geen overvullingsbeeld. Goed afgrensbare diafragmakoepels met heldere sinus pleurae zonder aanwijzingen voor pleuravocht en/of atelectase. In h…	0
X thorax 07-04-2020, 15:39 Wordt vergeleken met onderzoek van oktober 2015. Goede inspiratie. Mediastinum niet verbreed. Slank corcontour. Hili normaal. Longvaattekening binnen de norm. Geen infiltraat. Geen pleuravocht. Geen focale laesies. Ongewijzigd beeld, COPD kenmerken.	0
X thorax 07-04-2020, 19:05 Hart, hili, mediastinum en longen gb. Laterale claviculafractuur recht, goede stand.	0
07-04-2020, 09:10, X thorax Zittende AP opname. Heldere longvelden met scherpe contour van hart en diafragmakoepels. Kenmerken van COPD. Geen infiltraat, geen pleuravocht. Hili opgebouwd uit vaten. Longcirculatie binnen de norm.	0
X thorax 07-04-2020, 23:18 AP thoraxopname vergeleken met 23 mei 2012. Vergrote corschaduw. Vaatkalk in de aortaboog. Afgeronde costofrenische sinus rechts conform eerder. Geen peribronchiale cuffing of Kerley-B lijnen. Geen stuwingskenmerken, afgrensbaar infiltraten of aanwijzingen voor pleuravocht.	0
07-04-2020, 11:09, X thorax Bekende hoogstand linker diafragmakoepel. Pacemaker in situ, goede positie van de lead in rechteratrium en rechterventrikel. Heldere longvelden met scherpe contour van hart en diafragmakoepels. Geen infiltraat, geen pleuravocht.	0
07-04-2020, 09:42, X thorax Status na verwijdering drain basaal linker onderveld. Mate van hoeveelheid pleuravocht in linker onderveld is grosso modo ongewijzigd. Daarbij ook wat atelectase. Stompe sinus pleura rechts op basis van spoortje pleuravocht. Beeld van COPD.	0
07-04-2020, 09:12, X thorax Beeld van COPD. Ten opzichte van februari 2019 is het thoraxbeeld grosso modo ongewijzigd. Scherpe contour van hart en diafragmakoepels. Geen infiltraat, geen pleuravocht. Longcirculatie binnen de norm. Hili opgebouwd uit vaten. Bekende pleuraverbreding links axillair.	0
07-04-2020, 11:33, X thorax Kenmerken van COPD. Heldere longvelden met scherpe contour van hart en diafragmakoepels. Geen infiltraat, geen pleuravocht. Geen RIP. Hili opgebouwd uit vaten. Longcirculatie binnen de norm.	0
07-04-2020, 11:23, X thorax Kenmerken van COPD. Heldere longvelden met scherpe contour van hart en diafragmakoepels. Geen infiltraat, geen pleuravocht, geen RIP. Hili opgebouwd uit vaten. Longcirculatie binnen de norm.	0
06-04-2020, 15:16, X TWK Normale stand. Geen fractuur. 06-04-2020, 15:16, X thorax Hartgrootte is binnen de norm. Hili en mediastinum niet afwijkend. Longvelden helder met normale interstitiele tekening en normale longvaattekening. Conclusie: geen bijzonderheden. Geen ossaal letsel.	0
X thorax 06-04-2020, 15:41 Opname met patiënt in zittende positie en voor-achterwaartse stralengang. Fors hart. Hili en mediastinum niet afwijkend. Longen helder. Geen overvulling. Conclusie: Fors hart. Geen acute cardiopulmonale pathologie	0
X thorax 06-04-2020, 13:46 Status na mediane sternotomie. Hartgrootte binnen de norm. Hili en mediastinum niet afwijkend. Longen helder. Geen overvulling. Conclusie: Status na mediane sternotomie. Geen acute cardiopulmonale pathologie. Conform 26/03/18.	0
CT HR-thorax 06-04-2020, 12:36 Blanco HRCT scan. Ten opzichte van 30/04/2019. Geen aanwijzingen voor lymfadenopathie (dit is suboptimaal te beoordelen op deze blanco scan). Minimale atherosclerotische veranderingen aan de aorta. Geen pericardvocht of pleuravocht. De longen tonen conform eerder verspreid op enkele locaties een minimaal versterkte subpleurale reticulatie. Het beeld ongewijzigd ten …	0
CT HR-thorax 06-04-2020, 15:11 Wordt vergeleken met conventioneel onderzoek van februari 2020. Lobus vena azygos. Geen verdikte septa. Geen bronchopathie (behoudens mogelijk iets bronchopathie rechts apicaal). Geen bronchiëctasieën. Geen infiltraten. Geen pleuravocht. Axillair beiderzijds geen lymfadenopathie. Mammae voor zover beoordeelbaar normaal. Mediastinaal geen lymfadenopathie. Hilair voor…	0
CT thorax/abdomen 06-04-2020, 08:29 Geen vergelijk beschikbaar. CT thorax: Supraclaviculaire lymfadenopathie rechts. Korte as 12 mm. Station 4 R toont een bolrond kliertje van 8 mm korte as. Ventraal van de aorta ascendens verdenking pathologische klier met korte as van 12 mm. Ook het mediastinum anterius multipele niet pathologisch vergrote maar wel verdachte lymfeklieren. Zie bijvoorbeeld de kl…	0
CT thorax/abdomen 06-04-2020, 16:48 Geen vergelijk beschikbaar. CT thorax: Dubieus contrastuitsparing longarteriën, rechts meer dan links. Waarschijnlijk artefacten. Geen axillaire, hilaire of mediastinale lymfadenopathie. Coronairsclerose. Intrapulmonaal verder geen bijzonderheden. Spoor pleuravocht basaal beiderzijds. Met name links lijkt dit wat hobbelig van aspect. Enkele kleine perifissurale…	0
CT thorax/abdomen 06-04-2020, 11:42 Geen vergelijk beschikbaar. CT thorax: Geen axillaire, hilaire of mediastinale lymfadenopathie. Intrapulmonaal geen bijzonderheden. CT abdomen: De lever toont enkele vlekkige hypodense laesies. Cave metastasen. D.d. hemangioom of anders. Overweeg aanvullend MRI lever. De nieren tonen beiderzijds enkele kleine cysten. Geen para-aortale of para-iliacale lymfadeno…	0
CT thorax/abdomen 06-04-2020, 13:20 Geen vergelijk beschikbaar. CT thorax: Apico ventraal rechts gespiculeerde intrapulmonale laesie van ongeveer 25 mm, d.d. primair longcarcinoom dan wel toch metastase. Apicaal in de onderkwab links en tweede laesie aantoonbaar van ongeveer 12 mm. Mediaal hiervan is een cysteuze laesie met grillige wandverdikking dorsaal aanwezig. Cave ook hier maligniteit. Subt…	0
NB! This is an amendment CT thorax/abdomen 06-04-2020, 20:32 Geen vergelijk beschikbaar. CT thorax: Ademhalingsartefacten. Pleuravocht basaal beiderzijds. Forse klier station 4 R, korte as diameter 13 mm. Ook enkele forse klier station 7. Grootste meet 18 milli met korte as. Forse coronairsclerose. Geen hilaire of axillaire lymfadenopathie. Pericardvocht. Verder intrapulmonaal behoudens enkele pl…	0
CT thorax/abdomen 06-04-2020, 08:14 Geen vergelijk beschikbaar. CT thorax: Station 6 toont wat forse kliertjes, korte as 12 mm. Verder multipele niet pathologisch vergrote mediastinale kliertjes. Geen hilaire of axillaire lymfadenopathie. Intrapulmonaal geen bijzonderheden. CT abdomen: Homogene lever en milt. Multipele niet pathologisch vergrote para-aortale, para-iliacale en inguinale kliertjes …	0
06-04-2020, 13:24, CT thorax Blanco scan. Vergeleken wordt met 25/09/2019. Bekende subpleurale laesie dorsolateraal halverwege linkeronderkwab met diameter 6 mm, ongewijzigd /koppeling/ Nabij de sinus pleura nog een kleine subtiele nodus, ook ongewijzigd qua omvang. Voor het overige ook geen nieuwe gezichtspunten, geen RIP, geen infiltraat. Geen pleuravocht. Mediastinaal alsook hilair geen lymfad…	0
CT thorax 06-04-2020, 08:48 gescand na i.v. contrast, veneuze fase. Wordt vergeleken met conventioneel onderzoek van 30 maart 2020. Axillair beiderzijds geen lymfadenopathie. Mediastinaal geen lymfadenopathie. Rechterhilus normaal. Linker hilus is normaal. Geen belangrijk pericardvocht. Longparenchym toont een normaal beeld. Basaal gering verademd. Geen duidelijke bronchopathie. Geen matglas. Gee…	0
CT thorax 06-04-2020, 14:04 Onderzoek met i.v. contrast. Ten opzichte van 30/08/2017. Er is een gelobuleerde massa in de linkerbovenkwab welke maximaal 6,4 cm meet in het sagittale vlak. Geen duidelijke transfissurale groei. De massa breidt zich uit richting de linker hilus. Geen axillaire of supraclaviculaire lymfadenopathie. Er is een vergrote lymfeklier in level 5 met een korte as van 11 mm /k…	0
CT thorax 06-04-2020, 12:45 Onderzoek met i.v. contrast. Ten opzichte van 24/09/2019 en 04/06/2019. Er is een in essentie ongewijzigde omvang van de niet goed meetbare bekende caviterende consolidatie / pleurale verbredingen met grove verkalkingen hierin ter plaatse van de rechterbovenkwab. Geringe compressie op de vena cava superior, conform. In essentie ongewijzigde omvang van de pathologisch v…	0
06-04-2020, 15:44, CT thorax Blanco scan. In longsetting kenmerken van emfysemateuze veranderingen. Verder geen acute of relevante pathologie. Relatief uitgebreide vaatwandverkalkingen nabij de aortaklep alsook aorta thoracalis ascendens en arcus aorta. In veel mindere mate vaatverkalkingen in de aorta thoracalis descendens. Geen evidente aneurysmatische verwijding, maximale voor-achterwaartse di…	0
06-04-2020, 15:46, CT thorax Blanco scan. Voor de leeftijd vrijwel normaal interstitieel beeld met verder kenmerken van emfysemateuze veranderingen. Lichte fibrotische veranderingen in beide ondervelden. Geen consolidatie of infiltraat, geen pleuravocht. Geen gebieden van matglas. Geen verdikking van de vaatstructuren. Meerdere klieren in het mediastinum alsook hilair beiderzijds echter niet evid…	0
CT thorax 06-04-2020, 17:02 Geen vergelijk beschikbaar. Enkele plaatatelectasen. Bronchiëctasie basaal in de bovenkwab rechts. Subpleurale lineaire densiteitjes onderkwab rechts. Cave lichte fibrose. In 2013 ook in mindere mate al aanwezig. Niet erg indrukwekkend. Verder geen bijzonderheden. Geen matglas. Geen axillaire, hilaire of mediastinale lymfadenopathie. Opvallend kliertje mediastinum ante…	0
NB! This is an amendment CT thorax 06-04-2020, 20:49 Bilateraal matglas dorsaal. Kan goed passen bij COVID-19 alhoewel subtiel en aspecifiek. CORADS 5. <10% aangedaan. Forse coronairsclerose. Cholecystolithiasis. Vergrote bijnier links, HU>10, overweeg CT volgens bijniettumorprotocol ter zijner tijd. Enkele intrapulmonale kliertjes. Verder geen bijzonderheden intrapulmonaal. Geen axillaire, hilai…	0
CT thorax 06-04-2020, 12:44 Vergelijking met het onderzoek van 31/03/20. Conform pericardvocht. Conform ruime hoeveelheid pleuravocht beiderzijds met links beeld van geloketteerd pleuravocht dorso laterobasaal. Infiltraat linkeronderkwab en toegenomen tekening overige longweefsel links; lymphangitis carcinomatosa niet uit te sluiten. In de rechterlong behoudens de compressie-atelectase door het p…	1
CT thorax 06-04-2020, 11:35 COVID protocol. Intrapulmonaal geen bijzonderheden. Geen lymfadenopathie. Classificatie: CO-RADS 1	0
CT thorax 06-04-2020, 11:35 COVID protocol. Intrapulmonaal geen bijzonderheden. Geen lymfadenopathie. Classificatie: CO-RADS 1	0
06-04-2020, 12:59, CT thorax Spoed blanco CT thorax. Bekend beeld van COPD. Verder normaal interstitieel beeld. Wat bronchopathie met bronchiëctasievorming. Lichte fibrotische veranderingen. Geen gebieden met matglas, geen infiltraat, geen consolidatie. Geen pleuravocht. Geen vaatwandverdikkingen. Mediastinaal alsook hilair geen lymfadenopathie. Uitgebreide coronaire vaatverkalkingen. Conclusie: …	0
CT thorax 06-04-2020, 16:42 Fibrotische afwijkingen beiderzijds apicaal, verder intrapulmonaal geen bijzonderheden. Geen lymfadenopathie. Conclusie: Geen bijzonderheden. Classificatie: CO-RADS 1	0
Addendum: Met name in beide ondervelden een enkele kleine noduli met wellicht minimaal wat matglasaspect echter niet uitgesproken. Mijn inziens te weinig kenmerken voor COVID-19. 06-04-2020, 12:05, CT thorax Blanco scan. Bekend beeld van COPD. Basaal in linker en rechterbovenkwab soort van kleine nodus mijn inziens op basis van verdikking van vaatstructuren. Verder wat fibrotische veranderingen i…	0
06-04-2020, 12:05, CT thorax Blanco scan. Bekend beeld van COPD. Basaal in linker en rechterbovenkwab soort van kleine nodus mijn inziens op basis van verdikking van vaatstructuren. Verder wat fibrotische veranderingen in middenkwabsgebied alsook dorsobasaal beide ondervelden. Bronchiëctasievorming beiderzijds. Geen gebieden met matglas, geen infiltraat, geen consolidatie. Geen pleuravocht. Geen …	0
NB! This is an amendment CT thorax 06-04-2020, 19:04 Matglas RBK, MK, en in mindere mate ook ROK en LOK. Lijkt met name peribronchovasculair georienteerd. Lineaire consolidaties MK. Subtiel ook fijnnodulair peribronchovasculair beeld MK. Geen gedilateerde vaten. Al met al gezien toch uitgebreid matglas kan het beeld passen bij COVID-19. Mogelijk in combinatie met pre-existente afwijkingen MK. COR…	1
06-04-2020, 12:26, CT thorax Blanco scan. Wat matige inspiratiestand. Hierdoor iets matglasaspect met name rechter longveld echter dit is mijn inziens niet reëel. Afhankelijk van haar maius positie. Pleuravocht in rechter onderveld met geringe atelectase. Verder opvallende vaatstructuren. Geen duidelijke verdikking. Opvallende pulmonale vaatstructuren. Met name ook arterie pulmonalis beiderzijds.…	0
CT thorax 06-04-2020, 04:08 Geen lymfadenopathie. Infiltraat rechteronderkwab met spoor pleuravocht. Overige longvelden helder. Fibrotische streng sinus pleurae links dorsaal. Conclusie: Infiltraat rechteronderkwab met enige reactief pleuravocht. Classificatie: CO-RADS 2	1
CT thorax 06-04-2020, 02:23 Blanco scan helaas verstoord door bewegingsartefacten wat vooral de beoordeling in longparenchymsetting benadeeld. Rechts apicaal een klein RIP met spiculae met diameters van 1,3 x 0,8 cm /koppeling/. Verder intrapulmonaal voor zover te beoordelen met alle bewegingsartefacten, geen bijzonderheden. In weke delensetting multipele mediastinale klieren en mogelijk ook hila…	0
CT thorax 06-04-2020, 14:21 Onderzoek met i.v. contrast. Ten opzichte van 27/01/2020 en 03/05/2018. Geen axillaire of supraclaviculaire lymfadenopathie. Ongewijzigde prominente lymfeklier in level 6 met een korte as van 8 mm. Geen hilaire lymfadenopathie. Minimale coronairsclerose. Geen pericardvocht of pleuravocht. De longen tonen centrilobulair emfyseem. Atelectatische veranderingen in de lingu…	0
CT thorax 06-04-2020, 08:38 Wordt vergeleken met conventioneel onderzoek van 5 november 2019. Gescand na i.v. contrast, veneuze fase. Axillair beiderzijds geen lymfadenopathie. Mammae voor zover beoordeelbaar normaal. Mediastinaal geen lymfadenopathie. Spoortje pericardvocht. Coronaire sclerose. Hilair beiderzijds geen lymfadenopathie. Enkele verkalkingen van de aorta. Wat kleiner volume van de l…	0
06-04-2020, 11:47, CT thorax Blanco scan. Patiënt bekend met COPD. Normaal interstitieel longbeeld beiderzijds. Geen gebieden met matglas. Geen vasculaire verdikking. Geen infiltraat, geen consolidatie. Geen pleuravocht. Geen hilaire of mediastinale lymfadenopathie. Conclusie: Geen acute of relevante pathologie. Geen kenmerken van COVID-19.	0
CT thorax 06-04-2020, 13:43 Vergelijking met het onderzoek van 02/01/20. In longparenchymsetting is er nu een consolidatie aantoonbaar tegen de fissura minor rechts in het apicale segment van onderkwab /koppeling/ terwijl de kleine consolidatie paracardiaal in de mediale segment van de middenkwab nu verdwenen is.. Ongewijzigd de fibrotische afwijkingen rechts apicaal. Voor zover te beoordelen gee…	1
CT thorax 06-04-2020, 11:20 Wordt vergeleken met conventioneel onderzoek van april 2020. Gescand na i.v. contrast, veneuze fase. Axillair beiderzijds geen lymfadenopathie. Multipele vergrote klieren mediastinaal. Referentie klier rechts pretracheaal. 20 mm. Klier subcarinaal: 24 mm. Uitgebreide bilaterale consolidaties met luchtbronchogram. Zeer wel mogelijk tumor infiltraat. Deze consolidaties w…	0
CT thorax 06-04-2020, 13:10 Intrapulmonaal geen bijzonderheden. Axillair, mediastinaal en hilair geen lymfadenopathie. Als toevalsbevinding een kleine mediodorsale breuk van het linker hemi diafragma met herniatie van intraperitoneaal vet /koppeling/ /koppeling/. Onder het diafragma voor zover afgebeeld geen bijzonderheden. Conclusie: Kleine breuk met vetherniatie dorsomediaal linker hemidiafragm…	0
CT thorax 06-04-2020, 10:54 Ten opzichte van 20/03/20 zijn er nu met name ter plaatse van de bovenkwab beiderzijds multipele gebieden ontstaan met groundglass densiteit en. Beiderzijds basaal en spoor pleuravocht en perifere consolidaties en geringe atelectatische afwijkingen en in mindere mate kleine vlekkige densiteiten. Al deze bevindingen zijn nieuw. In weke delensetting bekend enkele kleine …	1
NB! This is an amendment CT thorax 06-04-2020, 20:12 Forse ademhalingsartefacten waardoor moeilijk te beoordelen. Er lijkt subtiel matglas basaal beiderzijds te zijn met mogelijk ook parenchymal bands. Zou kunnen passen bij COVID-19, CORADS 4-5. Minder dan 10% aangedaan. Verder intrapulmonaal geen bijzonderheden. Enkele niet-pathologisch vergrote mediastinale en axillaire kliertjes. Meegescande b…	0
CT thorax 06-04-2020, 15:03 Blanco scan. In longsetting alleen ter hoogte van de dorsale sinus pleurae rechts en net daarboven iets verhoogde attenuatie. Geen aanwijzingen voor matglasfenomeen of crazy paving. Derhalve verdenking op COVID-19 laag, CO-RADS 1.	0
NB! This is an amendment CT thorax 06-04-2020, 21:14 Lineaire densiteiten basaal beiderzijds imponeert als plaatatelectasen. CORADS 2. Bronchiëctasieën onderkwabben beiderzijds alsook subtiel in de lingula. Verder geen bijzonderheden. Forse coronairsclerose. Geen axillaire, hilaire of mediastinale lymfadenopathie. Verdenking cyste in de linkerleverkwab. Verder aan de meegescande buikorganen geen …	0
CT thorax 06-04-2020, 13:12 Gescand na i.v. contrast, veneuze fase. Wordt vergeleken met conventioneel onderzoek van oktober 2019. CT van december 2017. Axillair beiderzijds geen lymfadenopathie. Mediastinaal enkele lymfeklieren, diameters zijn binnen de norm. Verkalkingen van de aorta. Coronaire sclerose. Klein spoortje pericardvocht. Hilair beiderzijds geen lymfadenopathie. Wat strengvormige co…	0
CT thorax 06-04-2020, 16:05 Wordt vergeleken met conventioneel onderzoek van 31 maart 2020. CT thorax augustus 2016. Gescand na i.v. contrast, deze fase. Axillair beiderzijds geen lymfadenopathie. Mediastinaal enkele lymfekliertjes, de grootste rechts pretracheaal, 11 mm, net iets te groot. Overige klieren binnen de norm. Hilair beiderzijds geen lymfadenopathie. Spoortje pericardvocht. Thymusrest…	1
CT HR-thorax 06-04-2020, 09:20 HRCT. Wordt vergeleken met conventioneel onderzoek van 25 februari 2020. Normaal beeld van het longparenchym. Geen verdikte interlobaire septa. Geen infiltraten. Geen pleuravocht. Normaal beeld. Geen aanwijzingen voor ILD. Geen lymfadenopathie. Mammae voor zover beoordeelbaar normaal.	0
X thorax 06-04-2020, 13:32 Ten opzichte van 2012 nu multipele ronde densiteiten over beide longen, rechts 2, links minimaal 5 waarvan de grootste zich bevindt ter plaatse van het anteriorsegment van bovenkwab met een maximale diameter van 7,7 cm. D.d. longmetastasen van onbekende tumor, minder waarschijnlijk primaire longmaligniteit linkerbovenkwab met metastasering naar de longen. Hart, rechterh…	0
X thorax 06-04-2020, 15:24 PA en lateraal. Geen onderzoek ter vergelijk. Slank mediastinum en hart. Scherp begrensde diafragmakoepels. Heldere sinus pleura. Geen aanwijzingen voor pleuravocht. Hili opgebouwd uit vaten. De longen tonen geen omschreven haarden of infiltraten. Longvaattekening binnen de norm. Beide longen liggen aan. Normaal aspect van de wervelkolom. Conclusie: Geen omschreven haar…	0
X thorax 06-04-2020, 08:10 Hartgrootte is binnen de norm. Hili en mediastinum niet afwijkend. Longvelden helder met normale interstitiele tekening en normale longvaattekening. Conclusie: geen bijzonderheden.	0
X thorax 06-04-2020, 09:51 PA en lateraal. Geen onderzoek ter vergelijk. Slank mediastinum. Hartgrootte binnen de norm. Scherp begrensde diafragmakoepels. Heldere sinus pleura. Geen aanwijzingen voor pleuravocht. Hili opgebouwd uit vaten. De longen tonen geen omschreven haarden of infiltraten. Longvaattekening binnen de norm. Beide longen liggen aan. Degeneratieve kenmerken aan de wervelkolom. He…	0
X thorax 06-04-2020, 14:59 Ter vergelijking het onderzoek 13 februari 2020. Staande opname, goede inspiratiestand. Slank hart. Het mediastinum is niet verbreed. Normale hilaire structuren. Geen infiltraat of overvulling. Geen aanwijzingen voor intrapulmonaal RIP. Geen pneumothorax. Het ribskelet is intact. Conclusie: Cardiopulmonaal ongewijzigd beeld. Geen aanwijzingen voor pneumothorax.	0
X thorax 06-04-2020, 08:17 Hartgrootte is binnen de norm. Hili en mediastinum niet afwijkend. Longvelden helder met normale interstitiele tekening en normale longvaattekening. Conclusie: geen bijzonderheden, met name geen aanwijzingen voor longmetastasen..	0
06-04-2020, 11:37, X ribben Ribdetail rechts basaal met marker in situ. Normale stand. Geen ossaal letsel, geen fractuur. 06-04-2020, 11:35, X thorax Kenmerken van COPD. Heldere longvelden met scherpe contour van hart en diafragmakoepels. Geen pleuravocht, geen pneumothorax. Subtiel verdichting net caudaal van rechterhilus in rechteronderkwab, wellicht sprake van een minimaal infiltraatje dan wel…	1
X thorax 06-04-2020, 09:46 Wordt vergeleken met onderzoek uit 2008. Goede inspiratie. Mediastinum is niet verbreed. Plompe hilus rechts. Slank corcontour. Elongatio aortae. Sterk emfysemateus longbeeld. Geen focale laesies. Ook links apicaal geen afwijking. Degeneratieve wervelkolom. Scapula links voor zover zichtbaar ook geen afwijking. Ribben links normaal. Conclusie. Sterk emfysemateus longbee…	0
X thorax op zaal 06-04-2020, 18:31 Vergroot cor. Evident toegenomen ten opzichte van 30/06/2016. Ook een prominente azygosschaduw. Diffuus wat grillige longvaattekening. Geen Kerley-lijntjes. Geen aanwijzingen voor pleuravocht (weke delen overprojectie basaal beiderzijds). Geen aanwijzingen voor een infiltraat. Conclusie: Evident vergroot cor, nieuw. Tekenen van stuwing van de longvaattekening.	0
X thorax op zaal 06-04-2020, 08:38 Wordt vergeleken met onderzoek van 2 dagen geleden. Goede positie endotracheale tube, ligt thans wat teruggetrokken. Matige inspiratie. Uitgebreide bilaterale consolidaties, min of meer status quo. Geen grote hoeveelheden pleuravocht. Longen lijken beiderzijds goed aan te liggen. Geen grote wijzigingen.	1
X thorax op zaal 06-04-2020, 08:28 Wordt vergeleken met onderzoek van 2 dagen geleden. Goede positie endotracheale tube. Jugularis lijn rechts ligt wat diep, ongewijzigd. Bilaterale consolidaties, lijken beiderzijds minimaal wat afgenomen. Geen grote hoeveelheden pleuravocht. Maagsonde in situ. Longen liggen goed aan.	1
X thorax op zaal 06-04-2020, 12:15 Wordt vergeleken met onderzoek van 3 april 2020. Goede positie endotracheale tube. Maagsonde in situ. Uitgebreide bilaterale consolidaties. Dubieus minimaal wat afgenomen. Iets afname van pleuravocht links. Longen liggen goed aan. Jugularis lijn rechts verwijderd.	1
06-04-2020, 12:24, X thorax op zaal AP opname. Ten opzichte van 31/03/2020 is het thoraxbeeld grosso modo ongewijzigd. Geen duidelijke verbetering.	0
X thorax 06-04-2020, 09:57 Wordt vergeleken met juni 2014. Goede inspiratie. Mediastinum niet verbreed. Slank corcontour. Hili normaal. Longvaattekening binnen de norm. Geen focale laesies. Geen infiltraat. Geen pleuravocht. Oude ribfracturen rechts conform. Ongewijzigd normaal beeld.	0
06-04-2020, 10:43, X thorax Ten opzichte van de 5 april jl. is het beeld volledig ongewijzigd. Drain in situ met tip in rechterlong top. Ongewijzigd positie.	0
06-04-2020, 13:51, X thorax Subtiel wat versterkt interstitieel beeld perifeer beide longvelden mogelijk ook op basis van kleine gebieden met matglasaspect. Ten opzichte van 02/04/2020 lijkt het beeld iets minder uitgesproken. Geen pleuravocht.	0
X thorax 06-04-2020, 16:08 PA en lateraal. Ten opzichte van het pre-operatieve onderzoek van 31/03/2020. Thans status na een sternotomie en CABG. Slank mediastinum en hart. Scherp begrensde diafragmakoepel en heldere sinus pleura rechts. Afgeronde sinus pleura links op basis van enig pleuravocht. Ongewijzigde hili. De ontplooide longen tonen geen omschreven haarden of infiltraten. Longvaattekenin…	0
X thorax 06-04-2020, 08:59 PA en lateraal. Ten opzichte van 05/04/2020. Mammaprothese links, conform. Thoraxdrain rechts, conform. Geringe hoogstand van het rechter hemidiafragma. In essentie ongewijzigde hoeveelheid resterend pleuravocht rechts basaal. Geen aanwijzingen voor pleuravocht aan de linkerzijde. Longvaattekening binnen de norm. Er is beiderzijds geen pneulijn afgrensbaar. Geen subcuta…	0
X thorax 06-04-2020, 10:10 Wordt vergeleken met onderzoek van 6 maart 2020. Pleuravocht rechts. Gering afgenomen. Ook verbeterde luchthoudendheid rechts basaal, afname van infiltraat/atelectase. Geen focale laesies. Links een normaal beeld.	1
X thorax 06-04-2020, 08:51 PA en lateraal. Ten opzichte van 04/04/2020. Ongewijzigde cardiomediastinale schaduw. Er is volumeverlies dorsobasaal beiderzijds op basis van pleuravocht, aangrenzende atelectatische en consolidatieve veranderingen. De geloketteerde collectie aan de rechterzijde is wat afgenomen. Longvaattekening binnen de norm. Er is beiderzijds geen pneulijn afgrensbaar. Minimale deg…	1
X thorax 06-04-2020, 09:10 PA en lateraal. Ten opzichte van de zittende opname van 03/04/2020 en ten opzichte van 16/06/2019. Ongewijzigde cardiomediastinale schaduw. Scherp begrensde diafragmakoepels. Heldere sinus pleura. Geen aanwijzingen voor pleuravocht. De consolidatie dorsobasaal in de rechterbovenkwab is toegenomen in densiteit. D.d. infectieuze origine. Longvaattekening binnen de norm. E…	1
X thorax 06-04-2020, 15:07 Hartgrootte is binnen de norm. Hili en mediastinum niet afwijkend. Longvelden helder met normale interstitiele tekening en normale longvaattekening. Conclusie: geen bijzonderheden.	0
X thorax 06-04-2020, 10:58 Ter vergelijking het onderzoek van 2 maart 2020. Staande opname, goede inspiratiestand. Volumeverlies rechts onder passend bij pleuravocht. Bijkomend infiltraat geenszins uitgesloten. Verder geen essentiële wijzigingen in het cardiopulmonale beeld. Conclusie: Thans ruime hoeveelheid pleuravocht rechts onder. Bijkomend infiltraat niet uitgesloten.	1
X thorax 06-04-2020, 09:43 Ook wordt vergeleken met onderzoek van 3 februari 2020. Goede inspiratie. Mediastinum niet verbreed. Pleuravocht links. Iets afgenomen. Linkerlong ligt thans goed aan. Longvaattekening binnen de norm. Mamillaschaduw rechts. Degeneratieve wervelkolom met haakvorming. Beeld is verbeterd.	0
X thorax 06-04-2020, 16:27 Wordt vergeleken met CT van hedenochtend. Conventioneel onderzoek 20 januari 2020. Zittende patiënt. Bekende laesie rechts. Rechterlong ligt aan, geen pneumothorax, geen subcutaan emfyseem. Geen grote hoeveelheden vocht/bloed rechts basaal. Cardiomegalie. Longvaattekening is binnen de norm.	0
X thorax 06-04-2020, 10:16 Wordt vergeleken met onderzoek van 3 februari 2020. Redelijke inspiratie. Pleuravocht links. Lijkt gering toegenomen. Longvaattekening binnen de norm. Geen focale laesies. Geen infiltraten.	0
X thorax 06-04-2020, 12:53 Geen eerder onderzoek ter vergelijking. Vergroot hart met een CTR van 55,8. Hili en mediastinum niet afwijkend. Pleuravocht beiderzijds. Iets geaccentueerde longvaattekening met Kerley-B lijnen. Conclusie: beeld passend bij longvaatovervulling met Kerley-B-lijnen pleuravocht. Cardiomegalie..	0
X thorax 06-04-2020, 21:06 Slank cor. Het mediastinum is niet verbreed. Normaal aspect van de hili. Diffuus wat grillige longvaattekening. Dit is vergelijkbaar met de voorgaande onderzoeken. Er zijn geen nieuwe consolidaties zichtbaar. Ook geen aanwijzingen voor pleuravocht. Beeld in essentie ongewijzigd ten opzichte van 20/01/2020.	0
X thorax 06-04-2020, 18:29 Status na sternotomie. Bekend fors cor. Het mediastinum is niet verbreed. Wel enige elongatio aortae. Ongewijzigd aspect van de hili. Bekende wat grillige longvaattekening, beperkt versterkt in de bovenvelden. Enige perihilaire bronchuswandverdikking. Geen aanwijzingen voor pleuravocht. Beperkte plaatatelectase links basaal, afgenomen ten opzichte van 18/10/2018. Geen z…	0
X thorax 06-04-2020, 09:03 PA en lateraal. Ten opzichte van 07/10/2019, 11/10/2018 en 17/04/2018. Ongewijzigde cardiomediastinale schaduw. Scherp begrensde diafragmakoepels. Heldere sinus pleura. Geen aanwijzingen voor pleuravocht. Ongewijzigd aspect van beide hili. De longen tonen geen omschreven haarden of infiltraten. Longvaattekening binnen de norm. Beide longen liggen aan. Oude ribfractuur l…	0
X thorax 06-04-2020, 09:35 Ter vergelijking het onderzoek van 11 maart 2020. Staande opname, goede inspiratiestand. Geen pleuravocht. De hartgrootte is binnen normale grenzen. Het mediastinum is niet verbreed. Mogelijk iets forse hilaire structuren, niet gewijzigd ten opzichte van het voorgaand onderzoek. Onveranderd wat versterkte interstitiële tekening. Een en ander kan passen in het kader van …	0
06-04-2020, 13:39, X thorax Patiënt aan de monitor. Heldere longvelden met scherpe contour van hart en diafragmakoepels. Geen pleuravocht. Geen infiltraat, geen consolidatie. Hili opgebouwd uit vaten. Longcirculatie binnen de norm.	0
X thorax 06-04-2020, 13:52 Wordt vergeleken met onderzoek van 15 maart 2020. Diepe inspiratie. Mediastinum niet verbreed. Geringe cardiomegalie. Wat plompe hilus rechts conform. Geen infiltraat. Geen focale laesies. Ongewijzigd COPD beeld.	0
X thorax 06-04-2020, 15:58 PA en lateraal. Geen onderzoek ter vergelijk. Slank mediastinum. Hartgrootte binnen de norm. Scherp begrensde diafragmakoepels. Heldere sinus pleura. Geen aanwijzingen voor pleuravocht. Hili opgebouwd uit vaten. De longen tonen geen omschreven haarden of infiltraten. Longvaattekening binnen de norm. Er is beiderzijds geen pneulijn afgrensbaar. Geen subcutaan emfyseem. G…	0
X thorax 06-04-2020, 16:43 Tepel piercing rechts. RIP links paramediaan apicaal; cave maligniteit. Overige longvelden helder. Hart, hili en mediastinum niet afwijkend. Conclusie: Verdenking RIP links paramediaan apicaal. Uitslag telefonisch doorgegeven: door:xxxxxer Hooijboer op: 06-04-2020, 17:00 aan:xxxxedarts	0
X thorax 06-04-2020, 12:22 Hartgrootte is binnen de norm. Hili en mediastinum niet afwijkend. Longvelden helder met normale interstitiele tekening en normale longvaattekening. Conclusie: geen bijzonderheden, met name geen aanwijzingen voor longmetastasen. Conform 01/10/19.	0
X thorax 06-04-2020, 19:09 Slank cor. Het mediastinum is niet verbreed. Diffuus wat grillige longvaattekening, dit is conform. Beperkte plaatatelectase links basaal. Geen zeker infiltraat. Ook geen aanwijzingen voor pleuravocht.	0
X thorax 06-04-2020, 13:18 Staande opname, goede inspiratiestand. Geen pleuravocht. Geen acute cardiopulmonale pathologie, geen aanwijzingen voor infiltraat of overvulling. Geen aanwijzingen voor intrapulmonaal RIP. Het ribskelet is intact. Conclusie: Geen aanwijzingen voor intrapulmonale metastasen	0
X thorax 06-04-2020, 13:18 Staande opname, goede inspiratiestand. Geen pleuravocht. Geen acute cardiopulmonale pathologie, geen aanwijzingen voor infiltraat of overvulling. Geen aanwijzingen voor intrapulmonaal RIP. Het ribskelet is intact. Conclusie: Geen aanwijzingen voor intrapulmonaal RIP.	0
CT thorax 05-04-2020, 19:55 Blanco CT thorax. Onderzoek gedegradeerd door metaal artefacten. Geen eerder onderzoek ter vergelijk. Status na sternotomie bij CABG. Prominent hart. Tracheatube in situ met tip boven de carina. Geen aanwijzingen voor pathologische axillaire lymfadenopathie. Mediastinaal zijn enkele lymfeklieren zichtbaar met een maximale korte as diameter van ca. 11 mm laag paratrache…	1
CT thorax 05-04-2020, 12:35 Blanco CT thorax. Ter vergelijk 02/04/19. Onderzoek enigszins gedegradeerd door bewegingsartefacten. Mediastinaal zijn conform voorgaand onderzoek enkele mediastinale lymfeklieren zichtbaar met een maximale korte as diameter van ca. 8 mm subcarinaal derhalve binnen de norm. Voor zover te beoordelen geen aanwijzingen voor hilaire lymfadenopathie. Geen pleuravocht en/of …	1
CT thorax 05-04-2020, 18:50 Blanco CT thorax. Geen eerder onderzoek ter vergelijk. Axillair beiderzijds meerdere kleine lymfeklieren met een maximale korte as diameter binnen de norm. Mediastinaal zijn meerdere lymfeklieren zichtbaar met een maximale korte as diameter van ca. 6 mm derhalve binnen de norm. Voor zover te beoordelen op huidige blanco CT onderzoek suggestie van hilaire lymfeklier rec…	0
CT thorax 05-04-2020, 14:39 Blanco CT thorax. Ter vergelijk conventionele opname d.d. 04/07/18. Geen aanwijzingen voor pathologische axillaire lymfadenopathie. Mediastinaal is slechts een enkele kleine lymfeklier zichtbaar, niet pathologisch vergroot. Voor zover te beoordelen hilair rechts kleine lymfeklier met een maximale korte as diameter van ca. 6 mm derhalve binnen de norm. Geen aanwijzingen…	1
CT thorax 05-04-2020, 16:07 Blanco CT thorax. Geen eerder onderzoek ter vergelijk. Axillair beiderzijds een enkele lymfeklier deels met vettige hilus en een maximale korte as diameter binnen de norm. Mediastinaal is slechts een enkele kleine lymfeklier zichtbaar, niet pathologisch vergroot. Voor zover te beoordelen hilair rechts lymfeklier met een maximale korte as diameter van ca. 8 mm derhalve …	0
CT thorax 05-04-2020, 18:26 Blanco CT thorax. Ter vergelijk 09/03/20. Geen aanwijzingen voor pathologische axillaire lymfadenopathie. Mediastinaal is conform voorgaand onderzoek een enkele kleine lymfeklier zichtbaar met een maximale korte as diameter binnen de norm. Voor zover te beoordelen geen aanwijzingen voor hilaire lymfadenopathie beiderzijds. Coronairsclerose ter hoogte van de LAD. Geen a…	0
CT thorax 05-04-2020, 18:04 Blanco CT thorax. Geen eerder onderzoek ter vergelijk. Onderzoek gedegradeerd door bewegingsartefacten. Geen aanwijzingen voor pathologische axillaire lymfadenopathie. Mediastinaal zijn enkele lymfeklieren zichtbaar met een maximale korte as diameter van ca. 9 mm laag paratracheaal rechts, derhalve nog binnen de norm. Voor zover te beoordelen op het huidige blanco CT-o…	0
CT thorax 05-04-2020, 19:35 Blanco CT thorax. Geen eerder onderzoek ter vergelijk. Status na sternotomie met cerclagedraden in situ. Aortaklepprothese. Geen aanwijzingen voor pathologische axillaire lymfadenopathie. Mediastinaal zijn meerdere lymfeklieren zichtbaar met een maximale korte as diameter van ca. 5 mm laag paratracheaal rechts en 11 mm subcarinaal. Voor zover te beoordelen hilair beide…	0
CT thorax 05-04-2020, 20:27 Blanco CT thorax. Geen eerder onderzoek ter vergelijk. Geen aanwijzingen voor pathologische axillaire lymfadenopathie. Mediastinaal zijn meerdere kleine lymfeklieren zichtbaar met een maximale korte as diameter ca. 6 mm derhalve binnen de norm. Axillair rechts kleine lymfeklier met een maximale korte as diameter van ca. 5 mm derhalve binnen de norm. Geen aanwijzingen v…	1
CT thorax 05-04-2020, 06:56 Blanco CT thorax. Emfysemateus longbeeld. Thans gespiculeerde longnodus van 1,4 cm perihilair in de middenkwab suspect voor primaire longmaligniteit. Enkele perifissurale noduli langs de fissuren. Geen matgla verdichtingen of consolidatie. Geen lymfadenopathie. Ernstige coronaire atherosclerose. Status na gastric bypass. Plompe bijnieren beiderzijds. Fors kaliber van d…	0
Addendum: Met kennis van dit onderzoek is de nodus ook zichtbaar op de scan van 20-06-2019 (serie 202 IMA 123), gegroeid. CT thorax 05-04-2020, 06:56 Blanco CT thorax. Emfysemateus longbeeld. Thans gespiculeerde longnodus van 1,4 cm perihilair in de middenkwab suspect voor primaire longmaligniteit. Enkele perifissurale noduli langs de fissuren. Geen matgla verdichtingen of consolidatie. Geen lymf…	0
X thorax 05-04-2020, 11:23 AP-opname bij liggende patiënt. Geen eerder onderzoek ter vergelijk. Grootte van hartfiguur voor liggende AP-opname vermoedelijk nog binnen de norm. Het mediastinum superius is niet verbreed. Normale hilus configuratie en longvaattekening binnen de norm; geen evident overvullingsbeeld. Goed afgrensbare diafragmakoepels zonder aanwijzingen voor grote hoeveelheden pleurav…	0
X thorax op zaal 05-04-2020, 00:07 AP thoraxopname vergeleken met 23 januari 2020. Hoge positie van de IABP markering projecterend in de aortaboog. Slank cor en mediastinum superius. Longvelden helder. Geen aanwijzing voor pneumothorax of ribfractuur. Reanimatiepad rechts. Uitslag telefonisch doorgegeven: door:xxxxxo xqxqxxxx op: 05-04-2020, 08:20 aan:xxxxeling hartbewaking	0
X thorax op zaal 05-04-2020, 18:21 AP half zittende opname. Ten opzichte van 01/04/2020. Er projecteert een drain over de patiënt. In essentie ongewijzigde cardiomediastinale schaduw. Er is volumeverlies dorsobasaal beiderzijds vermoedelijk op basis van pleuravocht en atelectase. Een superponerend infiltraat kan basaal niet worden uitgesloten Er is beiderzijds geen pneulijn afgrensbaar. De apical…	1
X thorax op zaal 05-04-2020, 18:46 AP zittende opname. Ten opzichte van 31 drie 2020 (links en CTA pulmonalis). Slank mediastinum en hart. Scherp begrensde diafragmakoepels. Heldere sinus pleura. Geen aanwijzingen voor pleuravocht. Ongewijzigde hili. Er is thans een lineaire consolidatie links basaal. D.d. paracardiaal vet, atelectase of infiltratief. Longvaattekening binnen de norm. Er is beider…	1
X thorax op zaal 05-04-2020, 17:05 AP-opname bij liggende patiënt. Ter vergelijk 03/04/20. De tracheatube projecteert zich ca. 63 mm boven de carina. De maagsonde is naar distaal toe niet goed te vervolgen. Thans jugularislijn via rechts in situ met de tip ter hoogte van de vena cava superior. Geen aanwijzingen voor pneumothorax. Verder een in essentie ongewijzigd thoraxbeeld met bekende versterk…	1
X thorax op zaal 05-04-2020, 17:00 AP-opname bij halfzittende patiënt. Ter vergelijk 29/03/20. Pacemaker projecterend over de linkerhemithorax met drietal intacte leads. De tracheatube projecteert zich ca. 2,5 cm boven de carina. Maagsonde is tot onder het linkerhemidiafragma te vervolgen. Status na plaatsing van jugularislijn via rechts met een tip ter hoogte van vermoedelijk distale vena cave s…	1
X thorax op zaal 05-04-2020, 13:12 AP-opname bij liggende patiënt. Ter vergelijk 04/04/20. Maagsonde projecteert zich thans net onder het diafragma derhalve minder diepe positie ten opzichte van voorgaand onderzoek. Grootte van hartfiguur binnen de norm met goede afgrensbaarheid. Goed afgrensbare diafragmakoepels zonder aanwijzingen voor grote hoeveelheden pleuravocht en/of atelectase. Geen aanwi…	0
X thorax 05-04-2020, 09:48 Opname in twee richtingen bij staande patiënt. Ter vergelijk 04/04/20. Bekende status na mamma-amputatie rechts. Mammaprothese links in situ. Slanke hartschaduw. Het mediastinum superius is niet verbreed. Normale hilus configuratie en longvaattekening binnen de norm; geen overvullingsbeeld. Thoraxdrain rechts basaal in situ met de tip aan anterieure zijde en thans proje…	0
X thorax 05-04-2020, 11:09 AP-opname bij zittende patiënt. Ter vergelijk 01/04/20. Pacemaker projecterend over de linkerhemithorax met intacte monolead ter hoogte van rechteratrium. Prominent hartfiguur voor zover te beoordelen bij zittende AP-opname. Normale hilus configuratie. Longvaattekening nog binnen de norm; geen evident overvullingsbeeld. Thans beeld van versterkte densiteit rechter onder…	1
X thorax 05-04-2020, 11:22 Ter vergelijk 02/04/20. Bekende postoperatieve status rechts met volumeverlies en thoraxdrain rechts apicodorsaal in situ. Thans beeld van luchtvloeistofspiegel ventrale rechterbovenkwab. Tevens licht versterkte densiteit ondervelden beiderzijds met name rechts en in mindere mate links d.d. summatie van versterkte bronchovasculaire tekening, infiltratief. Verder goed af…	0
X thorax 05-04-2020, 11:10 Opname in twee richtingen bij staande patiënt. Ter vergelijk 13/02/20. Grootte van hartfiguur binnen de norm. Het mediastinum superius is niet verbreed. Normale hilus configuratie en longvaattekening binnen de norm; geen overvullingsbeeld. Postoperatieve status links na wigexcisie. Thoraxdrain links apicodorsaal in situ. Geen herkenbare pneumothorax. Minimaal subcutaan …	0
X thorax 05-04-2020, 14:22 Opname in twee richtingen bij staande patiënt. Ter vergelijk 07/01/20 en CT d.d. 14/01/20. COPD kenmerken. Slanke hartschaduw. Het mediastinum superius is niet verbreed. Ongewijzigde hilus configuratie beiderzijds. Bekende hilaire massa rechts als op het CT-onderzoek wordt niet herkend op het huidige conventionele onderzoek. Ten opzichte van voorgaand onderzoek afname v…	1
X thorax 05-04-2020, 15:20 AP-opname bij zittende patiënt. Geen eerder onderzoek ter vergelijk. COPD kenmerken. Grootte van hartfiguur voor zittende AP-opname vermoedelijk nog binnen de norm. Het mediastinum superius is niet verbreed. Normale hilus configuratie en longvaattekening binnen de norm; geen overvullingsbeeld. Goed afgrensbare diafragmakoepels zonder aanwijzingen voor pleuravocht en/of …	0
X thorax 05-04-2020, 18:12 PA en lateraal. Geen onderzoek ter vergelijk. Slank mediastinum. Iets fors hart. De CTR bedraagt 0,58. Scherp begrensde diafragmakoepels. Heldere sinus pleura. Geen aanwijzingen voor pleuravocht. Hili opgebouwd uit vaten. De longen tonen geen omschreven haarden of infiltraten. Er is beiderzijds geen pneulijn afgrensbaar. Geen subcutaan emfyseem. Verdenking op 1 en mogel…	0
X thorax 05-04-2020, 14:09 Opname in twee richtingen bij staande patiënt. Ter vergelijk 03/04/20. Status na sternotomie met cerclagedraden in situ waarbij onderbreking van meest caudale cerclagedraad en tweede cerclagedraad vanaf craniaal gezien. Pacemaker projecterend over de linkerhemithorax met tweetal intacte leads. Licht prominent hartfiguur. Licht versterkte longvaattekening passend bij com…	0
X thorax 05-04-2020, 10:47 AP-opname bij zittende patiënt. Ter vergelijk 17/11/08. Grootte van hartfiguur binnen de norm. Normale hilus configuratie. Licht versterkte longvaattekening passend bij component van longvaatovervulling. Goed afgrensbare diafragmakoepels met heldere sinus pleurae zonder aanwijzingen voor grote hoeveelheden pleuravocht en/of atelectase. In het longparenchym geen evidente…	0
X thorax 05-04-2020, 11:40 Opname in twee richtingen bij staande patiënt. Ter vergelijk 20/04/16 en CT-onderzoek d.d. 16/05/19. Status na sternotomie bij CABG en klepprothese met cerclagedraden in situ. COPD kenmerken. Grootte van hartfiguur binnen de norm. Het mediastinum superius is niet verbreed. Normale hilus configuratie en longvaattekening binnen de norm. Geen overvullingsbeeld. Goed afgren…	0
X thorax op zaal 05-04-2020, 19:07 AP zittende opname. Geen onderzoek ter vergelijk. De cardiomediastinale schaduw is binnen de norm op deze zittende opname. Scherp begrensde diafragmakoepels. Heldere sinus pleura. Geen aanwijzingen voor pleuravocht. Hili opgebouwd uit vaten. De longen tonen geen omschreven haarden of infiltraten. Longvaattekening binnen de norm. Er is beiderzijds geen pneulijn a…	0
X thorax 05-04-2020, 10:57 AP-opname bij liggende patiënt. Ter vergelijk 13/04/19. Slanke hartschaduw. Het mediastinum superius is niet verbreed. Normale hilus configuratie en longvaattekening binnen de norm. Geen overvullingsbeeld. Goed afgrensbare diafragmakoepels zonder aanwijzingen voor pleuravocht en/of atelectase. In het longparenchym geen evidente infiltratieve afwijkingen. Draad vanaf ond…	0
X thorax 05-04-2020, 11:21 AP-opname bij zittende patiënt. Ter vergelijk 19/02/20. COPD kenmerken. Grootte van hartfiguur binnen de norm. Het mediastinum superius is niet verbreed. Normale hilus configuratie en longvaattekening binnen de norm; geen overvullingsbeeld. Goed afgrensbare diafragmakoepels zonder aanwijzingen voor grote hoeveelheden pleuravocht en/of atelectase. Thans licht versterkte …	1
04-04-2020, 18:09, CT thorax Spoed blanco CT. Geheel normaal interstitieel beeld beide longvelden. Geen pathologie. Met name ook geen kenmerken van COVID-19. Geen lymfadenopathie.	0
CT thorax 04-04-2020, 17:00 Blanco CT thorax. Minimale dependente atelectase dorsobasaal in de longen. Geen matglasverdichtingen of consolidaties. Geen pleuravocht of lymfadenopathie. (Coronaire) atherosclerose. Normale vorm en ligging deels afgebeelde bovenbuiks organen en darmpakket. Minimale hernia diaphragmatica. Normaal aspect van het skelet. Gynaecomastie rechts. Conclusie: Normale bevindin…	0
CT thorax 04-04-2020, 11:52 Blanco CT thorax. Vergelijk: CT-thorax 21 juli 2018 van elders. Thans mediastinale en bilateraal hilaire lymfadenopathie. De grootste lymfeklier een bilateraal paratracheaal maximale korte as 1,7 cm /koppeling/ /koppeling/. Longnodus rechteronderkwab 1,0 cm ongewijzigd, benigne. Scan artefact dorsaal in het pleuravocht. Geringe hoeveelheid pleuravocht beiderzijds. Subp…	0
CT thorax 04-04-2020, 16:03 Blanco CT thorax. Ter vergelijking de conventionele foto van 19 maart 2019. Twee leads pacemaker via links. Minimaal centrilobulair emfyseem en enkele atelectatische strengen in de onderkwabben. Geen matglasverdichtingen of consolidatie. Geen bronchiëctasieën. Geen suspecte longnoduli. Geen aanwijzingen voor lymfadenopathie. Geen pleuravocht of pericardeffusie. Deels a…	0
CT thorax 04-04-2020, 15:04 Blanco CT thorax. Ter vergelijking HRCT thorax van 4 juni 2019. Ernstig centrilobulair en panlobulair emfyseem. Geen matglasverdichtingen of consolidatie. Geen suspecte longnoduli. Geen aanwijzing voor mediastinale, hilaire of axillaire lymfadenopathie. Geen pleuravocht. Spoor pericardvocht conform eerder. (Coronaire) atherosclerose. Tot 3,9 cm verwijde aorta thoracali…	0
CT thorax 04-04-2020, 16:15 Blanco CT thorax. Geen onderzoek ter vergelijking. Normaal aspect van het longparenchym behoudens een enkele dunwandige cyste in de rechterlong en aspecifieke subpleurale nodulus links. Geen matglasverdichtingen of consolidatie. Geen pleuravocht of pericardeffusie. Geen aanwijzingen voor lymfadenopathie. (Coronaire) atherosclerose. Struma. Normale vorm en ligging deels…	0
CT thorax 04-04-2020, 04:11 Blanco CT thorax vergeleken met de conventionele foto van 11 september 2014. Dorsaal paramediastinaal in de rechteronderkwab een onscherp begrensde consolidatie van ca. 5,8 cm /koppeling/ met omgevend matglas en bronchopathie. Geringe hoeveelheid pleuravocht. Geen vasculaire tekening of reversed halo. Elders geen noduli, matglasverdichtingen of consolidaties. Verspreid…	1
CT thorax 04-04-2020, 20:51 Scan protocol: blanco CT thorax. Geen matglasverdichtingen of consolidaties. Geen lymfadenopathie. Geen pleuravocht. Ernstige (coronaire) atherosclerose. Geen belangrijke nevenbevindingen. Conclusie: Geen afwijkingen. COVID-19 onwaarschijnlijk.	0
X thorax op zaal 04-04-2020, 12:25 AP thoraxopname. Geen onderzoek ter vergelijking beschikbaar. Goede positie van de beademingstube. Neus maagsonde te vervolgen voorbij de diafragmata. Symmetrisch versterkte reticulaire interstitiële tekening met consolidatie perifeer in de longen links meer dan rechts. Geen aanwijzing voor pleuravocht of pneumothorax. Normaal aspect van het skelet. Conclusie: B…	1
X thorax op zaal 04-04-2020, 16:32 AP thoraxopname vergeleken met 22 mei 2015. Relatieve hoogstand rechter hemidiafragma en afgeronde costofrenische sinus conform eerder bij status na lobectomie rechterbovenkwab. Thans diffuse sluiering centraal in de rechterlong. Normale luchthoudendheid linkerlong. Forse corschaduw, geen gestuwde longvaattekening. Normaal aspect van het skelet. Conclusie: Forse…	1
X thorax op zaal 04-04-2020, 17:36 Diafragmata dorsale rib 8. Neus maagsonde voorbij de diafragmata. Normale cor en mediastinum contour. Symmetrisch granulair versterkte longtekening beiderzijds passend bij hyaliene membraanziekte oftewel IRDS graad 1. Geen infiltraten of pneumothorax. Normaal aspect van het skelet. Conclusie: Beeld passend bij hyaliene membraanziekte oftewel IRDS graad 1.	0
X thorax op zaal 04-04-2020, 14:31 AP thoraxopname. Vergeleken met 11 september 2018. Beademingstube 6,3 cm boven de carina. Neus maagsonde voorbij de diafragmata. Jugularislijn met de tip net in het rechteratrium. Symmetrisch interstitieel longbeeld beiderzijds passend bij bilaterale interstitiële pneumonie. Geen consolidatie, pneumothorax of pleuravocht. Normaal aspect van het skelet. Conclusie…	1
X thorax 04-04-2020, 11:04 Ten opzichte van 1 april 2020 een in essentie ongewijzigd beeld van het pleuravocht beiderzijds basaal. Rechts dorsaal geloketteerd, hetgeen waarschijnlijk ook de ovaalvormige consolidatie verklaard. Geen vloeistofspiegels. Kleine luchtconfiguratie in het pleuravocht links basaal ter plaatse van het eerdere draintraject. Vocht in de fissuur. Geen stuwingskenmerken of pn…	0
X thorax 04-04-2020, 14:01 Vergeleken met 3 april 2020. Goede positie van de thoraxdrain rechts basaal met de tip aan de anterieure zijde. Echter toegenomen hoeveelheid pleuravocht rechts nu oplopend tot hilusniveau aan de dorsale zijde. Geen pneulijn afgrensbaar. Normale luchthoudendheid linkerlong, geen stuwingskenmerken. Slank cor en mediastinum superius. Normaal aspect van het skelet. Bekende…	0
04-04-2020, 09:21, X thorax ICD in situ. Geen pneumothorax. Heldere longvelden, geen infiltraat, geen pleuravocht. Fixatie clavicula fracuur links middels OSM, pseudo-arthrose.	0
X thorax 04-04-2020, 19:47 AP thoraxopname vergeleken met 12 maart 2020. Bekend fors cor. Slank mediastinum superius in de mediaanlijn. Thans versterkte interstitiële tekening beiderzijds basaal passend bij bilaterale interstitiële pneumonie. Apicale longvelden helder, geen stuwingskenmerken of pleuravocht. Normaal aspect van het skelet. Bekende operatieclips in de linkermamma. Conclusie: Beeld p…	1
X thorax 04-04-2020, 00:57 Ten opzichte van 31 maart 2020 een ongewijzigd beeld van de hydropneumothorax aan de rechterzijde met luchtvloeistofspiegels aan de dorsale zijde waarschijnlijk geloketteerd pleuravocht laterobasaal. Geen nieuwe bevindingen.	0
X thorax 04-04-2020, 12:59 Hartgrootte is binnen de norm. Hili en mediastinum niet afwijkend. Longvelden helder met normale interstitiele tekening en normale longvaattekening. Geen aanwijzing voor pneumothorax of pleuravocht. Geen fractuur zichtbaar. Conclusie: geen posttraumatische afwijkingen.	0
X thorax op zaal 04-04-2020, 15:48 AP thoraxopname vergeleken met 17 maart 2020. Matige inspiratie. Ongewijzigd relatieve hoogstand rechter hemidiafragma. Forse corschaduw. Longvelden helder, geen stuwingsbeeld of infiltraat. Geen aanwijzing voor pneumothorax of pleuravocht. Normaal aspect van het skelet. Conclusie: Geen infiltraat.	0
X thorax 04-04-2020, 01:16 Pleuravocht en atelectase beiderzijds niet essentieel gewijzigd ten opzichte van 30 maart 2020. Slank cor. Forse hili en mediastinum superius conform eerder. Thans symmetrisch versterkte centraal gestuwde longvaattekening beiderzijds passend bij overvulling. Geen pneulijn afgrensbaar.	0
X thorax 04-04-2020, 19:25 AP thoraxopname. Normale cor en mediastinum contour in de mediaanlijn. Longvelden helder. Geen pneumothorax of pleuravocht. Geen fractuur.	0
03-04-2020, 17:09, X thorax Vergeleken wordt met 23/03/2020. Zittende AP opname met patiënt aan de monitor. Matige inspiratiestand. Hierdoor matig beoordeelbaar. Rechterthoraxhelft geen bijzonderheden. Linkerthoraxhelft diffuus wat vlekkige consolidaties conform. Lijkt iets te zijn afgenomen echter moeilijk in de verteerbaar als gevolg van matige inspiratiestand.	1
03-04-2020, 17:18, X thorax op zaal Zittende AP opname met patiënt aan de monitor. Kenmerken van COPD. Heldere longvelden met scherpe contour van hart en diafragmakoepels. Geen infiltraat, geen pleuravocht. Geen RIP. Hili opgebouwd uit vaten. Longcirculatie binnen de norm.	0
03-04-2020, 13:45, X thorax op zaal Patiënt aan de monitor. AP opname. Subtiel wat versterkte tekening in de rechterbovenkwab mogelijk op basis van beginnende infiltraatvorming. Overige longvelden geen bijzonderheden. Geen pleuravocht of aanwijzingen voor alveolair oedeem.	1
03-04-2020, 13:58, X thorax op zaal AP opname met patiënt aan de monitor. Heldere longvelden met scherpe contour van hart en diafragmakoepels. Geen infiltraat, geen pleuravocht. Geen RIP. Hili opgebouwd uit vaten. Longcirculatie binnen de norm.	0
CT thorax 03-04-2020, 11:19 Standaard protocol na toediening van intraveneus contrast. Ter vergelijking 21 augustus en 29 april 2019. Kleine driehoekige nodulus ventrobasaal rechterbovenkwab ongewijzigd. /koppeling/Subpleurale nodulus dorsaal linkeronderkwab ongewijzigd /koppeling/. Geen nieuwe longnoduli, infiltraten of pleuravocht. Bekend centrilobulair emfyseem. Geen lymfadenopathie. Atheroscl…	0
X thorax 03-04-2020, 08:43 Ter correlatie 30/09/2016. Normale typische positie van de ventrikel elektrode bij links pectorale pacemaker. Onveranderde hoogstand rechter hemidiafragma. Normale scherpe diafragma contouren. Geen pleuravocht. Onopvallende longstructuur - en longvaattekening, behalve een beperkte curvilineaire verdichting in projectie op het perifere linker onderveld, zonder correlaat …	0
03-04-2020, 11:20, X thorax Aan hart en longen geen acute of relevante pathologie. Wellicht subtiel wat plaatatelectase middenkwabsgebied ECI. Geen infiltraat, geen pleuravocht. Geen RIP. Hili opgebouwd uit vaten. Longcirculatie binnen de norm.	0
X thorax 03-04-2020, 14:57 Geen onderzoek ter vergelijking. Goede inspiratie. Mediastinum is niet verbreed. Cardiomegalie. Ronde laesie links basaal in de onderkwab. 2,5 cm. Pleuravocht rechts basaal met enige atelectase. Links basaal dubieus iets pleuravocht. Longvaattekening is een fractie aangezet. Geen ossale laesies. Conclusie. Vermoeden maligniteit links basaal. Pleuravocht rechts. Uitslag …	0
X thorax 03-04-2020, 14:30 Wordt vergeleken met onderzoek van 10 maart 2020. Goede inspiratie. Mediastinum niet verbreed. Slank corcontour. Hili normaal. Longvaattekening binnen de norm. Geen focale laesies. Mogelijk partiële atelectase van de middenkwab, kan echter ook nog projectie van de corcontour zijn. Niet helemaal zeker. Is in ieder geval ongewijzigd. Niet duidelijk verminderd of toegenome…	0
CT HR-thorax 03-04-2020, 12:15 Wordt vergeleken met CT van november 2019. Matige kwaliteit beeldvorming bij scattering van de arm links. Mediastinale shift naar links. Bij kleiner volume van linkerhemithorax. Thoraxdrain links is verwijderd. Multipele densiteiten in het pleuravocht links basaal, ECI. Niet zichtbaar bij voorgaand onderzoek. Restanten van de drain? Talkage? Nog pleuravocht zichtbaa…	0
CT thorax 03-04-2020, 09:04 Geen vergelijk beschikbaar. Uitgebreide cardiale calcificaties. Status na cardiothoracale chirurgie. Multipele niet pathologisch vergrote mediastinale kliertjes. Randnormale klier station 4 R, korte as diameter 10 mm. Waarschijnlijk niet van klinisch belang. Spoortje pleuravocht basaal beiderzijds. Multipele atelectatische, mogelijk fibrotische strengen basaal beiderzi…	0
CT thorax/abdomen 03-04-2020, 10:36 Vergeleken met 20/08/2019. CT thorax: Geen axillaire, hilaire of mediastinale lymfadenopathie. Status na lobectomie links. Geen aanwijzingen voor metastasen. CT abdomen: Status na nefrectomie links. Geen aanwijzingen voor recidief. Normale rechternier. Slanke bijnieren. Bekende niet-pathologisch vergrote para-aortale en para-iliacale kliertjes. Normale lever en…	0
CT thorax 03-04-2020, 15:18 Laat veneus getimede scan. Bedthorax van 1 april 2020 ter vergelijking. Onscherp begrensde longnodus van 1,7 cm apicaal perifeer in de rechterbovenkwab. Homogeen aankleurend, geen cavitatie. Omgevende vasculaire structuren normaal. Perifissurale nodulus rechts /koppeling/. Ook twee aspecifieke noduli dorsaal perifeer in de rechteronderkwab /koppeling/ en de costofrenis…	1
03-04-2020, 12:30, CT thorax Vergelijk CT 2019. Thoraxfoto 2000. 2018. Symptomen: saturatiedaling Opname Status: Spoed Eisende Hulp CT protocol: CT Thorax Full dose CT Bevindingen: Matglas, Consolidatie Locatie Matglas Afwijkingen: Perifeer Meerdere Ronde Matglas afwijkingen: Nee Consolidaties: Perifeer Afgrensbaarheid Van Consolidaties: Onscherp Nevenbevindingen: Lymfadenopathie Nevenbevindingen…	1
CT thorax 03-04-2020, 13:33 Gescand na toediening van intraveneus contrast in de portaal veneuze fase. Vergelijk: CTA longembolie van 17 februari 2020. Thoraxdrain verwijderd. Afname pleuravocht rechts. Thans sediment naar dorsaal /koppeling/, geringe pleurale randaankleuring /koppeling/ en multipele intraluminale luchtconfiguraties passend bij empyeem. Samengevallen longweefsel in de rechteronde…	0
03-04-2020, 21:32, CT thorax Spoed blanco CT. Diffuus uitgebreid verspreid met name perifeer en in de beide ondervelden gebieden met matglas. Onscherpe begrenzingen. Enige aanzet tot vaatverdikkingen. Geen consolidaties of halo effect. Geen pleuravocht. Geen lymfadenopathie. Gezien de uitgebreidheid van matglas gebieden past het beeld zeer wel bij COVID-19.	0
03-04-2020, 17:57, CT thorax Blanco scan. Diffuus uitgebreide gebieden met matglas aspect in alle longvelden rechts wat meer dan lings. Geen pleuravocht. Focaal wat verwijde vaatstructuren. Focale nodus dan wel verwijde vaatstructuur apex ROK. Geen pleuravocht. Mediastinaal gb. Beeld kan passen bij COVID-19.	0
CT thorax 03-04-2020, 15:34 Wordt vergeleken met conventioneel onderzoek van 3 april 2020. CT van 20 januari 2020. Gescand na i.v. contrast, veneuze fase. Axillo (waarschijnlijk femoraal) bypass rechts. Open. Rechts axillair geen lymfadenopathie. Links axillair geen lymfadenopathie. Status na mediane sternotomie. Enkele kleine kliertjes mediastinaal, diameters zijn binnen de norm. Status na CABG.…	1
CT thorax 03-04-2020, 13:07 Blanco CT. Wordt vergeleken met onderzoek van oktober 2019. Axillair beiderzijds geen lymfadenopathie. Mediastinaal enkele kleine klieren, diameters binnen de norm. Geen belangrijk pericardvocht. Hilair voor zover beoordeelbaar geen lymfadenopathie. Longparenchym toont gering emfysemateuze kenmerken. Enkele minimale blebs apicaal rechts. Klein holtevormige structuur re…	0
03-04-2020, 22:04, CT thorax Spoed blanco CT. Helaas bewegingsartefacten op basis van doorademen tijdens de scan. Normaal interstitieel beeld bdz met gering wat dependant atelectase bdz. Geen matglas aspect, geen consolidatie, geen infiltraat of pleuravocht. Geen verdikte vaatstructuren. Geen noduli, geen LK. Al met al geen acute of relevante pathologie, geen typische kenmerken van COVID-19	0
CT thorax 03-04-2020, 13:32 Wordt vergeleken met CT van 11 februari 2020. Gescand na i.v. contrast, veneuze fase. Axillair beiderzijds geen lymfadenopathie. Mediastinale shift naar links. Multipele kliertjes mediastinaal en in het paramediastinale vet links apicaal. Dit is conform. Verder mediastinaal geen lymfadenopathie. Hilair rechts geen lymfadenopathie. Hilair links niet goed beoordeelbaar. …	0
03-04-2020, 14:59, CT thorax zonder i.v. contrast Infuus niet gelukt. Vergelijk 17/01/2020. 08/04/19. Primaire bevinding Pretracheale lymfenodus van 19 mm. /koppeling/ /koppeling/ Vorig onderzoek 7 mm. /koppeling/ in 2019 4 mm. /koppeling/ Overige bevindingen Fibrotische band rechterbovenkwab, subpleurale strengen linkerapex. Geen pleuravocht. Geen longnoduli. Geen wervelinzakking of lytische haa…	0
CT thorax 03-04-2020, 16:40 Blanco CT thorax in aansluiting op de MRI scan van 15.11 uur. Normaal aspect van het linkerschouderblad. Symmetrisch normaal beeld van de brachiale plexus. Geen aanwijzingen voor lymfadenopathie. Longnoduli rechtermiddenveld ook zichtbaar op de scan van 12 oktober 2018. Enkele verkalkte granuloompjes links. Normale vorm en ligging van de deels afgebeelde parenchymateuz…	0
Addendum: Ter plaatse van de pedikel Th12 geen cortexonderbreking of weke delen uitbreiding. Beeld passend bij hemangioom zoals ook zichtbaar op de MRI scan van 1 april 2020. Uitslag telefonisch besproken: door:xxxxxo xqxqxxxx op: 03-04-2020, 17:17 aan:xxxxlega Horvath, neuroloog CT thorax 03-04-2020, 16:40 Blanco CT thorax in aansluiting op de MRI scan van 15.11 uur. Normaal aspect van het linke…	0
03-04-2020, 22:32, CT thorax Spoed blanco scan. Beeld van COPD. Verder uitgebreid diffuus verspreide gebieden met matglas aspect met name perifeer en basaal bdz. Ook geringe aanzet tot crazy paving. Consolidatie dorsobasaal in ROK. Geen pleuravocht. Vaatstructuren nog binnen de norm. Geen noduli. Wat aanzet tot alveolaire destructie. Geen LK. Gezien uitgebreidheid van matglasgebieden obv alveolai…	1
03-04-2020, 20:46, CT thorax Blanco scan. In beide longvelden, met name perifeer en met name in de ondervelden diffuus beeld van inflitraatvorming met matglas aspect en alveolair oedeem. Ook focaal wat verwijde vaattekeningen. Geen RIP, geen pleuravocht. Gering wat atelectase dorsobasaal bdz. Beeld kan passen bij COVID-19.	0
03-04-2020, 21:46, CT thorax Spoed blanco CT. Met name perifeer en in de ondervelden diffuus verspreid gebieden met matglasaspect. Tevens aanzet tot verdikking van vaatstructuren. Geen noduli, geen infiltraat of consolidatie. Beeld opv alveolair oedeem. Geen LK. Geen pleuravocht. Gezien het beeld en uitgebreidheid kan het zeer wel passen bij COVID-19.	0
CT thorax 03-04-2020, 13:16 Gescand na i.v. contrast, veneuze fase. Wordt vergeleken met CT van 10 oktober 2019. Axillair beiderzijds geen lymfadenopathie. Mediastinaal enkele lymfeklieren, diameters zijn binnen de norm. Geen belangrijk pericardvocht. Hilair beiderzijds geen lymfadenopathie. Bekende nodus rechts dorsobasaal. Subpleuraal. 10 mm. Glad. Geheel conform. Elders geen noduli. Minimaal v…	0
03-04-2020, 21:18, CT thorax Blanco CT. Normaal interstitieel beeld van beide longvelden conform de X-thorax, zie verslag! Gering wat ademhalingsartefacten met als gevolg een verdenking pericard vet schilletje als ook minimaal matglas aspect langs het mediastinum. Dus geen reeel beeld van afwijkingen. Geen infiltraat, geen pleuravocht, geen cosolidatie. Geen kenmerken van COVID-19. Geen lymfadeno…	0
03-04-2020, 08:40, X thorax Hartgrootte is binnen de norm. Hili en mediastinum niet afwijkend. Longvelden helder met normale interstitiele tekening en normale longvaattekening. Conclusie: geen bijzonderheden.	0
Addendum: Echografisch onderzoek nadien toont uitgebreide metastase in de lever bij onbekende primaire tumor. D.d. X-thorax lymphangitis carcinomatosa. Advies: CT thorax abdomen. 03-04-2020, 11:39, X thorax In beide longvelden uitgebreide consolidaties vermoedelijk op basis van infiltraatvorming met name perihilair. Onderliggende pathologie niet uit te sluiten. Geen pleuravocht. Hoelang hoest pat…	1
03-04-2020, 11:39, X thorax In beide longvelden uitgebreide consolidaties vermoedelijk op basis van infiltraatvorming met name perihilair. Onderliggende pathologie niet uit te sluiten. Geen pleuravocht. Hoelang hoest patiënt al? Eventueel kenmerken van COVID-19? Advies: consult longarts.	1
03-04-2020, 10:39, X thorax Hartgrootte is binnen de norm. Hili en mediastinum niet afwijkend. Longvelden helder met normale interstitiele tekening en normale longvaattekening. Conclusie: geen bijzonderheden.	0
Vergelijking met 2016 03-04-2020, 16:44, CT thorax Primaire bevinding Geen matglas, pleuravocht of consolidatie. Geen bronchuswandverbreding of slijm in luchtwegen. Geen lymfadenopathie. Overige bevindingen Normaal kaliber hart en mediastinum. Geen pericardeffusie. Afgebeelde deel skelet en bovenbuik (zonder i.v. contrast) niet afwijkend. Conclusie: Normale bevindingen Uitslag telefonisch doorgeg…	0
Addendum: Bekende HD. 03-04-2020, 10:37, X thorax Bekend beeld van COPD. Bekend beeld van bronchiëctasievorming met name in de beide ondervelden. Geen infiltraat, geen pleuravocht. Longcirculatie binnen de norm. Hili opgebouwd uit vaten. Wel wat prominent links echter dit is conform eerdere onderzoeken. Longcirculatie binnen de norm.	0
03-04-2020, 10:37, X thorax Bekend beeld van COPD. Bekend beeld van bronchiëctasievorming met name in de beide ondervelden. Geen infiltraat, geen pleuravocht. Longcirculatie binnen de norm. Hili opgebouwd uit vaten. Wel wat prominent links echter dit is conform eerdere onderzoeken. Longcirculatie binnen de norm.	0
X thorax 03-04-2020, 13:06 Geen onderzoek ter vergelijking. Matige inspiratie. Mediastinum niet verbreed. Enige cardiomegalie. Longvaattekening lijkt net iets te druk. Geen pleuravocht. Geen focale laesies. Geen infiltraten. Degeneratieve wervelkolom. Versterkte kyfose, milde inzakking midthoracaal. Conclusie. Mogelijk milde stuwing. Ondanks jonge leeftijd.	0
03-04-2020, 09:49, X thorax Beeld van COPD conform. Heldere longvelden. Scherpe contour van hart en diafragmakoepels. Geen infiltraat, geen pleuravocht, geen RIP. Longcirculatie binnen de norm. Hili opgebouwd uit vaten.	0
X thorax 03-04-2020, 17:02 Geen onderzoek ter vergelijking. Zijdigheid van klachten? Screenend links en rechts geen duidelijke ribfracturen. Longen liggen beiderzijds goed aan, geen subcutaan emfyseem. Degeneratieve wervelkolom. Geen focale laesies. Longvaattekening binnen de norm.	0
X thorax op zaal 03-04-2020, 09:05 Vergeleken met 30 maart 2020. Beademingstube in goede positie. Door overprojectie van ECG leads is de neus maagsonde subdiafragmaal niet met zekerheid te vervolgen. In essentie ongewijzigd thoraxbeeld versterkte reticulaire interstitiële tekening en consolidatie perifeer in de het rechter onderveld. Geen aanwijzing voor pneumothorax of pleuravocht. Conclusie: St…	1
X thorax op zaal 03-04-2020, 08:53 Vergeleken met 31 maart 2020. Ongewijzigde positie van de beademingstube, neus maagsonde en jugularislijn rechts. In essentie ongewijzigd beeld van de diffuse consolidaties in de longen beiderzijds links meer dan rechts. Corschaduw slank. Geen aanwijzing voor pneumothorax of grote hoeveelheid pleuravocht. Conclusie: Status quo ante.	1
03-04-2020, 18:32, X thorax op zaal AP. Hartgrootte is binnen de norm. Hili en mediastinum niet afwijkend. Longvelden helder met normale interstitiele tekening en normale longvaattekening. Conclusie: geen bijzonderheden.	0
03-04-2020, 11:23, X thorax op zaal AP opname met patiënt aan de monitor. Drain verwijderd basaal rechts. Nog steeds sprake van consolidatie rechter onderveld met ook daarbij pleuravocht. Pleuraal lijkt verder aan te liggen. Beeld niet verbeterd ten opzichte van voorgaand onderzoek. Linkerthoraxhelft gb.	1
03-04-2020, 16:21, X thorax op zaal Vergelijking met 2011. 2020. CT 2018. Zittende opname. AP. ICD. Hart niet vergroot. Geen consolidatie pleuravocht of pneumothorax.	0
X thorax op zaal 03-04-2020, 14:26 AP thoraxopname. Geen onderzoek ter vergelijking. Emfysemateus longbeeld met bronchopathie beiderzijds basaal. Retrocardiale consolidatie, waarschijnlijk infiltraat. Geen stuwingskenmerken, afgrensbaar infiltraten of pleuravocht. Geen pneulijn afgrensbaar. Normaal aspect van het skelet. Conclusie: Emfysemateus longbeeld met retrocardiaal infiltraat. Covid niet w…	1
03-04-2020, 11:12, X thorax op zaal AP opname met patiënt aan de monitor. Hartgrootte is binnen de norm. Hili en mediastinum niet afwijkend. Longvelden helder met normale interstitiele tekening en normale longvaattekening. Conclusie: geen bijzonderheden.	0
X thorax op zaal 03-04-2020, 10:12 AP thoraxopname vergeleken met 31 maart 2020. Neus maagsonde omgeklapt in de distale oesophagus. Goede positie van de beademingstube. Gering verbeterde luchthoudendheid ter plaatse van de consolidatie in de rechterbovenkwab. Luchthoudendheid beiderzijds basaal niet essentieel gewijzigd. Corschaduw op de norm bij matige inspiratie. Geen stuwingskenmerken. Geen pn…	1
X thorax op zaal 03-04-2020, 14:12 AP thoraxopname. Geen relevante foto's ter vergelijking beschikbaar. Goede inspiratie. Slank cor en mediastinum superius in de mediaanlijn. Symmetrisch versterkte interstitiële tekening in de ondervelden beiderzijds. Links geringe consolidatie. Geen aanwijzing voor pneumothorax of pleuravocht. Normaal aspect van het skelet. Conclusie: Beeld passend bij bilateral…	1
03-04-2020, 20:14, X thorax op zaal Diffuus verspreid matglas aspect beide longvelden, mogelijk ook wat moppige consolidaties agv alveolair oedeem. Geen uitgesproken infiltraat of consolidatie.	0
X thorax 03-04-2020, 08:53 Vergeleken met 5 oktober 2018. Bekend volumeverlies rechts bij status na lobectomie middenkwab. Afgeronde costofrenische sinus en enkele streepvormige restafwijkingen ter plaatse van de staplenaden. Geen aanwijzing voor pneumothorax of pleuravocht. Longvelden helder. Normaal aspect hart, hili en mediastinum. Normaal aspect van het skelet. Conclusie: Ongewijzigd thoraxbe…	0
03-04-2020, 08:55, X thorax Status na CABG en sternotomie. Pacemaker in situ. Kenmerken van COPD. Heldere longvelden met scherpe contour van hart en diafragmakoepels. Geen infiltraat, geen pleuravocht. Geen pneumothorax.	0
X thorax 03-04-2020, 09:29 Geen eerder onderzoek ter vergelijking. Goede positie van de pacemaker via links met de tip van de lead apicaal in de rechterventrikel. Links zijdig vergroot cor CTR 55%. Normaal aspect hili en mediastinum superius. Longvelden helder, geen pneumothorax of pleuravocht. Inzakking bovenste sluitplaat wervelcorpus laagthoracaal niet eerder afgebeeld. Conclusie: Goede positi…	0
X thorax 03-04-2020, 09:06 Normale diafragma contouren. Scherp begrensde kleine verdichting in projectie op de rechtersinus phrenicocostalis lateralis. Waarschijnlijk atelectase. Verder onopvallende longstructuur - en longvaattekening, geen restinfiltraten. Scherpe diafragma contouren, geen pleuravocht. Cardiomegalie. Normale hilus configuratie. Prominente aortaknop. Atherosclerose. Dolicho os va…	0
X thorax 03-04-2020, 09:50 Vergeleken met 2 april 2020. Ongewijzigd goede positie thoraxdrain rechts bij status na bullectomie. De rechterlong blijft goed ontplooid. Geen toename van het subcutaan emfyseem. Slank cor en mediastinum superius in de mediaanlijn. Normale luchthoudendheid van de linkerlong. Normaal aspect van het skelet. Conclusie: Ongewijzigd thoraxbeeld.	0
03-04-2020, 20:04, X thorax op zaal AP. Diffuus wat minder scherp beeld in linker onderveld. Geen consolidatie of infiltraat. Geen pleuravocht.	0
03-04-2020, 16:37, X thorax Vergelijk 2014, 2018, CT 2019, PET-scan (lymfoom) 2019. Halfzittende opname AP. Onscherpe consolidatie midthoracaal rechts. Plaatatelectase basaal rechts. Pleuraverbreding rechts apicaal. Hart en vaten binnen de norm. Geen pleuravocht of pneumothorax.	1
03-04-2020, 13:14, X thorax Vergelijk 2011. 2019. Zittende AP-opname. Volumeverlies linkeronderkwab. Spoor pleuravocht links. Geen omschreven consolidatie. Geen pneumothorax. Hart nog binnen de norm bij matige inspiratiestand. CRP 58. Conclusie: Mogelijk pneumonie links	1
X thorax 03-04-2020, 09:10 Ter correlatie 23/10/2019 en 22/05/2019. Licht toegenomen diffuus reticulonodulair patroon. Geen evidente infiltraten. Geen aanwijzingen voor pathologisch vergrote lymfenodi. Geen pleuravocht. Bekende diafragmahoogstand rechts. Cardiomegalie. Onopvallend thoraxskelet. Status na cholecystectomie. Conclusie: licht toegenomen diffuus reticulonodulair patroon, in vergelijki…	0
03-04-2020, 11:46, X thorax Ten opzichte van 02/04/2020 lichte drain teruggetrokken en opgekruld in de sinus pleura rechts. Mate van hoeveelheid pleuravocht rechts basaal lijkt subtiel iets toegenomen. Linkerthoraxhelft gb.	0
03-04-2020, 16:02, X thorax op zaal Vergelijk 2012. 2016. CT 2017. Half zittend, AP. Groot hart. Versterkte vaattekening. ECG elektroden en pleurale calcificaties. Geen consolidatie. Geen pneumothorax. Geen pleuravocht. CRP 136. Geen pneumonie aangetoond	0
03-04-2020, 11:10, X thorax Vergelijking CT Kahler 2019 Emfyseem zonder consolidatie pleuravocht of pneumothorax. Groot hart. Ontrolde aorta. Spondylosis en rechtsconvexe scoliose. AC artrose. Conclusie: Geen RIP aangetoond	0
03-04-2020, 12:30, X thorax Bekende radiopneumonitis laterobasaal rechter onderveld. Kleine vage nodus basaal linkerbovenkwab, helaas niet goed reproduceerbaar op de laterale opname.	1
X thorax 03-04-2020, 14:48 Vergeleken met 22 september 2018. Bekende status na sternotomie in verband met CABG. Goede positie van de twee draads pacemaker via links. Fors cor en mediastinum superius conform eerder. Slanke hili opgebouwd uit vaten. Geen stuwingsbeeld, infiltraten of pleuravocht. Spoor pleuravocht rechts, niet essentieel gewijzigd. Leeftijdsconforme degeneratie van het skelet. Conc…	0
03-04-2020, 10:19, X thorax Beeld van COPD conform. Scherpe contour van hart en diafragmakoepels. Hart vergroot conform. Longcirculatie binnen de norm. Geen pleuravocht, geen infiltraat. Geen RIP. Bekende wigvormige inzakking van corpus Th12 neigt naar vertebro plana. Ten opzichte van voorgaand onderzoek 2018 nu ook evidente wigvormige inzakking van corpus Th8 neigend naar vertebro plana.	0
X thorax 03-04-2020, 13:51 Wordt vergeleken met onderzoek van 8 april 2019. Jugularis lijn rechts. Goede positie van de tip. Rechterlong ligt aan. Cardiomegalie. Longvaattekening nog binnen de norm.	0
X thorax 03-04-2020, 09:01 Geen onderzoek ter vergelijking. Status na plaatsen pacemaker via links. Goede positie van de leads apicaal in de rechterventrikel en bij het rechter hartoor. Hart, hili en mediastinum binnen de norm. Versterkte reticulaire interstitiële tekening perifeer in de longen, met name in de ondervelden. Geen stuwingskenmerken of infiltraat afgrensbaar. Geen aanwijzing voor pne…	0
X thorax 03-04-2020, 09:17 Ter vergelijking 16 november 2018. Fors cor CTR 53% conform eerder. Hili en mediastinum niet afwijkend. Longvelden helder met normale interstitiele tekening en normale longvaattekening. Geen pleuravocht. Aan het skelet geen bijzonderheden. Conclusie: geen actuele cardiopulmonale pathologie.	0
03-04-2020, 17:28, X thorax op zaal AP. Slechte inspiratie. Dubieus wat matglas aspect linker longveld. Geen evident infitraat. Geen pleuravocht.	0
X thorax 03-04-2020, 15:04 Wordt vergeleken met onderzoek van 14 maart 2020. Goede inspiratie. Mediastinum niet verbreed. Plompe hilus links conform. Longvaattekening iets aangezet. Geen evident infiltraat. Geen pleuravocht. Ongewijzigd beeld. Degeneratieve wervelkolom met ingezakte wervel basaal, conform de	0
03-04-2020, 19:57, X thorax AP opname. Hartgrootte is binnen de norm. Hili en mediastinum niet afwijkend. Longvelden helder met normale interstitiele tekening en normale longvaattekening. Conclusie: geen bijzonderheden.	0
X thorax 03-04-2020, 08:11 Wordt vergeleken met onderzoek van mei 2017. Goede inspiratie. Mediastinum is niet verbreed. Slank corcontour. Wat plompe hilus rechts conform. Geen infiltraten. Geen pleuravocht. Geen focale laesies. Ongewijzigd beeld.	0
Addendum: Perifeer bdz wel enig beeld van matglas aspect. 03-04-2020, 18:24, X thorax op zaal AP. Patient aan de monitor. Heldere lonvelden. Geen infintraat, geen pleuravocht. Geen overtuigend matglas aspect.	0
03-04-2020, 18:24, X thorax op zaal AP. Patient aan de monitor. Heldere lonvelden. Geen infintraat, geen pleuravocht. Geen overtuigend matglas aspect.	0
02-04-2020, 17:06, X thorax op zaal Zittende AP opname. Scherpe contour van hart en diafragmakoepels. Geen pleuravocht. Geen aantoonbaar infiltraat. Iets accentuering van het interstitiële beeld mijn inziens op basis van verminderde inspiratiestand, hierdoor wat drukke vaattekening. Geen matglasaspect. Hili opgebouwd uit vaten.	0
02-04-2020, 16:56, X thorax op zaal AP opname met patiënt aan de monitor. Pacemaker in situ. Heldere longvelden met scherpe contour van hart en diafragmakoepels. Geen infiltraat, geen pleuravocht. Geen matglasaspect. Longcirculatie binnen de norm. Hili opgebouwd uit vaten.	0
CT HR-thorax 02-04-2020, 11:58 Blanco scan. Ten opzichte van 14/10/2019 en 16/04/2019. Minimale gynaecomastie beiderzijds. Geen aanwijzingen voor lymfadenopathie voor zover te beoordelen deze blanco scan (dit is mn hilair niet goed beoordelen). Geringe coronairsclerose. Geen pericardvocht of pleuravocht. Centrilobulair emfyseem. Long nodi beiderzijds. Rechts: - De long nodus mediaal in de rechter…	0
CT thorax/abdomen 02-04-2020, 16:14 Blanco scan. Waarschijnlijk vanwege de beperkte nierfunctie. Pleuravocht beiderzijds, beperkt volume. Atelectase van vrijwel de gehele linkeronderkwab. Partiële atelectase rechteronderkwab. Hoofdbronchi en segmentale bronchi vervolgbaar, geen aanwijzingen voor een bronchus obstruerend proces of mucusplugging. In de lingula en de midden - en bovenkwabben diffuse…	1
CT thorax/abdomen 02-04-2020, 16:06 Onderzoek met i.v. contrast. Ten opzichte van 20/02/2020. Thorax: Geen axillaire, supraclaviculaire of hilaire lymfadenopathie. In essentie ongewijzigde prominente mediastinale lymfeklieren en lymfeklieren in het paracardiale vet. Er is een parasternale lymfeklier rechts welke iets toegenomen in omvang (nu 5 mm /koppeling/, was 3 mm). Coronairsclerose en athero…	0
02-04-2020, 23:04, CT thorax/abdomen 7 cm lineaire uitsparing in rechter atrium, waarschijnlijk thrombus. /koppeling/ /koppeling/ Tijdens CT asystolie, reanimatie niet succesvol. Geen contrast in thorax of abdomen. Conclusie: Waarschijnlijk massale longembolie. Doorgebeld. 23.24 uur. Klerckx SEH arts.	0
CT thorax/abdomen 02-04-2020, 13:20 Verzoek met i.v. contrast. Thorax: Hypodense noduli en grove verkalkingen in de linkerschildklierkwab. Geen axillaire, supraclaviculaire of mediastinale lymfadenopathie. Kleine lymfeklieren hilair beiderzijds. Geen pericardvocht of pleuravocht. Verkalkte granuloompjes in beide longen. Enkele nodi in de linkerlong waarvan de grootste 3 mm meet /koppeling/. Geen …	0
CT thorax/abdomen 02-04-2020, 13:27 CT thorax: Geen vergelijk beschikbaar. Multipele schildkliernoduli. Geen axillaire, hilaire of mediastinale lymfadenopathie. Intrapulmonaal enkele plaatatelectasen. CT abdomen: Vergeleken met 04/07/2017 alsook 09/07/2018. Het leverparenchym imponeert wat steatotisch maar toont verder geen focale laesies. Bekende en ongewijzigde grootte bijnier rechts. In essent…	0
CT thorax/abdomen 02-04-2020, 16:26 CT thorax: Vergeleken met 26/11/2019. Geen axillaire, hilaire of mediastinale lymfadenopathie. Diepe lijn via links, tip ligt in vena cava superior. Diffuus inhomogene schildklier. Intrapulmonaal verder geen bijzonderheden. Enkele subtiele plaatatelectasen. CT abdomen: Vergeleken met een 01/03/2020. Homogene lever en milt. Fors gevulde maag, onder andere met lu…	0
CT thorax/abdomen 02-04-2020, 08:33 CT thorax: Vergeleken met 16/03/2018. Geen axillaire, hilaire of mediastinale lymfadenopathie. Weke delen anterieur mediastinum, deels vettig van aard. Op voorgaande CT scan lymfadenopathie aanwezig ter plaatse. Mogelijk restafwijking, cave nieuwe lymfadenopathie. Mogelijk ook nog een beeld waarschijnlijk ook nog deels te verklaren door forse pericardiale reces…	0
CT thorax/abdomen 02-04-2020, 13:47 Vergeleken met 27/01/2020. Ook vergeleken met PET-scan van 25/03/2020. CT thorax: Geen axillaire, hilaire of mediastinale lymfadenopathie. Nodus onderkwab links niet meer zichtbaar. Nog wel enkele plaatatelectasen, ongewijzigd. Bekend emfysemateus longbeeld. CT abdomen: Bekende laesie segment 8: 9 mm. Was 12 mm. Mogelijk nog meetfout. Geen laesies zichtbaar seg…	0
CT thorax/abdomen 02-04-2020, 09:06 Geen vergelijk beschikbaar. CT thorax: Thymusrest. Geen axillaire, hilaire of mediastinale lymfadenopathie. Forse klier station 6: 12 mm. Niet pathologisch vergrote hilaire klier rechts. Randnormale hilaire klier rechts, 10 mm. Geen axillaire lymfadenopathie. Thymusrest. Intrapulmonaal geen bijzonderheden. CT abdomen: Geen para-aortale of para-iliacale lymfaden…	0
CT thorax/abdomen 02-04-2020, 08:19 Vergeleken met echo van 28/02/2020. CT thorax: Multipele schildkliernoduli rechts. Uitgebreide cardiale calcificaties. Geen axillaire, hilaire of mediastinale lymfadenopathie. Enkele verkalkte noduli intrapulmonaal. Verder geen bijzonderheden. CT abdomen: Matig contrastaanbod. Per abuis te weinig intraveneus contrast aangeboden (75 ml in plaats van minstens 100…	0
Addendum: Multipele forse schildkliernoduli, hoort nog in conclusie. CT thorax/abdomen 02-04-2020, 08:19 Vergeleken met echo van 28/02/2020. CT thorax: Multipele schildkliernoduli rechts. Uitgebreide cardiale calcificaties. Geen axillaire, hilaire of mediastinale lymfadenopathie. Enkele verkalkte noduli intrapulmonaal. Verder geen bijzonderheden. CT abdomen: Matig contrastaanbod. Per abuis te wei…	0
CT thorax 02-04-2020, 13:41 Blanco scan. Ten opzichte van de X-thorax en van 25/03/2020 en 18/03/2020. Geen axillaire, supraclaviculaire, mediastinale of hilaire lymfadenopathie. Coronairsclerose. Geringe atherosclerotische veranderingen aan de thoracale aorta. Geen pericardvocht of pleuravocht. De longen tonen beiderzijds bronchopathische veranderingen. Er zijn lineaire aankleurende consolidatie…	0
02-04-2020, 12:23, CT thorax Vergelijk thoraxfoto 2008. 2020. Echo nieren 2014. Primaire bevinding Vergrote mediastinale lymfenodi. Kleine retroperitoneale en mesenteriale lymfenodi. Bijvoorbeeld infracarinaal korte as 19 mm. /koppeling/ Vlekkige consolidaties basaal. Matglas gebieden basaal tot apicaal. Geen pleuravocht. Geen pneumothorax. Overige bevindingen Coronair sclerose LAD. Hydronefrose …	1
CT thorax 02-04-2020, 14:24 Onderzoek met i.v. contrast. Ten opzichte van de X-thorax van 01/04/2020. Minimale gynaecomastie beiderzijds. Geen axillaire, supraclaviculaire, mediastinale of hilaire lymfadenopathie. Geringe coronairsclerose. Geen pericardvocht of pleuravocht. Er is een dubbele vena cava superior, normaal variant. Geen aantoonbare pathologische bronchiaalarterie en. Er is een minima…	0
CT thorax 02-04-2020, 10:54 Onderzoek met i.v. contrast. Ten opzichte van de CT-scan van 20/02/2020, de pet scan van 11/12/2019 en de CTA pulmonalis van 04/12/2019. De gespiculeerde massa in de linkerbovenkwab meet conform eerder maximaal 41 mm in het transversale vlak (nu /koppeling/, was /koppeling/). Uitbreiding richting de linker hilus, conform. Geen rechts axillaire lymfadenopathie. De promi…	0
02-04-2020, 14:56, CT thorax Vergelijking 2017, 2018, 2019, 2000. Kwaliteit: Matig door beweging. Primaire bevinding Pleuravocht links basaal tot midden. Vlekkige consolidaties in basaal. Ribfracturen 3-7 links. /koppeling/ /koppeling/ /koppeling/ /koppeling/ /koppeling/ /koppeling/ Overige bevindingen Groot hart. Atherosclerose. Kleine mediastinale lymfenodi. Conclusie: Differentiaal diagnose pn…	1
02-04-2020, 11:10, CT thorax Vergelijk 20/03/2020 Primaire bevinding Persisterende contrastuitsparing linkerhartoor. Overige bevindingen CABG, ICD, mitralisplastiek. Kleine mediastinale en hilaire lymfenodi. Oesophagustumor niet goed aanwijsbaar. Geen long nodi of pleuravocht. Conclusie: Verdenking thrombus linkerhartoor. Suggestie verwijzing cardioloog	0
X thorax 02-04-2020, 11:50 PA en lateraal. Ten opzichte van 28/03/2019 en 26/10/2017. Ongewijzigde cardiomediastinale schaduw. Scherp begrensde diafragmakoepels. Heldere sinus pleura. Geen aanwijzingen voor pleuravocht. Ongewijzigde hili. Bekende versterkte subpleurale reticulatie basaal beiderzijds in het kader van fibrose. Geen aanwijzingen voor superponerende haarden of infiltraten. Longvaatte…	0
X thorax 02-04-2020, 08:42 Ter vergelijking het onderzoek van 1 oktober 2019. Staande opname, goede inspiratiestand. Geen pleuravocht. Aan hart en vaten geen bijzonderheden. Het mediastinum is niet verbreed. Normale hilaire structuren. Geen infiltraat of overvulling. Geen aanwijzingen voor intrapulmonaal RIP. Conclusie: Geen aanwijzingen voor intrapulmonale metastasen.	0
02-04-2020, 13:37, X thorax Vergelijk 26/09/19. 30/08/15. 27/05/2010. Pleuravocht rechts en volumeverlies onderkwab. Normale linkerhartcontour. Linkerlong luchthoudend. Geen consolidatie. Geen pneumothorax. Intact skelet. Uitslag telefonisch doorgegeven: door:xxxxxlmann, Hein op: 02-04-2020, 13:43 aan:xxxxsarts Mors Geen doorverwijzing naar spoedeisende hulp. Huisarts neemt contact op met longart…	0
X thorax 02-04-2020, 14:57 Normale diafragma contouren. Geen pleurale effusies of pleurale verdikkingen. Normale longstructuur - en longvaattekening. Geen infiltraten of pulmonale noduli. Normale configuratie van longhili, geen afgrensbare hilaire of mediastinale lymfadenopathie. Slank cor en slanke aorta. Mediastinum en trachea in de midline. Onopvallend thoraxskelet. Conclusie: cardiopulmonaal …	0
X thorax 02-04-2020, 11:11 PA en lateraal. Ten opzichte van 04/06/2019, 04/05/2019 en 18/06/2018. Slank mediastinum en hart. Scherp begrensde diafragmakoepels. Heldere sinus pleura. Geen aanwijzingen voor pleuravocht. Ongewijzigde hili welke zijn opgebouwd uit vaten. De longen tonen geen omschreven haarden of infiltraten. Longvaattekening binnen de norm. Beide longen liggen aan. Minimale degenera…	0
02-04-2020, 20:42, X thorax op zaal AP opname, geen oud onderzoek Geen consolidatie of pleuravocht. Slank hart en mediastinum. Geen pneumothorax.	0
X thorax op zaal 02-04-2020, 15:01 Zittende AP-opname. Ter correlatie 20/02/2020. Geen evidente infiltraten. Bekende hoogstand van linker hemidiafragma. Afgeronde rechtersinus phrenicocostalis lateralis, ook zichtbaar op eerdere opname, waarschijnlijk sinus adherentie. Forse hartschaduw bij zittende opname. Geprononceerde longvaattekening bij zittende opname. Conclusie: geen infiltraten.	0
02-04-2020, 23:00, X thorax op zaal Vergelijk met 31/3/20 2x 12 ribben. Geen consolidatie of pleuravocht. 2 mm pneumothorax rechts, afgenomen vergeleken met eerder. Breed mediastinum door linksvoor schuine projectie. Gas in maag en darmpakket.	0
02-04-2020, 02:29, X thorax op zaal AP opname. Geen vergelijking. Confluerend matglas consolidaties basaal en midden. Hart niet afgrensbaar. Spoor pleuravocht. Geen pneumothorax. CRP 8. Pro BNP 11.000. Conclusie: Differentiaal diagnose overvulling, pneumonie met atypische verwekker.	1
X thorax op zaal 02-04-2020, 12:26 AP zittende opname. Ten opzichte van 01/04/2020. Er is een thoraxdrain in situ aan de rechterzijde, conform. Ongewijzigde cardiomediastinale schaduw. Scherp begrensde diafragmakoepels. Heldere sinus pleura. Geen aanwijzingen voor pleuravocht. Postoperatieve veranderingen rechts hilair. Plaat atelectatische veranderingen links basaal. Er is beiderzijds geen pneul…	0
X thorax op zaal 02-04-2020, 10:35 Zittende opname, suboptimale inspiratiestand. Afgrensbare diafragmakoepels. Geen overtuigend infiltraat aanwijsbaar. Geen overvullingsbeeld. Conclusie: Geen tekenen van acute cardiopulmonale pathologie bij overigens matige inspiratiestand en zittende houding.	0
X thorax 02-04-2020, 13:54 Ter vergelijking het onderzoek van 21 november 2019. Staande opname, goede inspiratiestand. Geen pleuravocht. Aan hart en vaten geen bijzonderheden. Het mediastinum is niet verbreed. Normale hilaire structuren, deze lijken opgebouwd uit vaten. Geen infiltraat of overvulling. Het ribskelet is intact. Conclusie: Cardiopulmonaal geen bijzonderheden. Geen opvallende sarcoïd…	0
X thorax 02-04-2020, 13:38 Zittende opname, redelijke inspiratiestand. Sluiering links onder, meest waarschijnlijk pleuravocht. De overige longvelden zijn normaal luchthoudend. Voor zover te beoordelen geen aanwijzingen voor pneumothorax.	0
X thorax 02-04-2020, 09:13 Ter vergelijking het onderzoek van 31 januari 2011. Thans AP-opname met een goede inspiratiestand. Geen pleuravocht. Aan hart en vaten geen bijzonderheden. Het mediastinum is niet verbreed. Geen acute cardiopulmonale pathologie. Met name geen aanwijzingen voor pneumothorax aan de linkerzijde. Dubieus subtiele onderbreking in de zesde rib links lateraal. Fractuurtje niet…	0
X thorax 02-04-2020, 12:46 PA en lateraal. Ten opzichte van 12/02/2019. Slank mediastinum. Hartgrootte binnen de norm. Scherp begrensde diafragmakoepels. Heldere sinus pleura. Geen aanwijzingen voor pleuravocht. Ongewijzigde hili. De longen tonen geen omschreven haarden of infiltraten. Longvaattekening binnen de norm. Beide longen liggen aan. Minimale degeneratieve kenmerken aan de wervelkolom. C…	0
X thorax 02-04-2020, 11:32 Ter vergelijking het onderzoek van 23 april 2010. Staande opname, redelijke inspiratiestand. Afgrensbare diafragmakoepels. Vlekkige verdichtingen beiderzijds, met name links. Beeld meest passend bij infiltratieve veranderingen. Geen overvullingsbeeld. Op dit onderzoek geen evident onderliggend RIP aanwijsbaar. Voor betrouwbaarder diagnostiek hiervan wordt CT thorax gead…	1
X thorax 02-04-2020, 08:56 Ter vergelijking het onderzoek van 25 september 2019. Staande opname, goede inspiratiestand. Geen pleuravocht. Geen tekenen van infiltraat of overvulling. Geen intrapulmonaal RIP aanwijsbaar. Het ribskelet is intact. Conclusie: Geen aanwijzingen voor intrapulmonale metastasen.	0
02-04-2020, 15:34, X thorax Vergelijk CT en thoraxfoto 2020. Pleuravocht links basaal tot apicaal. Nodulair patroon beiderzijds. Hart niet vergroot. Geen pneumothorax. Eerder verslag: COVID-19. Longcarcinoom.	0
X thorax 02-04-2020, 10:41 Ter vergelijking het onderzoek van 1 april 2020. Pacemaker in situ links. De positie van de leads lijkt veranderd ten opzichte van het voorgaande onderzoek. Geen acute cardiopulmonale pathologie. Geen tekenen van infiltraat of overvulling. Geen pneumothorax. Conclusie: Vermoedelijk status na pacemakervervanging. Geen aanwijzingen voor pneumothorax.	0
X thorax 02-04-2020, 09:24 Ter vergelijking het onderzoek van 26 maart 2020. Staande opname, goede inspiratiestand. Geen pleuravocht. Slank hart. Het mediastinum is niet verbreed. De hilaire structuren lijken opgebouwd uit vaten. Geen infiltraat of overvulling. Geen aanwijzingen voor pneumothorax. Zijdigheid van de pleurapunctie niet vermeld. Het ribskelet imponeert intact. Conclusie: Geen aanwij…	0
X thorax 02-04-2020, 11:40 Alleen PA opname. Ten opzichte van 25/03/2020 geen onderzoek van 20/03/2020 en 24/03/2020. Er is een thoraxdrain in situ aan de rechterzijde. Slank mediastinum en hart. Scherp begrensde diafragmakoepels. Heldere sinus pleura. Ongewijzigde hili. Er is geen duidelijke pneulijn afgrensbaar. Er is wel enig subcutaan emfyseem in de rechterhals en flank. Conclusie: Thoraxdrai…	0
X thorax 02-04-2020, 14:01 PA en lateraal. Ten opzichte van 12/03/2020 (X en CT).. Bekende status na een sternotomie en CABG. De bovenste cerclagedraad is conform eerder gebroken. Er is een pacemaker in situ met het kastje links pectoraal. Scherp begrensde diafragmakoepels. Heldere sinus pleura. Op dit huidige onderzoek zijn er geen aanwijzingen meer voor pleuravocht. Ongewijzigde hili. De longen…	0
X thorax op zaal 02-04-2020, 13:55 AP zittende opname. Ten opzichte van de staande X-thorax van 27/05/2018 en ten opzichte van 05/10/2017. De cardiomediastinale schaduw is binnen de norm. Scherp begrensde diafragmakoepels. Heldere sinus pleura. Geen aanwijzingen voor pleuravocht. Ongewijzigde hili. De longen tonen geen omschreven haarden of infiltraten. Longvaattekening binnen de norm. Beide long…	0
X thorax 02-04-2020, 12:55 PA en lateraal. Ten opzichte van 23/03/2017 en 28/09/2011. Overprojectie van ketting. Slank mediastinum en hart. Scherp begrensde diafragmakoepels. Heldere sinus pleura. Geen aanwijzingen voor pleuravocht. Ongewijzigde hili. De longen tonen geen omschreven haarden of infiltraten. Longvaattekening binnen de norm. Beide longen liggen aan. Normaal aspect van de wervelkolom…	0
X thorax op zaal 02-04-2020, 13:46 AP zittende opname. Ten opzichte van de staande X-thorax van 01/05/2019. Slank mediastinum en hart. Scherp begrensde diafragmakoepels. Heldere sinus pleura. Geen aanwijzingen voor pleuravocht. Ongewijzigde hili welke zijn opgebouwd uit vaten. Suboptimaal onderzoek waarbij de apicale longvelden niet volledig werden afgebeeld. De afgebeelde longvelden tonen geen o…	0
X thorax 02-04-2020, 09:33 Ter vergelijking het onderzoek van 11 maart 2020. Staande opname, goede inspiratiestand. Volumeverlies rechts onder, lijkt pleurale verbreding gezien de onveranderlijkheid. Differentiaaldiagnostisch mogelijk nog pleuravocht. Het beeld is niet essentieel gewijzigd. Hetzelfde geldt voor het overige cardiopulmonale beeld. Conclusie: Bekend volumeverlies rechts onder, niet …	0
X thorax 02-04-2020, 09:07 Ter vergelijking het onderzoek van 31 maart 2020. Staande opname, goede inspiratiestand. Bekend volumeverlies rechts onder op basis van pleuravocht. Het pleuravocht is iets afgenomen. Thoraxdrain nog in situ. Conclusie: Bekend pleuravocht rechts onder. Iets afgenomen.	0
02-04-2020, 15:36, X thorax Vergelijk 2020 Suboptimale inspiratie. Plaatatelectase basaal rechts. Onscherpe consolidatie midthoracaal rechts. Spoor pleuravocht rechts lateraal en dorsaal. Hart niet vergroot. Ontrolde aorta. Geen pneumothorax. CRP 28. Conclusie: mogelijk pneumonie rechts.	1
X thorax 02-04-2020, 09:44 Ter vergelijking het onderzoek van 5 augustus 2010. Staande opname, redelijke inspiratiestand. Geen pleuravocht. Bekende pacemaker via links. De positie van de pacemakerdraden is niet essentieel gewijzigd. Geen aanwijzingen voor acute cardiopulmonale pathologie.	0
02-04-2020, 21:23, X thorax Geen oud onderzoek. slank hart en vaten. Geen consolidatie, pleuravocht of pneumothorax.	0
X thorax 02-04-2020, 11:01 PA en laterale opname. Ter correlatie 06/02/2020. Hypodense lijn infradiafragmatisch onder rechter diafragmakoepel en onder het mediastinum, passend bij vrije intraperitoneale lucht. Afgeronde rechtersinus phrenicocostalis lateralis. Aangeduide fissura minor. Homogene verdichting rechts dorsobasaal. Verdacht voor pleuravocht. Verder geen manifeste infiltraten. Normale c…	0
X thorax 02-04-2020, 11:43 Ter vergelijking het onderzoek van 29 december 2019. Staande opname, goede inspiratiestand. Geen pleuravocht. Slank hart. Het mediastinum is niet verbreed. Lichte sluiering rechts onder, cave infiltraatje. De overige longvelden imponeren normaal luchthoudend. Spondylosis thoracalis. Op de laterale opname vergrote voor-achterwaartse diameter thorax en een breed retroster…	1
02-04-2020, 13:04, X thorax Hartgrootte is binnen de norm. Hili en mediastinum niet afwijkend. Longvelden helder met normale interstitiele tekening en normale longvaattekening. Conclusie: geen bijzonderheden.	0
X thorax 02-04-2020, 04:32 Ter vergelijking het onderzoek van 27 september 2019. Staande opname, goede inspiratiestand. Geen pleuravocht. Bekende status na CABG. Bekende pacemaker links. Geen acute pathologie, geen infiltraat of overvulling. Conclusie: Geen aanwijzingen voor decompensatio cordis.	0
X thorax 02-04-2020, 05:39 Ter vergelijking het onderzoek van 1 februari 2016. Staande opname, goede inspiratiestand. Geen pleuravocht. Aan hart en vaten geen bijzonderheden. Het mediastinum is niet verbreed. De hilaire structuren zijn opgebouwd uit vaten. Geen infiltraat of overvulling. Geen aanwijzingen voor intrapulmonaal RIP. Het ribskelet is intact. Conclusie: Geen aanwijzingen voor acute ca…	0
X thorax 02-04-2020, 14:22 PA en lateraal. Ten opzichte van 09/03/2020 en 22/01/2016. Slank mediastinum. Hartgrootte binnen de norm. Scherp begrensde diafragmakoepels. Heldere sinus pleura. Geen aanwijzingen voor pleuravocht. Ongewijzigde hili welke zijn opgebouwd uit vaten. Vage tepelschaduw rechts basaal, conform. De longen tonen geen omschreven haarden of infiltraten. Longvaattekening binnen d…	0
X thorax 02-04-2020, 12:41 PA en lateraal. Ten opzichte van 01/04/2020 en 31/03/2020. Er is een porta cath in situ aan de linkerzijde. Ongewijzigde cardiomediastinale schaduw. Scherp begrensde diafragmakoepels. Heldere sinus pleura rechts. Bekende pneumothorax links. De long ligt apicaal niet aan. De apicale luchtschil meet conform eerder 24 mm. De long ligt nu laterobasaal ook niet aan. Degenera…	0
02-04-2020, 13:31, X thorax Vergelijk 2017. CT 2018. Thoraxfoto 2020. Tube en maagsonde verwijderd. ICD, rechteratrium en kamer elektroden. Groot hart. Geen Kerley-lijnen. Reticulaties basaal en midden. Geen consolidatie. Geen pleuravocht. Geen pneumothorax. Versterkte kyfose. Geen wigvormige inzakking. CRP 165. Conclusie: Differentiaal diagnose pneumonitis, pneumonie met atypische verwekker. Min…	1
X thorax 02-04-2020, 09:58 Ter vergelijking het onderzoek van 2 april 2019. Staande opname, goede inspiratiestand. Geen pleuravocht. Slank hart. Het mediastinum is niet verbreed. Normale hilaire structuren. Geen infiltraat of overvulling. Geen aanwijzingen voor intrapulmonaal RIP. Conclusie: Geen aanwijzingen voor intrapulmonale metastasen.	0
02-04-2020, 11:25, X ribben 02-04-2020, 11:23, X sternum Intacte contouren. Geen marker. 02-04-2020, 11:22, X thorax Vergelijk 2017. Hart en vaten binnen de norm. Geen pneumothorax pleuravocht of consolidatie. Geen wervelinzakking. Geen ribfractuur met dislocatie. Conclusie: Geen letsel aangetoond	0
X thorax 02-04-2020, 10:07 Staande opname, goede inspiratiestand. Geen pleuravocht. Aan hart en vaten geen bijzonderheden. Het mediastinum is niet verbreed. Slank tracheabandje. Geen tekenen van infiltraat of overvulling. Geen aanwijzingen voor intrapulmonaal RIP. Mamillaschaduw beiderzijds. Conclusie: Geen aanwijzingen voor pleuravocht. Geen aanwijzingen voor overvulling of overtuigend infiltraat	0
X thorax 02-04-2020, 03:50 Ter vergelijking het onderzoek van 8 februari 2020. AP-opname. Goede inspiratiestand. Afgrensbare diafragmakoepels. Bekend fors hart. Versterkte tekening beiderzijds. Mogelijk op basis van overvullingscomponent. Eventueel viraal infect echter niet volledig uit te sluiten. Conclusie: Versterkte tekening beiderzijds met bekend fors hart. Mogelijk overvullingscomponent. Ev…	1
X thorax 02-04-2020, 09:14 Ter vergelijking het onderzoek van 4 oktober 2019. Staande opname, goede inspiratiestand. Geen pleuravocht. Bekende verdichting rechts onder, conform voorgaand onderzoek. Geen aanwijzingen voor toename. Ook voor de overige geen nieuwe gezichtspunten. Conclusie: Bekende verdichting rechts onder, niet wezenlijk gewijzigd.	0
X thorax 02-04-2020, 15:42 Verademde laterale opname met resulterende bewegingsonscherpte. Geen manifeste pulmonale infiltraten. Cor bovinum. Geen pleuravocht. Normale longvaattekening. Normale typische positie van de ventriculaire elektrode bij links pectorale ICD. Clipje in projectie op de mitraalklepring. Conclusie: geen infiltraten of pleuravocht.	0
X thorax 02-04-2020, 11:09 Normale diafragma contouren. Geen pleurale effusies of pleurale verdikkingen. Normale longstructuur - en longvaattekening. Geen infiltraten of pulmonale noduli. Normale configuratie van longhili en het cor. Slanke aorta. Mediastinum en trachea midline. Onopvallend thoraxskelet. Conclusie. Cardiopulmonaal onopvallend, geen afgrensbare pathologie.	0
X thorax 01-04-2020, 10:25 Opname in twee richtingen bij staande patiënt. Ter vergelijk 05/02/18. Suboptimale inspiratie opname. Licht prominent hartfiguur met vermoedelijk enig paracardiaal vetweefsel links. Het mediastinum superius is niet verbreed. Normale hilus configuratie en longvaattekening binnen de norm; geen overvullingsbeeld. Goed afgrensbare diafragmakoepels met heldere sinus pleurae …	0
CT HR-thorax 01-04-2020, 12:46 Blanco HRCT scan. Ten opzichte van de MRI haard van 12/03/2020 en de X-thorax van 19/02/2019. Er zijn beiderzijds axillair subcm lymfeklieren. Symmetrisch beeld. Geen aanwijzingen voor supraclaviculaire of mediastinale lymfadenopathie voor zover te beoordelen op deze blanco scan. Eventuele hilaire lymfadenopathie is niet te beoordelen. Coronairsclerose en atheroscle…	0
CT HR-thorax 01-04-2020, 12:39 Blanco scan. Ten opzichte van 11/02/2019. Geen aanwijzingen voor axillaire of supraclaviculaire lymfadenopathie op deze blanco scan. Het mediastinum zijn er verspreid kleine subcm lymfeklieren. Eventuele hilaire lymfadenopathie is niet goed te beoordelen. Geen pericardvocht of pleuravocht. Er is dorsobasaal rechts geringe dependent atelectase. Er is een minimale ver…	0
01-04-2020, 08:48, CT thorax Pleura calcificatie apicaal. Geen long nodi of consolidatie. Geen pleuravocht. Geen lymfadenopathie. Oude ribfracturen links (7, 8,9 lateraal). 01-04-2020, 08:48, CT nieren met contrast Primaire bevinding 5 cm cyste interpolair links met dense component. Arterieel aankleurend focus craniaal in de cyste. Serie 501. 149. /koppeling/ Kleine puntvormige calcificaties. /ko…	0
CT thorax/abdomen 01-04-2020, 12:55 Thorax en abdomen gescand na toediening van intraveneus contrast in de portaal veneuze fase. Vergelijk: CT abdomen 23 oktober 2017. Thorax: geen lymfadenopathie. Geen pericardeffusie of pleuravocht. Geen pleurale plaques. Geen intrapulmonale afwijkingen. Abdomen: twee kleine cysten linker leverkwab conform eerder. Geen hepatosplenomegalie. Dunwandige galblaas z…	0
01-04-2020, 15:06, CT thorax/abdomen Vergelijk met thoraxfoto 2020. Echo 2020. CT abdomen 2012. Primaire bevinding Pleuraverkalkingen. Geen pleuravocht. Geen consolidatie. Geen lymfadenopathie. Cyste met calcificatie en solide component bovenpool rechternier. Doorsnede 3,3 cm. /koppeling/ Aankleurende nodus onderpool rechternier. Doorsnede 1,1 cm. /koppeling/ Overige bevindingen Atherosclerose. C…	0
01-04-2020, 13:25, CT thorax/abdomen Vergelijking: 8 oktober 19 Target laesies (mm): Laesie A. Links supraclaviculair. 21. Was 20. /koppeling/ /koppeling/. Laesie B. Linkerbovenkwab. Niet meetbaar. Vorige 4 mm. Non target laesies: Geen longnoduli. Kleine mediastinale en retroperitoneale lymfenodi. Geen ascites of pleuravocht. Blastische haard C7 (niet volledig afgebeeld) conform CT hals 2019. Bek…	0
01-04-2020, 11:04, CT thorax/abdomen Vergelijk echo 2017. Thoraxfoto 2020, 2014. CT aorta 2010. CT nieren 2017. Kwaliteit: Matig door artefacten van armen langs lichaam, beweging. Primaire bevinding I. 25 mm doorsnede massa met arteriële aankleuring dorsaal interpolair linkernier. Serie 601. 61. /koppeling/ II. Atherosclerose, contrast vulling van truncus coeliacus, AMS en AMI. Aankleurend darmpa…	0
CT thorax/abdomen 01-04-2020, 14:35 Contrast protocol. Thorax: Ter vergelijking het CT-onderzoek van 01/03/2019. Mediastinaal enkele kleine lymfeklieren, waarschijnlijk reactief. Vergelijkbaar met voorgaand CT-onderzoek. Ook laag cervicaal voor zover afgebeeld en axillair geen lymfadenopathie. Atherosclerose met beperkte betrokkenheid van de coronair arteriën. Geen pericardvocht. Minimale subpleu…	0
CT thorax/abdomen 01-04-2020, 08:38 CT thorax-abdomen gescand na toediening van intraveneus contrast in de portaal veneuze fase. Primaire bevinding: Circumferentiële wandverdikking over een lengte van tenminste 5,5 cm in het rectum. Onscherpte en kleine lymfekliertjes in het mesorectale vet. Lymfeklieren: Enkele pathologische lymfeklieren buiten de mesorectale fascie aan de rechterzijde en presac…	1
CT thorax/abdomen 01-04-2020, 09:24 CT thorax en abdomen gescand volgens het niertumor protocol gescand de blanco, arteriële, corticomedullaire en portaal veneuze fase. Thorax: geen lymfadenopathie. Geen pleuravocht of pericardeffusie. Coronairsclerose. Aorta en truncus pulmonalis niet verwijd. Geen longnoduli. Abdomen: circumscripte arterieel perifeer aankleurende laesie in de onderpool van de l…	0
CT thorax 01-04-2020, 13:01 Onderzoek met i.v. contrast. Ten opzichte van 03/01/2020 en de pet scan van 19/12/2019. Er is gynaecomastie beiderzijds, rechts meer dan links. De bekende onscherp begrensde massa met enkele spicula in de rechteronderkwab grenst nu aan de pleura. De massa is toegenomen in omvang en meet nu maximaal 31 mm /koppeling/, dit was 24 mm /koppeling/. De bekende ovaalvormige g…	0
CT thorax 01-04-2020, 13:01 Onderzoek met i.v. contrast. Ten opzichte van 03/01/2020 en de pet scan van 19/12/2019. Er is gynaecomastie beiderzijds, rechts meer dan links. De bekende onscherp begrensde massa met enkele spicula in de rechteronderkwab grenst nu aan de pleura. De massa is toegenomen in omvang en meet nu maximaal 31 mm /koppeling/, dit was 24 mm /koppeling/. De bekende ovaalvormige g…	0
01-04-2020, 11:18, CT thorax Primaire bevinding 18 mm matglas gebied rechterbovenkwab tegen fissura major. /koppeling/ Was 20 mm 11/06/19. /koppeling/ Overige bevindingen Geen pleuravocht, consolidatie of noduli. Geen honingraat patroon. Perifere bronchiëctasie. Calcificatie van coronairen. Levercyste. Afvlakking L2. S-vormige scoliose. Conclusie: Persisterend matglas focus. Geen groei.	0
CT thorax 01-04-2020, 14:13 Standaard protocol na toediening van intraveneus contrast. Thorax: Eendraads pacemaker via links in situ. Fors cor. Geen pericardeffusie. Coronairsclerose en vaatkalk. Truncus pulmonalis niet wijder dan de aorta. Geen aanwijzing voor longembolieën. Spoor pleuravocht rechts. Dependente atelectase dorsaal in de longen. Geen bronchiëctasieën. Geen matglasverdichtingen of …	0
CT thorax 01-04-2020, 14:25 Onderzoek met i.v. contrast. Ten opzichte van de X-thorax van 25/02/2020 en de CT-abdomen van 29/02/2008. Geen axillaire, supraclaviculaire, mediastinale of hilaire lymfadenopathie. Geringe coronairsclerose. Geen pericardvocht of pleuravocht. Er is een subtotale atelectase van de middenkwab. Dit beeld verklaart de X-thorax. D.d. middenkwabssyndroom, cave toch centrale …	0
CT thorax 01-04-2020, 11:30 Scannen volgens protocol na toedienen van intraveneus contrast. Ter vergelijking het CT-onderzoek van 20 januari 2020. De eerder beschreven longembolieën zijn thans niet meer zichtbaar. Genormaliseerd beeld van de rechterlong. Op dit onderzoek geen aanwijzingen voor atelectase, consolidatie of pleuravocht aan de rechterzijde. Hooguit nog wat minimale restafwijkingen in…	0
CT thorax 01-04-2020, 16:30 Ten opzichte van de X-thorax van 26/03/2020. Scan protocol: blanco CT thorax - Bilaterale afwijkingen. - Matglas verdichtingen met consolidaties: Locatie: Perifeer en centraal. Het beeld is perifeer het meest uitgesproken. Dominante distributie: Cranio-caudaal: De afwijkingen zijn in de ondervelden net iets meer uitgesproken dan de bovenvelden. AP richting: dorsaal - A…	1
CT thorax 01-04-2020, 13:57 Ten opzichte van de CT hals van 20/03/2020. Minimale gynaecomastie beiderzijds. Geen axillaire lymfadenopathie. De supraclaviculaire lymfeklier rechts is op dit onderzoek niet als zodanig terug te zien. Vermoedelijk betrof dit een drogbeeld op basis van een vaatstructuur. Er zijn mediastinaal verspreid subcm lymfeklieren. Geen axillaire lymfadenopathie. Coronairscleros…	0
CT thorax 01-04-2020, 08:16 Onderzoek met i.v. contrast. Ten opzichte van 06/01/2020, 03/10/2019 en 05/01/2018. De bekende ovaalvormige hypodense laesie mediaal in de rechterbovenkwab meet ongewijzigd 2,7 cm. Omgevende atelectase/ fibrose, conform. Geen axillaire, supraclaviculaire of mediastinale lymfadenopathie. Ongewijzigde subcm lymfeklier rechts hilair met een korte as van 9 mm /koppeling/. …	0
01-04-2020, 13:43, CT thorax Vergelijking 2011. 2020. Primaire bevinding Matglas nodulair patroon basaal tot apicaal. Centrilobulaire noduli. Vlekkige consolidatie en reticulair patroon in onderkwabben. Geen bronchiëctasie. Geen bronchuswandverdikking. Geen slijm in luchtwegen. Geen honingraat patroon. Geen pleuravocht. Geen pneumothorax. Overige bevindingen Kleine lymfenodi. Intact skelet. Concl…	1
X thorax 01-04-2020, 09:12 PA en lateraal. Ten opzichte van 26/09/2019 en 22/02/2018. Ongewijzigde cardiomediastinale schaduw. Scherp begrensde diafragmakoepels. Heldere sinus pleura. Geen aanwijzingen voor pleuravocht. Ongewijzigde hili. De longen tonen geen omschreven haarden of infiltraten. Longvaattekening binnen de norm. Beide longen liggen aan. Degeneratieve kenmerken aan de wervelkolom met…	0
X thorax 01-04-2020, 08:49 PA en lateraal. Ten opzichte van 04/04/2019 en 11/01/2016. Slank mediastinum. Vergroot hart. De CTR bedraagt 0,6. Scherp begrensde diafragmakoepels. Partiële relaxatie van het rechter hemidiafragma, conform. Heldere sinus pleura. Geen aanwijzingen voor pleuravocht. Ongewijzigde hili. De longen tonen geen omschreven haarden of infiltraten. Longvaattekening binnen de norm…	0
X thorax 01-04-2020, 15:22 Ter vergelijking het onderzoek van 11 november 2019. Staande opname, redelijke inspiratiestand. Afgrensbare diafragmakoepels. Geen pleuravocht. Geen acute pathologie, geen aanwijzingen voor infiltraat of overvulling. Geen tekenen van intrapulmonaal RIP. Het ribskelet is intact. Conclusie: Geen acute cardiopulmonale pathologie.	0
X thorax 01-04-2020, 08:21 Cor omvang binnen de norm. Het mediastinum is niet verbreed. Normaal aspect van de hili. Tepelschaduw beiderzijds, in wisselende mate ook zichtbaar op voorgaande onderzoeken. Geen suspecte focale laesies. Beperkte pleurale verbredingen in de longtoppen, conform 21/03/2014. Geen bijkomende longtop tumor herkenbaar. Wat lage positie van de fissura minor, verder geen aanwi…	0
X thorax 01-04-2020, 13:27 Cor omvang binnen de norm. Het mediastinum is niet verbreed. Normaal aspect van de hili en de longvaattekening. Geen focale laesies of infiltratieve afwijkingen. Ook geen aanwijzingen voor pleuravocht. Degeneratieve afwijkingen van de afgebeelde wervelkolom. Conclusie: Geen aanwijzingen voor een infiltraat.	0
01-04-2020, 15:23, X thorax Vergelijk TWK 2019 Cardiomegalie. Emfyseem. Geen consolidatie pleuravocht of pneumothorax. Midthoracale inzakkingen.	0
X thorax 01-04-2020, 13:21 Ter vergelijking 23 oktober 2019 en 4 oktober 2019. Gering geroteerde opname. Fors cor conform eerder CTR 56%. Hili en mediastinum niet afwijkend. Emfysemateus longbeeld. Normale interstitiele tekening en normale longvaattekening. Geen consolidatie of pleuravocht. Geen aanwijzing voor pneumothorax. Kalkarm skelet zonder hoogteverlies van wervelcorpora. Geen aanwijzing v…	0
X thorax 01-04-2020, 10:50 Ter vergelijking het onderzoek van 2 januari 2018. Staande opname, goede inspiratiestand. Geen pleuravocht. De hartgrootte is binnen normale grenzen. Elongatio aortae, conform. Het mediastinum is niet verbreed. Normale hilaire structuren. Geen infiltraat of overvulling. Geen aanwijzingen voor intrapulmonaal RIP. Het ribskelet is voor zover te beoordelen intact. Conclusi…	0
X thorax op zaal 01-04-2020, 15:21 Vergeleken met 29 januari 2020. Goede positie thoraxdrain rechts bij status na sleeve resectie. De rechterlong is goed ontplooid. Minimale plaatvormige atelectase links basaal, geen stuwingsbeeld of afgrensbaar infiltraat. Ribben intact. Subcutaan emfyseem langs de thoraxwand rechts.	0
01-04-2020, 09:36, X thorax op zaal Vergelijk 2004. 2016. 2020. AP opname zittend. Hyperinflatie apicaal. Plaatatelectase basaal. Geen consolidatie. Geen pleuravocht afgebeeld, laterale sinus rechts niet zichtbaar. Geen pneumothorax. Hart niet vergroot. CRP nog niet bekend. Leucocytengetal 5. Conclusie: Geen pneumonie aangetoond.	0
X thorax op zaal 01-04-2020, 20:37 AP liggende opname. Ten opzichte van de staan de X-thorax van 13/03/2019 en ten opzichte van 14/01/2019 en de CTA pulmonalis van 13/03/2019. Slank mediastinum en hart. Scherp begrensde diafragmakoepels. Heldere sinus pleura. Geen aanwijzingen voor pleuravocht. Ongewijzigde hili. Er zijn consolidatieve veranderingen basaal beiderzijds, rechts duidelijk meer uitge…	1
X thorax op zaal 01-04-2020, 16:48 Ter vergelijking het onderzoek van 29 maart 2017. Zittende opname, goede inspiratiestand. Geen pleuravocht. Geen tekenen van infiltraat of overvulling. Het ribskelet is intact. Conclusie: Geen aanwijzingen voor infiltraat.	0
X thorax op zaal 01-04-2020, 12:10 Zittende opname, goede inspiratiestand. Geen pleuravocht. Aan hart en vaten geen bijzonderheden. Het mediastinum is niet verbreed. Normale hilaire structuren. Geen infiltraat of overvulling. Geen aanwijzingen voor intrapulmonaal RIP. Conclusie: Geen acute cardiopulmonale pathologie.	0
X thorax op zaal 01-04-2020, 20:13 AP liggende opname. Ten opzichte van 07/03/2020, 05/02/2020, 18/01/2020 en 08/01/2019. Slank mediastinum en hart. Scherp begrensde diafragmakoepels. Heldere sinus pleura. Geen aanwijzingen voor pleuravocht. Ongewijzigde hili welke zijn opgebouwd uit vaten. De longen tonen geen omschreven haarden of infiltraten. Is beiderzijds geen pneulijn afgrensbaar. Conclusie…	0
X thorax op zaal 01-04-2020, 15:01 AP thoraxopname. Geen onderzoek ter vergelijking. Goede positie distale deel biventriculaire ICD via links. Corschaduw binnen de norm. Tekenen van redistributie apicale longvelden, geen centraal longoedeem. Geen aanwijzing voor pneumothorax of ribfractuur.	0
X thorax op zaal 01-04-2020, 19:46 AP zittende opname. Ten opzichte van de staan de X-thorax van 19/12/2019. Slank mediastinum en hart. Scherp begrensde diafragmakoepels. Heldere sinus pleura rechts. De linkersinus pleura werd niet volledig afgebeeld. Ongewijzigde hili. De longen tonen geen omschreven haarden of infiltraten. Geen aantoonbare matglas gebieden. Longvaattekening binnen de norm. Er i…	0
X thorax 01-04-2020, 11:55 Geen eerder onderzoek ter vergelijking. Staande opname, goede inspiratiestand. Geen pleuravocht. Aan hart en vaten geen bijzonderheden. Het mediastinum is niet verbreed. Slank tracheabandje. De hilaire structuren lijken opgebouwd uit vaten. Geen aanwijzingen voor infiltraat of overvulling. Geen tekenen van intrapulmonaal RIP. Op de laterale opname wat vlakke diafragmako…	0
X thorax 01-04-2020, 08:53 PA en lateraal. Ten opzichte van 10/01/2018. Slank mediastinum en hart. Scherp begrensde diafragmakoepels. Er is geringe toename van de bekende hoogstand van het rechter hemidiafragma. Heldere sinus pleura. Geen aanwijzingen voor pleuravocht. Hili opgebouwd uit vaten. De longen tonen geen omschreven haarden of infiltraten. Longvaattekening binnen de norm. Er is beiderzi…	0
X thorax 01-04-2020, 10:59 Ter vergelijking het onderzoek van 7 mei 2019. Staande opname, goede inspiratiestand. Geen pleuravocht. De hartgrootte is ongeveer de norm met CTR van 0,50. Het mediastinum superius is niet verbreed. Slank tracheabandje. Normale hilaire structuren. Geen tekenen van infiltraat of overvulling. De laterale opname toont een vergrote voor-achterwaartse diameter van de thorax…	0
X thorax 01-04-2020, 10:35 Opname in twee richtingen bij staande patiënt. Ter vergelijk 16/03/20. Slanke hartschaduw. Het mediastinum superius is niet verbreed. Normale hilus configuratie en longvaattekening binnen de norm; geen overvullingsbeeld. Goed afgrensbare diafragmakoepels met heldere sinus pleurae zonder aanwijzingen voor pleuravocht en/of atelectase. Ten opzichte van voorgaand onderzoek…	1
X thorax 01-04-2020, 14:03 PA en lateraal. Ten opzichte van 27/03/2020, 10/12/2019 en 28/12/2012. Er is een pacemaker in situ met het kastje links pectoraal, conform. Slank mediastinum. Bekend vergroot hart. De CTR bedraagt 0,65. Scherp begrensde diafragmakoepel aan de linkerzijde. Iets onscherp begrensde diafragmakoepel aan de rechterzijde. Er zijn diffuus verspreid vlekkerige consolidaties beid…	1
X thorax 01-04-2020, 10:12 Ter vergelijking het onderzoek van 21 januari 2020. Staande opname, goede inspiratiestand. Geen pleuravocht. De verdichting rechts onder is in omvang afgenomen. Derhalve verbetering van het beeld. Echter nog niet genormaliseerd. Conclusie: Verdere afname van de verdichting rechts onder, echter nog geen normalisatie.	0
X thorax 01-04-2020, 14:20 Cor omvang binnen de norm. Het mediastinum is niet verbreed. Normaal aspect van de hili en de longvaattekening. Geen focale laesies of infiltratieve afwijkingen. Beperkte hoogstand van het linker hemidiafragma, conform. Geen aanwijzingen voor pleuravocht. Degeneratieve afwijkingen van de afgebeelde wervelkolom. Beeld in essentie ongewijzigd ten opzichte van 29/03/2019. …	0
X thorax 01-04-2020, 08:12 PA en lateraal. Ten opzichte van 23/12/2015 en 29/10/2015 en 09/02/2005. Slank mediastinum en hart. Scherp begrensde diafragmakoepels. Heldere sinus pleura. Geen aanwijzingen voor pleuravocht. Ongewijzigde hili. De longen tonen geen omschreven haarden of infiltraten. Longvaattekening binnen de norm. Pleurale topafwijkingen beiderzijds. Er is beiderzijds geen pneulijn af…	0
X thorax 01-04-2020, 09:16 Vergeleken met 7 januari 2019. De pacemaker is vervangen door een biventriculaire ICD. Een oorspronkelijke draad is losgekoppeld. Longvelden helder, geen pneumothorax of pleuravocht. Hernia diaphragmatica. Bekend vergroot cor CTR 53%. Normaal aspect hili en mediastinum superius. Leeftijdsconforme degeneratie van het skelet. Conclusie: Geen aanwijzing voor complicaties n…	0
X thorax 01-04-2020, 11:31 Ter vergelijking 20 maart 2020. Ongewijzigd goede positie ICD via links. Cor en mediastinum superius binnen de norm. Hili opgebouwd uit bronchovasculaire structuren. De linkerlong is nu goed ontplooid, geen pneulijn afgrensbaar. Spoor pleuravocht conform eerder. Geen intrapulmonale afwijkingen. Leeftijdsconforme degeneratie van het skelet. Conclusie: Linkerlong nu goed …	0
X thorax 01-04-2020, 16:14 PA en lateraal. Geen onderzoek ter vergelijk. Slank mediastinum. Hartgrootte binnen de norm. CTR bedraagt 0,44. Scherp begrensde diafragmakoepels. Heldere sinus pleura. Geen aanwijzingen voor pleuravocht. Hili opgebouwd uit vaten. De longen tonen geen omschreven haarden of infiltraten. Longvaattekening binnen de norm. Beide longen liggen aan. Geringe rechts convexe laag…	0
X thorax op zaal 01-04-2020, 16:40 Ter vergelijking het onderzoek een 29 september 2015. Zittende opname, goede inspiratiestand. Geen pleuravocht. Geen overtuigend infiltraat aanwijsbaar. Geen overvullingsbeeld. Geen aanwijzingen voor intrapulmonaal RIP. Het ribskelet is intact. Conclusie: Geen overtuigende infiltraten.	0
01-04-2020, 17:22, X thorax Moppige consolidaties met name perifeer zowel linker als rechterthoraxhelft sterk verdacht voor infiltraatvorming. Cave ook alveolair oedeem. Kan passen bij COVID-19. Geen pleuravocht. AP opname.	1
01-04-2020, 18:14, X thorax AP opname. Hartgrootte is binnen de norm. Hili en mediastinum niet afwijkend. Longvelden helder met normale interstitiele tekening en normale longvaattekening. Conclusie: geen bijzonderheden.	0
01-04-2020, 19:12, X thorax Vergelijking met 2014. 2018. Cardiomegalie. Versterkte vaattekening. CABG. Pleurale collectie rechts basaal - lateraal. Volumeverlies rechteronderkwab. Geen omschreven consolidatie. Geen pneumothorax. Geen wervelinzakking. CRP 37. Pro BNP 23.000. Conclusie: Overvullingsbeeld met pleuravocht rechts.	0
01-04-2020, 22:58, X thorax Vergelijk 2012. 2020. CT 2016. Slank hart en vaten. Hyperinflatie. Geen consolidatie. Geen pleuravocht. Midthoracale wervelinzakkingen. Geen pneumonie aangetoond.	0
X thorax 01-04-2020, 08:47 PA en lateraal. Ten opzichte van 04/11/2019. Ongewijzigde cardiomediastinale schaduw welke binnen de norm is. Scherp begrensde diafragmakoepels. Heldere sinus pleura. Geen aanwijzingen voor pleuravocht. Er zijn consolidatieve veranderingen in de rechteronderkwab en in de lingula (deze zijn met name goed te zien op de laterale opname), d.d. infiltratief. Ongewijzigde hil…	1
X thorax 01-04-2020, 14:49 Vergeleken met 26 juli 2019. Bekend emfysemateus longbeeld. Geen stuwingsbeeld, infiltraten of pleuravocht. Verkalkt eerste ribkraakbeen rechts. Verminderde afgrensbaarheid van het cor bij pericardiaal vet. Hili en mediastinum superius binnen de norm. Skelet intact. Geen essentiële wijzigingen ten opzichte van voorgaand onderzoek. Conclusie: Emfysemateus longbeeld zonde…	0
X thorax 01-04-2020, 21:24 Ter vergelijking het onderzoek van 13 februari 2019. Staande opname, redelijke inspiratiestand. Afgrensbare diafragmakoepels. Bekend fors hart. Het mediastinum is niet verbreed. Geen acute pathologie, geen tekenen van infiltraat of overvulling. Normaal ribskelet. Conclusie: Geen acute cardiopulmonale pathologie bij overigens wel wat fors hart.	0
X thorax 01-04-2020, 10:22 AP liggende opname. Ten opzichte van 21/11/2017, 29/12/2016 en de CT-scan van 23/11/2017. Matige inspiratiestand waarbij brede cardiomediastinale schaduw. Wat onscherp begrensde diafragmakoepels beiderzijds. Verdenking op enig volumeverlies basaal beiderzijds, d.d. op basis van atelectase en/of infiltratieve veranderingen op toch ten gevolge van de matige inspiratie. Ev…	1
01-04-2020, 09:41, X thorax Vergelijk 2009. CT abdomen 2020. AP opname. Volumeverlies basaal. Groot hart. Pacemaker links, elektrode rechteratrium. Spoor pleuravocht laterale sinus. Geen pneumothorax. Geen omschreven consolidatie. CRP 268 Conclusie: Geen pneumonie aangetoond	0
X thorax 01-04-2020, 14:09 PA en lateraal. Ten opzichte van 29/03/2020, 27/03/2020 en 25/03/2020. Er zijn thans beiderzijds geen thoraxdrains meer in situ. Ongewijzigd tentvormige hart (bij bekend pericardvocht). Er is volumeverlies dorsobasaal beiderzijds op basis van pleuravocht. Qua hoeveelheid is dit in essentie ongewijzigd ten opzichte van 29/03/2020. Er is rechts basaal een nieuwe opvallend…	1
X thorax 01-04-2020, 08:53 PA en lateraal. Ten opzichte van de liggende opname van 31/03/2020. Er is een porta cath in situ links, conform. Slank mediastinum en hart. Scherp begrensde, iets afgeplatte diafragmakoepels. Heldere sinus pleura. Geen aanwijzingen voor pleuravocht. De rechterlong ligt aan. Er is conform eerder een top pneumothorax links. De apicale luchtschil is toegenomen en meet nu 2…	0
X thorax 01-04-2020, 12:24 Ter vergelijking 12 november 2019. AP thoraxopname waarbij de apicale longvelden separaat zijn afgebeeld. Bekend emfysemateus longbeeld zonder complicaties. Slank cor en mediastinum in de mediaanlijn. Bekende status na ribfracturen links.	0
X thorax 01-04-2020, 09:40 PA en lateraal. Ten opzichte van 30/01/2020 en 19/12/2019. Bekend emfysemateus longbeeld. Slank mediastinum en hart. Scherp begrensde diafragmakoepels. Heldere sinus pleura. Geen aanwijzingen voor pleuravocht. Ongewijzigde hili. Ongewijzigde ovaalvormige consolidatie met aangrenzende lineaire fibrotische veranderingen in de rechterbovenkwab. Geen nieuwe haarden. Beide l…	1
X thorax 01-04-2020, 11:22 Ter vergelijking het onderzoek van 6 maart 2014. Staande opname, redelijke inspiratiestand. Afgrensbare diafragmakoepels. Stompe sinus pleurae beiderzijds, met name rechts adhesief beeld. Niet wezenlijk gewijzigd ten opzichte van het voorgaande onderzoek. De hartgrootte is binnen normale grenzen. Het mediastinum is niet verbreed. Geen tekenen van infiltraat of overvulli…	0
01-04-2020, 03:53, X thorax Vergelijk TWK 2013 Alleen AP-opname. Redelijke inspiratiestand. Geen consolidatie pleuravocht of pneumothorax. Slank hart en vaten. Geen pneumonie aangetoond	0
X thorax 01-04-2020, 15:00 AP thoraxopname vergeleken met 11 september 2014. Slank cor en mediastinum in de mediaanlijn. Longvelden helder. Geen aanwijzing voor pneumothorax of pleuravocht. Normaal aspect van het skelet. Conclusie: Normale bedthorax.	0
X thorax 01-04-2020, 15:20 Ter vergelijking het onderzoek van 14 augustus 2019. Afgrensbare diafragmakoepels. Vermoedelijk adhesieve sinus pleurae rechts, conform voorgaand onderzoek. Geen acute pathologie in de zin van infiltraat of overvulling. Bekende status na pacemaker en CABG. Geen aanwijzingen voor intrapulmonaal RIP. Conclusie: In essentie ongewijzigd cardiopulmonaal beeld. Geen aanwijzin…	0
X thorax 01-04-2020, 12:26 Ter vergelijking het onderzoek van 30 maart 2020. AP-opname met een goede inspiratiestand. Vlekkige sluiering rechts onder passend bij infiltraat. De overige longvelden zijn normaal luchthoudend. Bekende pacemaker via links. Conclusie: Infiltraat rechts onder.	1
X thorax 01-04-2020, 00:14 AP-opname bij zittende patiënt. Geen eerder onderzoek ter vergelijk. Suboptimale inspiratie opname. Prominent hartfiguur voor zover te beoordelen bij zittende AP-opname. Longvaattekening binnen de norm. Versterkte densiteit rechter bovenveld, rechts parahilair en ter hoogte van linker onderveld. Dubieus licht versterkte densiteit mediale linkerbovenveld d.d. summatiebee…	1
X thorax 01-04-2020, 01:24 AP-opname bij zittende patiënt. Ter vergelijk 12/03/19. Slanke hartschaduw. Het mediastinum superius is niet verbreed. Ongewijzigde hilus configuratie. Longvaattekening binnen de norm; geen overvullingsbeeld. Goed afgrensbare diafragmakoepels zonder aanwijzingen voor grote hoeveelheden pleuravocht en/of atelectase. In het longparenchym geen evidente infiltratieve en/of …	0
31-03-2020, 23:40, X thorax Geen vergelijking ECG kabels. Slank hart en vaten. Geen consolidatie pleuravocht of pneumothorax. Geen wervelinzakking. Artrose rechterschouder. Conclusie: Geen pneumonie aangetoond	0
X thorax op zaal 13-03-2020, 15:40 Lijnen: jugularislijn met correcte positie. Gastrische sonde, correcte positie. Geen pneumothorax. Subtiele verdichting rechteronderkwab mediobasaal, d.d. infiltraat, summatie effect / artefact. Brede hartcontour, echter bij liggende AP-opname. Conclusie: correcte positie jugularis lijn, geen pneumothorax. Dubieus infiltraat rechteronderkwab.	1
X thorax 13-03-2020, 08:23 Status na CABG. Verder aan hart longen behoudens een COPD beeld geen bijzonderheden. Geen tekenen van maligniteit of pleuravocht. Geen tekenen van infiltraat.	0
X thorax 13-03-2020, 13:50 Lichte afplatting van diafragmata. Verder aan hart longen geen afwijking.	0
X thorax 13-03-2020, 12:22 Versterkte peribronchiale tekening op de grens van infiltratief beiderzijds basaal, rechts meer dan links. Opgevulde sinus pleura rechts. Verder geen bijzonderheden.	1
X thorax 13-03-2020, 13:55 Partiële diafragmarelaxatie rechts. Overigens aan hart en longen geen afwijking.	0
X thorax 13-03-2020, 16:08 Ter vergelijking het onderzoek 25 maart 2019. Staande opname, goede inspiratiestand. Afgrensbare diafragmakoepels. Bekende hoogstand van het rechter hemidiafragma. Geen overvullingsbeeld. Geen evident infiltraat. Gladbegrensde bolvormige structuur ter hoogte van de rechterhilus, mogelijk nog orthogonaal getroffen bloedvat. Doorsnede ongeveer 12 mm. Pathologie echter nie…	0
CT hals/thorax 13-03-2020, 09:02 Protocol: CT hals en thorax na 90 ml i.v. contrast in veneuze fase Vergelijk: Geen Beschrijving: Meest relevante bevindingen: - geen afgrensbare verdachte afwijkingen ter plaatse van farynx/larynx - geen vergrote klieren of andere verdachte afwijkingen in het verloop van de nervus recurrence rechts (of links) - geen verdachte klieren elders in de hals, mediastinaa…	0
CT HR-thorax 13-03-2020, 08:21 Wordt vergeleken met conventioneel onderzoek van 5 december 2017. Axillair beiderzijds geen lymfadenopathie. Mediastinaal enkele kleine kliertjes, diameters binnen de norm. Klein spoortje pericardvocht, fysiologisch. Hilair voor zover zichtbaar geen lymfadenopathie. Longparenchym toont geen emfysemateuze kenmerken. Geen matglas. Geen verdikte septa. Minimale nodulus…	0
CT thorax/abdomen 13-03-2020, 11:53 Protocol: CT thorax en abdomen na 80 ml i.v. contrast in portale fase Vergelijk: Thoraxfoto 11 juni 2015. CT thorax 15 mei 2012. Beschrijving: Tumor: Status na uterusextirpatie. Geen afgrensbaar tumorproces in kleine bekken. Geen aanknopingspunten voor andere primaire tumor. Klieren: Geen verdachte klieren mediastinaal, hilair, axillair, retroperitoneaal, mesen…	0
CT thorax/abdomen 13-03-2020, 09:18 Protocol: CT thorax en abdomen na 130 ml i.v. contrast Vergelijk: Thoraxfoto 3 maart 2020 Beschrijving: Tumor: Hernia diaphragmatica met uitgebreide tumor maag/overgang oesophagus over tenminste 9 cm lengte /koppeling/. Uitbreiding in vet. Niet afgrensbaar van voorzijde aorta /koppeling/. Ruime vulling en dilatatie oesophagus craniaal van de tumor /koppeling/. …	0
CT thorax/abdomen 13-03-2020, 13:56 Protocol: CT thorax en abdomen na 80 ml in portale fase. Vergelijk: CT thorax en abdomen 3 september 2019 Beschrijving: Tumor: Geen afgrensbaar tumorproces ter hoogte van operatieclips colon ter hoogte van flexura hepatica Klieren: Geen verdachte klieren mediastinaal, hilair, axillair, retroperitoneaal, mesenteriaal, of inguinaal. Metastasen: longen: geen verda…	0
CT thorax/abdomen 13-03-2020, 11:20 Protocol: CT thorax en abdomen na 100 ml i.v. contrast in portale fase Vergelijk: Thoraxfoto 26 januari 2017 Beschrijving: Tumor: Pathologisch wandverdikking laag in het rectum /koppeling/ /koppeling/. Voor verdere lokale beoordeling zie MRI. Klieren: - enkele kleine kliertjes perirectaal. Extra mesorectaal kliertje van 6 mm rechts en van 5 mm links. Zie verder…	0
CT thorax 13-03-2020, 13:24 Normale longen, behalve een gecalcificeerde micronodulus in de linkeronderkwab. Geen lymfadenopathie. Thoraxskelet en thoraxwand normaal. Conclusie: Geen pulmonale of mediastinale metastasen.	0
CT thorax 13-03-2020, 10:52 Gescand na i.v. contrast, veneuze fase. Wordt vergeleken met onder andere conventioneel onderzoek van 1 dag geleden. Eveneens ter vergelijking HRCT van september 2018. Axillair beiderzijds geen lymfadenopathie. Mediastinaal enkele kleine kliertjes, diameters binnen de norm. Kleiner volume van de linkerhemithorax. Klein spoortje pericardvocht. Verkalkingen van de aorta.…	1
CT thorax 13-03-2020, 08:41 Protocol met i.v. contrast, thorax en portaal veneuze fase. Ter correlatie X-thorax van 09/03/2020. Atelectase van de complete rechterbovenkwab. Occlusie van de bovenkwabs bronchus 1 cm na afgang uit de hoofdbronchus. Geen afgrensbare maar te vermoeden solide laesie in de atelectatische rechterbovenkwab. Geen pulmonale noduli in de overige longkwabben. Geen pleuravocht…	0
CT thorax 13-03-2020, 08:38 I.v. contrast, thorax en portaal veneuze fase. Ter correlatie: adenosine stress myocardperfusiescintigrafie van 17/02/2020 Drie pulmonale nodi. 5 mm irregulair perifeer rechterbovenkwab 5 mm perifissuraal polygonaal middenkwab, dit is de nodus op het vorig onderzoek, waarschijnlijk een PFN 2 mm verkalkte micronodulus middenkwab, typisch benigne. Geen pathologisch grote…	0
X thorax 13-03-2020, 15:19 Enigszins emfysemateus thoraxbeeld. Verder aan hart longen geen afwijking. Geen aanwijzing voor infiltraat.	0
X thorax 13-03-2020, 12:12 Matige inspiratiestand. Alzijdig licht vergrote hartfiguur. Verder aan hart longen geen bijzonderheden.	0
X thorax 13-03-2020, 08:10 Status na CABG. Unipolaire pacemaker in situ. Overigens aan hart longen geen bijzonderheden. Versterkte thoracale kyfose met acute knik laagthoracaal.	0
X thorax 13-03-2020, 12:04 Links vergroot hart. Matige inspiratiestand. Dit in aanmerking genomen hart longen geen bijzonderheden.	0
X thorax 13-03-2020, 15:36 Afgeplatte diafragmata. Prominente rechterhilus overigens met relatief weinig densiteit. Bij dit beeld dient toch een ruimte-innemend proces te worden uitgesloten. Verder emfysemateus beeld met bullae en fibrose. Conclusie: vergrote hilus rechts waarvoor nadere analyse is geïndiceerd.	0
X thorax 13-03-2020, 13:43 Als voorheen links vergroot hart. Geen tekenen van acute decompensatio cordis of pleuravocht. Geen aanwijzing voor infiltraat.	0
X thorax 13-03-2020, 13:30 Hart en longen geen afwijking. Geen aanwijzing voor ribfractuur of complicaties van ribfracturen. Geen tekenen van contusie.	0
X thorax 13-03-2020, 13:12 Nog minimaal versterkte tekening perihilair links. Verder vrijwel gehele resolutie van infiltraat.	0
X thorax 13-03-2020, 12:50 Opname in twee richtingen bij staande patiënt. Ter vergelijk 21/06/16. Slanke hartschaduw. Het mediastinum superius is niet verbreed. Normale hilus configuratie en longvaattekening binnen de norm. Goed afgrensbare diafragmakoepels met heldere sinus pleurae zonder aanwijzingen voor pleuravocht en/of atelectase. In het longparenchym geen evidente infiltratieve en/of focal…	0
X thorax 13-03-2020, 12:43 Hart en longen geen afwijking. Geen tekenen van decompensatio cordis. Normale vaathili.	0
X thorax 13-03-2020, 12:09 Licht versterkte peribronchiale tekening. Geen circumscript infiltraat.	0
X thorax 13-03-2020, 11:46 Ter correlatie 07/10/2016 en eerder. Scherpe diafragma contouren. Stompe rechter costofrenische hoek, conform vorig onderzoek. Geen pleuravocht. Normale longstructuur - en longvaattekening. Normale configuratie van longhili en het cor. Slanke aorta. Mediastinum en trachea in de midline. Thoraxskelet onopvallend. Conclusie. Geen infiltraat, cardiopulmonaal onopvallend.	0
X thorax 13-03-2020, 11:10 Volumeverlies in de middenkwab met licht versterkte peribronchiale tekening. Geen aanwijzingen voor centraal proces. Mogelijk middenkwabssyndroom.	0
X thorax 13-03-2020, 10:28 Ter vergelijking het onderzoek van 6 januari 2011. Staande opname, goede inspiratiestand. Geen pleuravocht. Slank hart. Het mediastinum is niet verbreed. De hilaire structuren zijn opgebouwd uit vaten. Geen infiltraat of overvulling. Geen aanwijzingen voor intrapulmonaal RIP. Het ribskelet is intact. Op de laterale opname vlakke diafragmakoepels. Tevens breed retrostern…	0
X thorax 13-03-2020, 08:53 Opname in twee richtingen bij staande patiënt. Geen eerder onderzoek ter vergelijk. Slanke hartschaduw. Het mediastinum superius is niet verbreed. Licht geprononceerde hilus configuratie beiderzijds met name rechts vermoedelijk op basis van vaatstructuren. Overige longvaattekening binnen de norm; geen overvullingsbeeld. Goed afgrensbare diafragmakoepels met heldere sinu…	0
X thorax 13-03-2020, 13:52 Ter vergelijking het onderzoek 25 januari 2019. Staande opname, goede inspiratiestand. Geen pleuravocht. Slank hart. Het mediastinum is niet verbreed. De hilaire structuren zijn opgebouwd uit vaten. Geen infiltraat of overvulling. Geen aanwijzingen voor intrapulmonaal RIP. Mamil schaduw basaal beiderzijds zichtbaar. Het ribskelet is intact. Conclusie: Geen acute cardiop…	0
X thorax 13-03-2020, 09:50 Ter correlatie 26/09/2017. Normale diafragma contouren. Geen pleurale effusies of pleurale verdikkingen. Normale longstructuur - en longvaattekening. Geen infiltraten of pulmonale noduli. Normale configuratie van longhili, geen afgrensbare hilaire of mediastinale lymfadenopathie. Slank cor en slanke aorta. Mediastinum en trachea in de midline. Lichte thoracale kyfose. C…	0
X thorax 13-03-2020, 11:01 Emfysemateus thoraxbeeld. Geen aanwijzingen voor infiltraat of RIP.	0
X thorax 13-03-2020, 10:57 Hart en longen geen afwijking.	0
X thorax 13-03-2020, 10:57 En longen geen afwijking.	0
X thorax 13-03-2020, 10:50 Pleuravocht beiderzijds links oplopend tot laag axillair. Op dit moment geen tekenen van acute decompensatio cordis. Conclusie: pleuravocht ECI. Geen oude foto's in ons archief.	0
X thorax 13-03-2020, 13:57 Ter vergelijking het onderzoek van 26 februari 2020. Staande opname, goede inspiratiestand. Geen pleuravocht. Aan hart en vaten geen bijzonderheden. Het mediastinum is niet verbreed. Normale hilaire structuren. Geen infiltraat of overvulling. Geen aanwijzingen voor intrapulmonaal RIP. Het ribskelet imponeert intact. Ten opzichte van het voorgaand onderzoek geen essentië…	0
X thorax 13-03-2020, 11:55 Staande opname, goede inspiratiestand. Geen pleuravocht. Aan hart en vaten geen bijzonderheden. Het mediastinum is niet verbreed. De hilaire structuren zijn opgebouwd uit vaten. Geen aanwijzingen voor infiltraat of overvulling. Geen tekenen van intrapulmonaal RIP. Het ribskelet is intact. Conclusie: Geen acute cardiopulmonale pathologie.	0
X thorax 13-03-2020, 16:02 Staande opname, goede inspiratiestand. Geen pleuravocht. Aan hart en vaten geen bijzonderheden. Het mediastinum is niet verbreed. Slank tracheabandje. Normale hilaire structuren. Geen infiltraat of overvulling. Geen aanwijzingen voor intrapulmonaal RIP. Het ribskelet is intact. Conclusie: Cardiopulmonaal geen bijzonderheden.	0
X thorax 13-03-2020, 16:23 Wordt vergeleken met onderzoek van 4 december 2019. Goede inspiratie. Mediastinum niet verbreed. Beperkt cardiomegalie. Longvaattekening binnen de norm. Geen focale laesies. Geen infiltraten. Pericardiale fatpad links conform. Geen pleuravocht. Ongewijzigd beeld. Stent in de aorta ascendens.	0
X thorax 13-03-2020, 08:42 Opname in twee richtingen bij staande patiënt. Ter vergelijk 03/03/10. Grootte van hartfiguur binnen de norm. Het mediastinum superius is niet verbreed. Normale hilus configuratie en longvaattekening binnen de norm; geen overvullingsbeeld. Goed afgrensbare diafragmakoepels met heldere sinus pleurae zonder aanwijzingen voor pleuravocht en/of atelectase. In het longparenc…	0
X thorax 13-03-2020, 11:10 Hart en longen geen afwijking. Versterkte thoracale kyfose. Verder geen bijzonderheden.	0
X thorax op zaal 13-03-2020, 08:32 Wordt vergeleken met onderzoek van 1 dag geleden. Half zittende patiënt. Goede positie endotracheale tube. Geringe cardiomegalie. Spoortje pleuravocht beiderzijds. Wat volumeverlies links basaal. Rechts basaal thans verbeterde luchthoudendheid. Dit laatste bij nu ook iets betere inspiratie.	0
X thorax op zaal 13-03-2020, 10:06 Wordt vergeleken met onderzoek van februari 2019. Zittende patiënt. Redelijk goede inspiratie. Cardiomegalie. Status na CABG. Longvaattekening binnen de norm. Longen liggen beiderzijds goed aan. Geen pneumothorax. Geen subcutaan emfyseem. Screenend geen ribfracturen. Geen infiltraten of pleuravocht.	0
X thorax op zaal 13-03-2020, 11:36 Ter vergelijking het onderzoek van 11 maart 2020. Halfzittende opname, goede inspiratiestand. Verbeterde luchthoudendheid linksonder, nog wel verdenking spoortje pleuravocht. Ook verbeterde luchthoudendheid rechts onder, echter nog steeds wel wat sluiering. Bekende beademing. Conclusie: Verbeterde luchthoudendheid basaal beiderzijds. Echter nog niet genormalisee…	0
X thorax op zaal 13-03-2020, 16:32 Wordt vergeleken met onderzoek van 28 februari 2020. Zittende patiënt. Goede inspiratie. Mediastinum niet verbreed. Slank corcontour. Hili normaal. Longvaattekening binnen de norm. Kleine atelectase rechts basaal. Geen duidelijk infiltraat. Beeld min of meer conform.	0
X thorax op zaal 13-03-2020, 16:01 Zittende AP-opname. Ter correlatie 05/03/2020. Geen nieuwe infiltraten. Geen restinfiltraat in de rechterbovenkwab. Pleuravocht of diafragmahoogstand met sinus adhesie links. Cardiomegalie, forse atherosclerose, broncho sclerose. Craniale subluxatie caput humeri rechts. Conclusie: geen nieuwe infiltraten. Mogelijk pleuravocht links, onveranderd. Schouder subluxa…	0
X thorax 13-03-2020, 14:11 Half zittende AP-opname met rotatiefout naar links. Prominente longvaten rechts en atypische projectie rechterlonghilus. Onscherpe vlakke tot irregulaire verdichting rechteronderkwab, verdacht voor infiltraat. Overige longvelden onopvallend. Aorta ectasie. Conclusie: verdenking infiltraat rechteronderkwab, d.d. longinfarct bij doorgemaakte longembolie. Atypische project…	1
X ribben 13-03-2020, 17:28 Rechterhemithorax. Geen afgrensbare ribfractuur. X thorax 13-03-2020, 17:24 Cardiomegalie, d.d. pericardeffusie. Geen pulmonale infiltraten. Geen pleuravocht. Geen pneumothorax. Oude ribfracturen links. Conclusie: oude ribfracturen links.	0
X thorax 13-03-2020, 11:12 Hart en longen geen afwijking.	0
X thorax 13-03-2020, 13:34 Licht polycyclisch aspect hili. Geen interstitiële longafwijkingen.	0
X thorax 13-03-2020, 09:39 Ter vergelijking het onderzoek van 14 februari 2020. Staande opname, goede inspiratiestand. Bekend volumeverlies links onder passend bij pleuravocht. Dit is niet essentieel gewijzigd. Geen evident infiltraat. Geen overvullingsbeeld. Op dit onderzoek geen circumscripte laesies in het longparenchym aanwijsbaar. Conclusie: Bekend volumeverlies links onder, meest passend bi…	0
X thorax 13-03-2020, 09:57 Ter correlatie CT thorax van 07/01/2020. Ter vergelijking X-thorax van 18/11/2019. Follow-up. Geen wezenlijke veranderingen met volumeverlies van linkerlong na VATS lobectomie linkerbovenkwab. Onveranderd iets plomp aspect van de linker hilus. Geen aanwijzingen voor pulmonale noduli of hilaire lymfadenopathie. Geen pleuravocht. Conclusie. Geen aanwijzing voor recidief.	0
X thorax 13-03-2020, 14:14 Jugularis cath katheter vanuit rechts met tip in cava superior. Geen aanwijzing voor complicaties. Subclavia vanuit links.	0
X thorax 13-03-2020, 08:50 Opname in twee richtingen bij staande patiënt. Ter vergelijk 03/03/20. Slanke hartschaduw met vermoedelijk enig paracardiaal vetweefsel links. Het mediastinum superius is niet verbreed. Normale hilus configuratie en longvaattekening binnen de norm; geen overvullingsbeeld. Goed afgrensbare diafragmakoepels met heldere sinus pleurae zonder aanwijzingen voor pleuravocht en…	0
X thorax 13-03-2020, 09:23 Ter vergelijking het onderzoek van 7 maart 2020. Staande opname, goede inspiratiestand. Thans pacemaker implantatie links. Geen acute pathologie in de zin van pneumothorax. Verder geen essentiële wijzigingen ten opzichte van het voorgaande onderzoek. Conclusie: Geen aanwijzingen voor pneumothorax na pacemakerimplantatie.	0
X thorax 13-03-2020, 14:02 Versterkte thoracale kyfose. Geen aanwijzingen voor infiltraat.	0
X thorax 13-03-2020, 11:52 Wordt vergeleken met onderzoek van 1 dag geleden. Thans een thoraxdrain in situ rechts. Zittende patiënt. Rechterlong ligt nagenoeg volledig aan. Fibrotische kenmerken. Geen mediastinale shift naar links. Geen subcutaan emfyseem rechts.	0
X thorax 13-03-2020, 13:08 Zittende opname, goede inspiratiestand. Afgrensbare diafragmakoepels, geen pleuravocht. Met name het linker hemidiafragma is thans beter afgrensbaar. Geen evident overvullingsbeeld. Rechts onder is sluiering zichtbaar, cave infiltraat. De hilaire structuren lijken opgebouwd uit vaten. Conclusie: Verdenking infiltraat rechts onder.	1
X thorax 13-03-2020, 08:15 Hart en longen geen afwijking. Geen uitgesproken tekenen van lymfadenopathie. Geen evidente aanwijzingen voor interstitiële longafwijkingen.	0
X thorax 13-03-2020, 11:22 Opname in twee richtingen bij staande patiënt. Geen eerder onderzoek ter vergelijk. Geringe COPD kenmerken met geaccentueerde retrosternale ruimte en licht toegenomen voor-achterwaartse diameter van de thorax. Slanke hartschaduw. Het mediastinum superius is niet verbreed. Normale hilus configuratie en longvaattekening binnen de norm; geen overvullingsbeeld. Goed afgrens…	0
X thorax 13-03-2020, 21:47 De sonde ligt met de tip ruim in de maag. Fors hart. Geen acute cardiopulmonale pathologie.	0
X thorax 13-03-2020, 10:15 Ter vergelijking het onderzoek van 28 augustus 2019. Staande opname, goede inspiratiestand. Geen pleuravocht. Slank hart. Het mediastinum is niet verbreed. Normale hilaire structuren. Bekende operatie clipjes rechts passend bij status na mammasparende therapie. Mamillaschaduw links onder. Geen aanwijzingen voor intrapulmonaal RIP. Geen tekenen van infiltraat of overvull…	0
X thorax op zaal 13-03-2020, 16:30 Geen infiltraat. Cardiomegalie zonder tekenen van decompensatie.	0
X thorax 13-03-2020, 14:52 Normale diafragma contouren. Geen pleurale effusies of pleurale verdikkingen. Normale longstructuur - en longvaattekening. Geen infiltraten of pulmonale noduli. Normale configuratie van longhili, geen afgrensbare hilaire of mediastinale lymfadenopathie. Slank cor en slanke aorta. Mediastinum en trachea in de midline. Onopvallend thoraxskelet. Conclusie: cardiopulmonaal …	0
X thorax 13-03-2020, 14:38 Half zittende AP-opname. Correlatie met 25/10/2019. Bekende grove structuur veranderingen van beide longen. Geen nieuwe afgrensbare pulmonale infiltraten. Geen pleuravocht. Onopvallende cardiomediastinale contouren. Conclusie: geen infiltraten of tekenen van decompensatie. Tekenen van COPD.	0
X thorax 13-03-2020, 16:30 Normale diafragma contouren. Geen pleurale effusies of pleurale verdikkingen. Onopvallende longstructuur - en longvaattekening. Geen infiltraten. Normale configuratie van longhili, geen aanwijzingen voor lymfadenopathie. Cor verbreed op ventrikel hoogte. Normale aortaschaduw. Lichte deviatie van de trachea, verder normaal mediastinum superius. Segmentale lichte kyfose m…	0
X thorax 13-03-2020, 08:34 Meerdere voor opnames, laatste van 25/09/2019. Follow-up. Geen restinfiltraat meer afgrensbaar aan de rechterbovenkwab. Tekenen van COPD. Conclusie: geen infiltraat meer.	0
X thorax 13-03-2020, 11:05 Bekende adhesieve sinus pleura links. COPD beeld. Verder aan hart longen geen bijzonderheden. Geen aanwijzingen voor maligniteit.	0
X thorax 13-03-2020, 12:04 Wordt vergeleken met onderzoek uit 2015. Matige inspiratie. Mediastinum niet verbreed. Slank corcontour. Hili normaal. Longvaattekening is binnen de norm. Geen infiltraten. Mogelijk pleurale verbreding links caudaal van de scapulapunt, ongewijzigd zichtbaar bij voorgaand onderzoek. D.d. toch nog summatie. Verder geen pleurale verbreding. Geen pleuravocht. Conclusie. Ong…	0
X thorax 13-03-2020, 10:15 Ter vergelijking het onderzoek van 26 maart 2019. Staande opname, goede inspiratiestand. Geen pleuravocht. Slank hart. Het mediastinum is niet verbreed. Normale hilaire structuren. Geen infiltraat of overvulling. Geen aanwijzingen voor intrapulmonaal RIP. Conclusie: Geen acute cardiopulmonale pathologie.	0
X thorax 13-03-2020, 13:39 Bipolaire pacemaker in situ. Status na CABG. Als voorheen diffuus licht versterkt interstitieel longbeeld. Geen circumscript infiltraat. Geen pleuravocht.	0
X thorax 13-03-2020, 10:41 Staande opname, goede inspiratiestand. Geen pleuravocht. De hartgrootte is net boven de norm met CTR van 0,51. Het mediastinum is niet verbreed. Normale hilaire structuren. Geen infiltraat of overvulling. Geen aanwijzingen voor intrapulmonaal RIP. Op de laterale opname vergrote voor-achterwaartse diameter thorax bij vlakke diafragmakoepels. Spondylosis thoracalis. Concl…	0
X thorax 13-03-2020, 14:56 Normale diafragma contouren. Geen pleurale effusies of pleurale verdikkingen. Normale longstructuur - en longvaattekening. Geen infiltraten of pulmonale noduli. Normale configuratie van longhili, geen afgrensbare hilaire of mediastinale lymfadenopathie. Slank cor en slanke aorta. Mediastinum en trachea in de midline. Onopvallend thoraxskelet. Conclusie: cardiopulmonaal …	0
X thorax 13-03-2020, 10:10 Rechts lateraal ingebrachte dikke thoraxdrainage met de tip ter hoogte van het middenveld. Intrapleurale 2 cm brede luchtcollectie rechts apicaal. Ontplooide rechterlong. Geen pleuravocht. Minimaal thoraxwand emfyseem Conclusie: 2 cm brede pleurale luchtcollectie rechts apicaal, ongewijzigd. Normale beluchting van de rechterlong, ongewijzigd.	0
X thorax 13-03-2020, 13:44 Ter vergelijking het onderzoek 20 maart 2013. Staande opname, redelijke inspiratiestand. Bekende cardiomegalie en status na CABG. De diafragmakoepels zijn afgrensbaar. Geen tekenen van pleuravocht. Geen overvullingsbeeld. Voor zover te beoordelen ook geen aanwijzingen voor infiltraat. Conclusie: Bekende cardiomegalie. Geen acute cardiopulmonale pathologie.	0
X thorax 13-03-2020, 09:27 Ter vergelijking het onderzoek van 3 december 2019. Staande opname, goede inspiratiestand. Lichte sluiering rechts onder, duidelijk afgenomen ten opzichte van het voorgaand onderzoek en derhalve vermoedelijk te beschouwen als restafwijking. De overige longvelden zijn normaal luchthoudend. Conclusie: Lichte sluiering rechts onder, duidelijk verbeterd ten opzichte van het…	0
X thorax 13-03-2020, 15:25 Hart en longen geen afwijking. Geen verdenking op sarcoïdose.	0
X thorax 13-03-2020, 05:58 Patiënt bekend met mammacarcinoom en pleuravocht links. In vergelijking met 02/12/2019 lijkt er een lichte toename van het reeds massale pleuravocht links. Rechts wat toename van de tekening bij minder diepe inspiratiestand en mogelijk ook wat redistributie. Conclusie: progressie van bekende afwijkingen.	0
X thorax 13-03-2020, 10:53 Status na CABG. Status na lumpectomie rechts. Verder aan hart longen geen afwijking. Geen versterkte interstitiële tekening of aanwijzingen voor infiltraat.	0
X thorax 13-03-2020, 15:41 Hart en longen geen afwijking. Geen haardvormige afwijkingen. Overbruggende spondylose thoracale wervelkolom. Conclusie: geen tekenen van metastasering.	0
X thorax 13-03-2020, 14:05 Hart en longen geen afwijking. Geen aanwijzing voor maligniteit. Geen tekenen van COPD.	0
X thorax 13-03-2020, 15:37 Emfysemateus thoraxbeeld. Verder aan hart longen geen bijzonderheden.	0
X thorax 13-03-2020, 10:53 Bekende fibrotische afwijkingen rechts axillair. Verder aan hart longen geen bijzonderheden. Geen tekenen van metastasering of recidief. Geen tekenen voor complicaties.	0
X thorax 13-03-2020, 15:46 Ter vergelijking het onderzoek van 14 oktober 2019. Staande opname, redelijke inspiratiestand. Afgrensbare diafragmakoepels. Geen pleuravocht. Bekend fibrotisch patroon over beide longvelden. Bandvormige verdichting rechtsboven, niet toegenomen. Lijkt iets smaller in vergelijking met het voorgaande onderzoek. Verder geen nieuwe bevindingen. Conclusie: Beiderzijds bekend…	0
X thorax 13-03-2020, 10:02 Normale diafragma contouren. Geen pleurale effusies of pleurale verdikkingen. Normale longstructuur - en longvaattekening. Geen infiltraten of pulmonale noduli. Normale configuratie van longhili, geen afgrensbare hilaire of mediastinale lymfadenopathie. Slank cor en slanke aorta. Mediastinum en trachea in de midline. Onopvallend thoraxskelet. Conclusie: cardiopulmonaal …	0
X thorax 13-03-2020, 08:06 Hart en longen geen afwijking.	0
X thorax 13-03-2020, 12:12 Wordt vergeleken met onderzoek van augustus 2019. Goede inspiratie. Mediastinum niet verbreed. Slank corcontour. Hili normaal. Longvaattekening is binnen de norm. Geen focale laesies. Geen infiltraat. Geen pleuravocht. Ongewijzigd normaal beeld.	0
X thorax 12-03-2020, 15:42 Ter vergelijking de X-thorax van 06/03/2019. Cor omvang binnen de norm. Het mediastinum is niet verbreed. Meerdere perihilaire long nodi, nieuw ten opzichte van 06/03/2019. Suspect voor maligniteit. De grootste is zichtbaar links van 21 mm. Daarbij ook pleuravocht rechts. De afwijkingen geen redistributiebeeld. Links geen aanwijzingen voor pleuravocht. Geen hoogteverlie…	0
X thorax 12-03-2020, 15:17 Ter correlatie 06/03/2018. Cardiomegalie, ongewijzigd. Geen tekenen van decompensatie. Geen pleuravocht. Geen infiltraten. Normale hilus configuratie. Conclusie: cardiomegalie zonder tekenen van decompensatie. Geen infiltraten.	0
X thorax 12-03-2020, 10:41 Status na mamma-amputatie links. Slanke hartfiguur. Hili en mediastinum niet afwijkend. Beiderzijds laterobasaal minimale plaat atelectatische afwijking, nieuw ten opzichte van 05/07/17. Verder zijn longen helder. Conclusie: Beiderzijds laterobasaal minimale plaat atelectatische afwijking, verder geen bijzonderheden.	0
X thorax 12-03-2020, 09:12 Ter vergelijking het onderzoek van 2 januari 2020. Staande opname, goede inspiratiestand. Geen pleuravocht. Aan hart en vaten geen bijzonderheden. Het mediastinum is niet verbreed. Normale hilaire structuren. Geen infiltraat of overvulling. Geen aanwijzingen voor intrapulmonaal RIP. Het ribskelet is intact. Conclusie: Geen acute cardiopulmonale pathologie.	0
X thorax 12-03-2020, 08:52 Opname in twee richtingen bij staande patiënt. Geen eerder onderzoek ter vergelijk. Slanke hartschaduw. Het mediastinum superius is niet verbreed. Normale hilus configuratie en longvaattekening binnen de norm; geen overvullingsbeeld. Goed afgrensbare diafragmakoepels met heldere sinus pleurae zonder aanwijzingen voor pleuravocht en/of atelectase. In het longparenchym ge…	0
X thorax 12-03-2020, 13:28 Hartgrootte is binnen de norm. Hili en mediastinum niet afwijkend. Longvelden helder met normale interstitiele tekening en normale longvaattekening. Conclusie: geen bijzonderheden.	0
X thorax 12-03-2020, 11:33 Laagstaande, afgevlakte diafragmakoepels en ruim retrosternaal venster passend bij COPD. Aan hart, hili en mediastinum geen afwijkingen. Longen helder. Conclusie: COPD, verder geen bijzonderheden. Conform 03/04/15.	0
X thorax 12-03-2020, 09:48 Staande opname, goede inspiratiestand. Geen pleuravocht. De hartgrootte is boven de norm met CTR van 0,55. Geen duidelijk afgrensbaar tracheabandje, mogelijk toch wat surplus aan weke delen rechts in het mediastinum superius. Geen eerder onderzoek ter vergelijking. Gezien deze bevinding kan aanvullend CT-onderzoek van de thorax worden overwogen. De hilaire structuren li…	0
X thorax op zaal 12-03-2020, 13:03 Conform 11/03/20 goede positie beademingstube. Maagsonde in situ. Toename infiltratieve afwijkingen met nu bijna volledig geopacifieerde rechterhemithorax. Linkerlong geen bijzonderheden.	1
X thorax 12-03-2020, 12:49 Laagstaande, afgevlakte diafragmakoepels en ruim retrosternaal venster passend bij COPD. Aan hart, hili en mediastinum geen afwijkingen. Longen helder. Conclusie: COPD, verder geen bijzonderheden.	0
CT HR-thorax 12-03-2020, 12:17 Blanco HR spiraal CT bij inspiratie, volgens protocol. Goede inspiratie. Geen pleuravocht of pleurale verbredingen. Diffuus nodulair/micronodulair patroon met tree-in-bud teken, gelokaliseerd in beide longen met een craniocaudale gradiënt. Geen verdikte intralobulaire/interlobulaire septae. Meerdere perifere bronchi met intrabronchiale weke delen passend bij mucus o…	0
CT thorax/abdomen 12-03-2020, 08:41 Protocol: CT thorax en abdomen na 80 ml i.v. contrast (bovenbuik arterieel, thorax en abdomen portaal). Vergelijk: Geen Beschrijving: Meest relevante bevindingen: - cavum uteri ruim gevuld, met relatief dense inhoud van 55 HU /koppeling/ (bloed?). Hieromheen versterkte aankleuring van endometrium/myometrium /koppeling/. Oorzaak niet aan te geven (CT geen uitspr…	0
CT thorax/abdomen 12-03-2020, 11:25 Protocol: CT thorax en abdomen na 90 ml i.v. contrast in portale fase Vergelijk: Geen Beschrijving: Tumor: Clip halverwege het rectum. Hier geen duidelijke massa aan te wijzen. Tussen clip in sigmoïd een iets onscherpe buitencontour /koppeling/. Betekenis onzeker. Zie verder MRI. Klieren: Geen verdachte klieren retroperitoneaal, mesenteriaal, of inguinaal. Ook …	0
CT thorax/abdomen 12-03-2020, 14:18 Protocol: CT thorax en abdomen na 94 ml i.v. contrast in portale fase Vergelijk: Thoraxfoto 2 december 2015 Beschrijving: Tumor: De genoemde recidief tumor ter hoogte van vagina top op deze CT niet eenduidig af te grenzen. Klieren: - geen verdachte klieren retroperitoneaal, mesenteriaal, of inguinaal - ook geen verdachte klieren mediastinaal, hilair, of axillai…	0
CT thorax/abdomen 12-03-2020, 08:12 Protocol: CT thorax en abdomen na 120 ml i.v. contrast in portale fase. Vergelijk: CT thorax en abdomen 1 oktober 2019. MRI lever 3 juni 2019. Beschrijving: Tumor: - status na hemicolectomie rechts. Geen verdachte afwijkingen ter plaatse van de anastomose - voor zover beoordeelbaar op standaard CT geen duidelijk afgrensbaar tumorproces elders in het colon Klier…	0
CT thorax/abdomen 12-03-2020, 08:29 Protocol: CT thorax en abdomen na 100 ml i.v. contrast in portale fase. Vergelijk: Geen relevant vooronderzoek. Beschrijving: Tumor: 51 x 66 x 46 mm distale oesophagus. Contact met linker crus diaphragmaticus. Klieren: Locaal: links para-oesophageaal aankleurende 10 mm nodus. Infra cruraal: suspecte sub significant vergrote nodus van 9 mm langs de curvatura min…	0
X thorax 12-03-2020, 17:55 Status na multipele ribfracturen mogelijk gerelateerd aan het trauma uit 2018. Bekende wat bronchopathische aandoende afwijkingen rechts paracardiaal. Geen circumscript infiltraat.	0
CT thorax 12-03-2020, 09:00 Blanco onderzoek, ter correlatie CTA pulmonalis van 01/10/2019. Holtevormende grillige laesie van 77 bij 67 x 40 mm in de laterale linkerbovenkwab grenzend aan de pleura, met caudaal een grote nodulaire component (42 x 22 x 36 mm) met thoraxwand invasie en destructie costa 3. Toegenomen ten opzichte van 01/10/2019. Nieuw ontstane gespiculeerde nodus in de rechteronderk…	0
CT thorax 12-03-2020, 15:53 Wel zeer summiere en waarschijnlijk onjuiste klinische informatie. Multipele intrapulmonale nodi beiderzijds van verschillende grootte passend bij metastasen. De grootste nodus bevindt zich links ventraal en heeft een diameter van 19 mm . Rechts laterobasaal groundglass densiteit van het longparenchym. Nodulaire verdikkingen dorsomediale basale pleura rechts. /koppelin…	0
CT thorax 12-03-2020, 09:55 In longparenchymsetting in de rechteronderkwab een drietal minimale afwijkingen /koppeling/ /koppeling/ /koppeling/ met diameters variërend van 3-6 mm. De eerste laesie is waarschijnlijk granulomateus. De tweede laesie waarschijnlijk een intrapulmonale lymfeklier. Ook de derde laesie heeft een configuratie die kan passen bij een intrapulmonale lymfeklier. Linkszijdig p…	0
CT thorax 12-03-2020, 10:59 I.v. contrast, portaal veneuze fase. Correlatie met CT van 19/09/2019. PET-CT van 01/10/2019. Tumor: Afgenomen pleurale tumor aan de dorsale apicale linkerbovenkwab, 15 x 5 bij 20 mm. Vorige meting 34 mm. Lymfenodi: 13 mm mediastinum level 5. Onveranderd. Niet FDG avide. Metastasen: Geen suspecte laesies elders pulmonaal of aan de partieel afgebeelde parenchymateuze bo…	0
CT thorax 12-03-2020, 14:35 Ten opzichte van de X-thorax van 05/03/2020. Geen axillaire, supraclaviculaire, mediastinale of hilaire lymfadenopathie. Minimale atherosclerotische veranderingen aan de vaatstructuren. Geen pericardvocht of pleuravocht. De longen tonen minimale dependent atelectase. Er is een kleine subpleurale nodus in de middenkwab welke 1 mm meet /koppeling/. Geen omschreven haarde…	0
X thorax 12-03-2020, 09:33 Staande opname, redelijke inspiratiestand. Geen pleuravocht. Aan hart en vaten geen bijzonderheden. Het mediastinum is niet verbreed. Normale hilaire structuren. Geen infiltraat of overvulling. Geen aanwijzingen voor intrapulmonaal RIP. Het ribskelet imponeert intact. Voor zover te beoordelen ter hoogte van de tweede rib geen bijzonderheden. Bij blijvende klinische verd…	0
X thorax 12-03-2020, 08:59 Ter vergelijking het onderzoek van 12 september 2019. Staande opname, goede inspiratiestand. Afgrensbare diafragmakoepels. Subtiel iets sluiering rechts. Beginnend infiltraat niet uitgesloten. De overige longvelden zijn normaal luchthoudend. Geen aanwijzingen voor intrapulmonale metastasen. Conclusie: Mogelijk beginnend infiltraat rechts onder. Geen aanwijzingen voor in…	1
X thorax 12-03-2020, 08:24 Ter vergelijking het onderzoek van 22 maart 2019. Staande opname, goede inspiratiestand. Afgevlakte diafragmakoepels. Geen pleuravocht. Geen overvullingsbeeld. Bekende verkalkingen rechts, deze bevinden zich in de mamma zoals zichtbaar op de laterale opname. Vergrote voor-achterwaartse diameter thorax en afgevlakte diafragmakoepels. Geen aanwijzingen voor infiltraat, ge…	0
X thorax 12-03-2020, 12:13 Hartgrootte is binnen de norm. Hili en mediastinum niet afwijkend. Longvelden helder met normale interstitiele tekening en normale longvaattekening. Conclusie: geen bijzonderheden.	0
X thorax 12-03-2020, 16:05 Alleen AP opname ihk van de leeftijd. Slank mediastinum en hart. Scherp begrensde diafragmakoepels. Heldere sinus pleura. Geen aanwijzingen voor pleuravocht. Normaal aspect van beide hili. Er is een minimaal versterkte tekening paracardiaal links. D.d. (beginnend) infiltratief, of toch summatie beeld bij overprojectie van ribben. Beide longen liggen aan. Normaal aspect …	1
X thorax 12-03-2020, 16:03 Staande opname, goede inspiratiestand. Geen pleuravocht. Afgrensbare diafragmakoepels. Aan hart en vaten geen bijzonderheden. Het mediastinum is niet verbreed. De hilaire structuren zijn opgebouwd uit vaten. Geen tekenen van infiltraat of overvulling. Geen aanwijzingen voor intrapulmonaal RIP. Het ribskelet imponeert intact. Conclusie: Geen aanwijzingen voor acute cardi…	0
X thorax 12-03-2020, 15:33 Hartgrootte is binnen de norm. Hili en mediastinum niet afwijkend. Longvelden helder met normale interstitiele tekening en normale longvaattekening. Conclusie: geen bijzonderheden. Conform 08/08/19	0
X thorax 12-03-2020, 15:28 Hartgrootte is binnen de norm. Hili en mediastinum niet afwijkend. Longvelden helder met normale interstitiele tekening en normale longvaattekening. Conclusie: geen bijzonderheden.	0
X thorax 12-03-2020, 15:19 Ter correlatie 09/10/2018 en eerder. Geen infiltraten of tekenen van decompensatie. Bekende diafragmahoogstand rechts. Ongewijzigde correcte positie van de atriale en ventriculaire elektrode bij links pectorale pacemaker. Conclusie: geen infiltraten of tekenen van decompensatie.	0
X thorax 12-03-2020, 15:05 Cardiomegalie met een CTR van 57,0%. Lichte elongatio aortae. Hili en mediastinum niet afwijkend. Longen helder. Geen overvulling. Conclusie. Cardiomegalie, verder geen bijzonderheden	0
X thorax 12-03-2020, 14:57 Geen medische gegevens en vraagstelling digitale aanwezig. S-vormige thoracolumbale scoliose. Aan hart, hili, mediastinum en longen geen teken acute pathologie. Conform 31/10/19.	0
X thorax 12-03-2020, 13:01 Ten opzichte van 14/05/18 iets toegenomen tekening en densiteit rechts apicaal wat zou kunnen passen bij recent doorgemaakt infiltraat of beginnend infiltraat. RIP niet met zekerheid uit te sluiten. Overige longvelden helder. Hart, hili en mediastinum niet afwijkend. Bekende COPD kenmerken. Op de laterale opname toename densiteit apicaal Conclusie: Ten opzichte van 14/0…	1
X thorax 12-03-2020, 10:13 Cor omvang binnen de norm. Het mediastinum is niet verbreed. Normaal aspect van de hili en de longvaattekening. Geen focale laesies of infiltratieve afwijkingen. Geen aanwijzingen voor pleuravocht.	0
X thorax 12-03-2020, 09:43 Ter vergelijking het onderzoek van 14 januari 2017. Staande opname, goede inspiratiestand. Geen pleuravocht. Slank hart. Het mediastinum is niet verbreed. De hilaire structuren zijn opgebouwd uit vaten, niet wezenlijk gewijzigd ten opzichte van het voorgaand onderzoek. Geen aanwijzingen voor infiltraat of overvulling. Geen tekenen van intrapulmonaal RIP. Conclusie: Geen…	0
X thorax 12-03-2020, 08:30 PA en lateraal. Ten opzichte van 21/05/2019, 07/02/2017 en 12/10/2012. Slank mediastinum en hart. Scherp begrensde diafragmakoepels. Heldere sinus pleura. Geen aanwijzingen voor pleuravocht. Pectus excavatum waarbij prominente longvaattekening paracardiaal rechts, conform. De longen tonen geen omschreven haarden of infiltraten. Longvaattekening binnen de norm. Beide lon…	0
X thorax 12-03-2020, 14:17 Ter vergelijking het onderzoek van 10 juni 2014. Staande opname, redelijke inspiratiestand. Geen pleuravocht. Aan hart en vaten geen bijzonderheden. Het mediastinum is niet verbreed. Normale hilaire structuren. Geen infiltraat of overvulling. Ten opzichte van het voorgaand onderzoek geen essentiële wijzigingen. Conclusie: Cardiopulmonaal geen bijzonderheden.	0
X thorax 12-03-2020, 08:22 Ter vergelijking het onderzoek van 16 november 2015. Staande opname, goede inspiratiestand. Geen pleuravocht. Slank hart. Het mediastinum is niet verbreed. Normale hilaire structuren. Geen infiltraat of overvulling. Rechts onder vermoedelijk mamillaschaduw. Verder over de longvelden geen verdichtingen. Intact ribskelet. Conclusie: Geen acute cardiopulmonale pathologie. …	0
X schouder rechts 12-03-2020, 15:13 Gedeformeerd caput humeri met osteofyten mediocaudaal. Versmalde glenohumerale gewrichtsspleet. Lichte AC artrose. Verder geen ossale afwijkingen. Conclusie: lichte artrose en gedeformeerde humeruskop, bijvoorbeeld posttraumatisch. X thorax 12-03-2020, 15:11 Ter correlatie 03/12/2018. Normale diafragma contouren, geen pleurale effusies of pleurale verdikkingen.…	0
X thorax 12-03-2020, 11:40 Hartgrootte is binnen de norm. Hili en mediastinum niet afwijkend. Longvelden helder met normale interstitiele tekening en normale longvaattekening. Conclusie: geen bijzonderheden. Conform 14/09/19	0
X thorax 12-03-2020, 08:53 Operatieclips rechtermamma.Hartgrootte is binnen de norm. Hili en mediastinum niet afwijkend. Longvelden helder met normale interstitiele tekening en normale longvaattekening. Conclusie: geen bijzonderheden.	0
X thorax 12-03-2020, 12:14 Hartgrootte is binnen de norm. Hili en mediastinum niet afwijkend. Longvelden helder met normale interstitiele tekening en normale longvaattekening. Conclusie: geen bijzonderheden. Conform 2010	0
X thorax 12-03-2020, 15:19 Hartgrootte is binnen de norm. Hili en mediastinum niet afwijkend. Longvelden helder met normale interstitiele tekening en normale longvaattekening. Conclusie: geen bijzonderheden.	0
X thorax 12-03-2020, 15:11 Cardiaal device in situ.Hartgrootte is binnen de norm. Hili en mediastinum niet afwijkend. Longvelden helder met normale interstitiele tekening en normale longvaattekening. Conclusie: geen bijzonderheden.	0
X thorax op zaal 12-03-2020, 21:55 Peribronchiale alveolaire consolidatie rechts parahilair passend bij confluerend peribronchiaal infiltraat rechts.	1
X thorax op zaal 12-03-2020, 15:47 Ten opzichte van eerder opname is de subclavialijn iets teruggetrokken maar de tip bevindt zich nog in de contralaterale vena subclavia.	0
X thorax op zaal 12-03-2020, 11:39 Goede positie beademingstube. Maagsonde in situ. Consolidatie linkeronderkwab. Overige longvelden helder. Geen overvulling. Conform 09/03/20	1
X thorax op zaal 12-03-2020, 14:49 Maagsonde in situ. Via rechts ingebracht de vena subclavia bevindt zich met de tip niet in de vena cava superior maar in de vena subclavia links. Aan hart, hili, mediastinum en longen geen bijzonderheden. Conclusie: Geen acute cardiopulmonale pathologie. Ingebrachte subclavialijn via rechts steekt over en bevindt zich met tip in de vena subclavia links	0
X thorax 12-03-2020, 10:05 Opname in twee richtingen bij staande patiënt. Geen eerder onderzoek ter vergelijk. Slanke hartschaduw. Het mediastinum superius is niet verbreed. Normale hilus configuratie en longvaattekening binnen de norm. Geen overvullingsbeeld. Goed afgrensbare diafragmakoepels met heldere sinus pleurae zonder aanwijzingen voor pleuravocht en/of atelectase. Licht versterkte densit…	0
X thorax 12-03-2020, 09:20 Ter vergelijking het onderzoek van 11 maart 2019. Staande opname, goede inspiratiestand. Geen pleuravocht. Aan hart en vaten geen bijzonderheden. Geen opvallend vergrote hilaire structuren. Het mediastinum is niet verbreed. Geen aanwijzingen voor infiltraat of overvulling. Geen tekenen van intrapulmonaal RIP. Het ribskelet is intact. Conclusie: Geen opvallende sarcoïdos…	0
X thorax 12-03-2020, 15:15 Ter correlatie 16/01/2020 met pulmonale verdichting links laterobasaal. Follow-up. Op het actueel onderzoek is de pulmonale verdichting niet meer afgrensbaar. Conclusie: voorbeschreven pulmonale verdichting links laterobasaal niet meer aantoonbaar.	0
X thorax 12-03-2020, 11:38 Hartgrootte is binnen de norm. Hili en mediastinum niet afwijkend. Longvelden helder met normale interstitiele tekening en normale longvaattekening. Conclusie: geen bijzonderheden. Conform 13/01/20..	0
X thorax 12-03-2020, 10:47 PA en lateraal. Ten opzichte van 09/03/2020 en 15/11/2019 en 14/09/2018. Tevens ten opzichte van de HRCT scan van 19/09/2018. Bekende consolidatie hoog paramediastinaal rechts bij de status na NSCLC en chemoradiatie. Bekende mediastinale shift naar links. Scherp begrensde diafragmakoepels. Heldere sinus pleura links. Minimaal afgeronde sinus pleura rechts, d.d. op basis…	1
X thorax 12-03-2020, 11:50 Conform 26/11/18 pacemaker in situ. Voor zover te beoordelen geen acute cardiopulmonale pathologie.	0
X thorax 12-03-2020, 15:29 UHartgrootte is binnen de norm. Hili en mediastinum niet afwijkend. Longvelden helder met normale interstitiele tekening en normale longvaattekening. Conclusie: geen bijzonderheden. Conform 13/12/18	0
X thorax 12-03-2020, 09:33 Normale kalkhoudendheid en botstructuur. Intacte cortex. Geen aanwijzingen voor traumatisch ossaal letsel. Aan hart en vaten geen bijzonderheden. Het mediastinum is niet verbreed. De hilaire structuren lijken opgebouwd uit vaten. Geen infiltraat of overvulling. Geen aanwijzingen voor intrapulmonaal RIP. Het ribskelet is intact. Conclusie: Geen acute cardiopulmonale path…	0
X thorax 12-03-2020, 19:38 Emfysemateus thoraxbeeld. Geen aanwijzingen voor decompensatio cordis of infiltraat.	0
X thorax 12-03-2020, 10:07 Diepe inspiratiestand. Cor omvang binnen de norm. Het mediastinum is niet verbreed. Normaal aspect van de hili en longvaattekening. Geen focale laesies of infiltratieve afwijkingen. Geen aanwijzingen voor pleuravocht. Normale projectie van de trachea voor zover afgebeeld. Conclusie: Geen aanwijzingen voor pathologie.	0
X thorax 12-03-2020, 10:38 Ter vergelijking het onderzoek van 11 december 2019. Staande opname, goede inspiratiestand. Bekend volumeverlies links onder, vermoedelijk op basis van hoogstand van het linker hemidiafragma. Versterkte tekening rechts onder, niet wezenlijk gewijzigd ten opzichte van het voorgaand onderzoek. Nog te beschouwen als restafwijkingen? De overige longvelden zijn normaal lucht…	0
X thorax 12-03-2020, 11:03 Slank cor. Het mediastinum is niet verbreed. Bekende diffuus zeer grillige longvaattekening passend bij COPD. Wat versterkt in het linker onderveld, dit is conform. Er zijn geen nieuwe consolidaties zichtbaar. Ook geen aanwijzingen voor pleuravocht. Hoogteverlies van meerdere thoracale wervelcorpora. Daarbij enige toename van hoogteverlies van een midthoracaal wervelcor…	0
X thorax 12-03-2020, 09:51 Hartgrootte is binnen de norm. Hili en mediastinum niet afwijkend. Longvelden helder met normale interstitiele tekening en normale longvaattekening. Conclusie: geen bijzonderheden. Conform 02/09/19.	0
X thorax 12-03-2020, 13:57 Pacemaker in situ.Hartgrootte is binnen de norm. Hili en mediastinum niet afwijkend. Longvelden helder met normale interstitiele tekening en normale longvaattekening. De infiltratieve afwijkingen aanwezig bij het onderzoek van 03/02/20 rechts lateraal in de bovenkwab zijn volledig geresorbeerd. Conclusie: pacemaker, verder geen bijzonderheden.	0
X thorax 12-03-2020, 14:55 Geen gegevens over de zijdigheid of lokalisatie van het SCLC. Ten opzichte van 06/02/20 minder densiteit parahilair links en iets toename van de relatieve hoogstand van het linker hemidiafragma. Op de laterale opname afname van de densiteit retrosternaal. Conclusie: Afname van grootte en densiteit van het RIP waarschijnlijk gelegen in het anteriorsegment linkerbovenkwab.	0
X thorax 12-03-2020, 13:13 Laagstaande, afgevlakte diafragmakoepels en ruim retrosternaal venster passend bij COPD. Aan hart, hili en mediastinum geen afwijkingen. Longen helder. Conclusie: COPD, verder geen bijzonderheden.	0
X thorax 12-03-2020, 12:27 Wordt vergeleken met onderzoek van 18 februari 2020. Goede inspiratie. Mediastinum niet verbreed. Corcontour mogelijk wat vergroot. Uitgebreid pleuravocht rechts. Lijkt iets meer dan bij voorgaand onderzoek. Links minimaal spoortje pleuravocht. Longvaattekening is binnen de norm. Geen duidelijk infiltraat. Longen lijken beiderzijds goed aan te liggen.	0
X thorax 12-03-2020, 14:52 Pneumothorax rechts. Gezien de verplaatsing harten mediastinale structuren naar links cave spanningscomponent. De projectie van hart en mediastinale structuren naar links wordt ook iets versterkt door dat patiënt iets naar links gedraaid zit. Verder de bekende longfibrotische afwijkingen beide. Conclusie: Pneumothorax rechts met mogelijk spanningscomponent. Uitslag tele…	0
X thorax 12-03-2020, 05:27 Ter vergelijking het onderzoek van 27 september 2019. Halfzittende opname, goede inspiratiestand. Geen aanwijzingen voor pleuravocht. Bekende bandvormige verdichting in het linker middengebied, vermoedelijk fibrotische component. Mogelijk ook te beschouwen plaatatelectase, echter wel langer bestaand. Geen overvullingsbeeld. Geen overtuigend infiltraat. COPD-kenmerken re…	0
X thorax 12-03-2020, 08:57 Spoor vocht ter plaatse van scissura minor. COPD-kenmerken. Geen infiltraat of atelectase. Vergroot hart, aan hili en mediastinum geen bijzonderheden. Conform 31/01/20. Conclusie: Vergroot hart. COPD-kenmerken. Geen acute pathologie.	0
X thorax 12-03-2020, 15:21 Ter correlatie 31/12/2019. Normale diafragma contouren, geen pleurale effusies of pleurale verdikkingen. Onscherpe discrete densiteit in projectie op de kruising van de zesde rib met de negende rib, waarschijnlijk summatie effect, d.d. klein restinfiltraat. Overige longvelden onopvallend. Normale configuratie van de longhili. Cardiomegalie. Dolicho os van de aorta. Medi…	1
X thorax 12-03-2020, 14:53 Laagstaande, afgevlakte diafragmakoepels en ruim retrosternaal venster passend bij COPD. Aan hart, hili en mediastinum geen afwijkingen. Longen helder. Conclusie: COPD, verder geen bijzonderheden. Conform 31/12/19	0
X thorax 12-03-2020, 08:42 Ten opzichte van 08/03/20 geringe afname van infiltratieve afwijkingen links basaal in de onderkwab. Overige beeld ongewijzigd zonder bijzonderheden.	1
X thorax 12-03-2020, 16:46 Ten opzichte van 16/08/16 bekende COPD kenmerken. Geen tekenen van acute cardiopulmonale pathologie.	0
X thorax 12-03-2020, 23:33 Hart en longen geen afwijking.	0
X thorax 12-03-2020, 20:37 Hart en longen geen afwijking.	0
X thorax 12-03-2020, 12:10 PA en lateraal. Ten opzichte van de AP opname van 15/11/2018 en de CT thorax van 17/02/2020. Er is een porta cath in situ aan de rechterzijde, conform. Ongewijzigde slanke cardiomediastinale schaduw. Er is conform eerder volumeverlies van de linkerlong met een afgeplatte diafragmakoepel en weke delen links apicaal. De ontplooide longen tonen geen duidelijke nieuwe haard…	0
X thorax 12-03-2020, 10:40 Hartgrootte binnen de norm. Forse elongatio aortae. Hili en mediastinum niet afwijkend. Longen helder. Geen overvulling. Geen RIP. Conclusie: Elongatio aortae, verder geen bijzonderheden.. Conform 03/02/17.	0
X thorax 12-03-2020, 10:27 Hartgrootte binnen de norm met een CTR van 48,0%. Aan hili, mediastinum en longen geen bijzonderheden. Conform 2005.	0
X thorax 12-03-2020, 07:03 Ter vergelijking het onderzoek van 21 februari 2020. Staande opname, goede inspiratiestand. Afgrensbare diafragmakoepels. Het infiltraat rechtsonder zoals beschreven op het voorgaand onderzoek is thans verdwenen. Nu echter sluiering zichtbaar aan de linkerzijde, verdacht voor infiltratieve veranderingen. Bekende pacemaker links. De hartgrootte is binnen normale grenzen.…	1
X thorax 12-03-2020, 15:11 Correlatie met 22/01/2020. Follow-up. Toenemende verdikking van de pleura costalis links mid lateraal en irregulaire verdichting van de aanliggende long, in vergelijking met 22/01/2020. Onveranderde nodus rechterbovenkwab. Conclusie: pleurale en subpleurale veranderingen links lateraal waarschijnlijk postoperatieve fibrose. Onveranderde nodus rechterbovenkwab.	0
X thorax 12-03-2020, 15:31 Opname patiënt in zittende positie met voor-achterwaartse stralengang. Sterk vergroot hart. Hili niet te beoordelen. Mediastinum slank. Longen helder. Geen overvulling. Geen Kerley-B lijnen. Geen pleuravocht. Conclusie: Sterk vergroot hart. Verder voor zover te beoordelen geen bijzonderheden.	0
X thorax 12-03-2020, 11:17 PA en lateraal. Ten opzichte van 09/03/2020 en 03/10/2020 en ten opzichte van de CTA pulmonalis van 29/02/2020.. Slank mediastinum. Bekend vergroot hart. De CTR meet bij benadering 0,68. Er is conform eerder volumeverlies dorsobasaal beiderzijds, links meer dan rechts, op basis van pleuravocht en aangrenzende atelectase. Ongewijzigde fissurale verbreding rechts. Longvaa…	0
X thorax 12-03-2020, 13:33 Ten opzichte van 08/03/20 nu duidelijk infiltratieve afwijkingen ter plaatse van het posteriorsegment van de bovenkwab rechts. Overige longvelden helder. Spoortje pleuravocht rechts. Hart, hili en mediastinum niet afwijkend. Conclusie: Infiltraat posteriorsegment rechterbovenkwab.	1
X thorax 12-03-2020, 02:19 Ter vergelijking het onderzoek van 28 februari 2020. Staande opname, goede inspiratiestand. Geen pleuravocht. Slank hart. Het mediastinum is niet verbreed. De infiltratieve afwijkingen rechts apicaal zijn thans goeddeels verdwenen. Er persisteert een geringe sluiering zich projecterend tussen costa 7 en 8 rechts dorsaal. Deze is ook zichtbaar op het CT-onderzoek van 2 m…	0
X thorax 12-03-2020, 09:31 Ten opzichte van 25/02/20 is er nu pleuravocht rechts ontstaan. Aan het longweefsel rechts geen bijzonderheden. Links bekende operatieclips linkermamma. Ook links is enig pleuravocht ontstaan. Verder intrapulmonaal beiderzijds geen bijzonderheden. Hartgrootte binnen de norm. Elongatio aortae. Hili niet afwijkend. Tracheadeviatie naar rechts waarschijnlijk ten gevolge va…	0
X thorax 12-03-2020, 21:47 Hart en longen geen afwijking.	0
Addendum: Er blijkt ook tweede foto te zijn, bij expiratie. Hierop duidelijke pneumothorax rechts. X thorax 12-03-2020, 21:47 Hart en longen geen afwijking.	0
X thorax 12-03-2020, 06:47 Ter vergelijking het onderzoek van 12 januari 2017. Thans halfzittende opname, goede inspiratiestand. Volumeverlies links onder, verdenking pleuravocht. Versterkte tekening beiderzijds, deels te verklaren door de halfzittende houding. Een (lichte) overvullingscomponent is echter niet uitgesloten. Bekende scoliose convex naar links. Conclusie: Cave (lichte) overvullingsc…	0
X thorax 12-03-2020, 09:50 Laagstaande, afgevlakte diafragmakoepels en ruim retrosternaal venster passend bij COPD. Aan hart, hili en mediastinum geen afwijkingen. Longen helder. Conclusie: COPD, verder geen bijzonderheden. Conform 2006	0
X thorax 12-03-2020, 12:07 Pacemaker in situ. Status na CABG. Ten opzichte van 08/06/17 nu afronding laterale sinus pleurae beiderzijds mogelijk ten gevolge van spoor pleuravocht.. Verder geen tekenen van acute cardiopulmonale pathologie.	0
X thorax 12-03-2020, 11:43 Laagstaande, afgevlakte diafragmakoepels en ruim retrosternaal venster passend bij COPD. Aan hart, hili en mediastinum geen afwijkingen. Longen helder. Conclusie: COPD, verder geen bijzonderheden. Conform 10 juli 20.	0
X thorax 12-03-2020, 10:11 Cardiaal device in situ. Ten opzichte van 24/01/20 bijna volledige resorptie van de infiltratieve afwijkingen waarschijnlijk gelegen in het apicale segment van onderkwab rechts. Overige longvelden helder. Bekende cardiomegalie. Conclusie: Vrijwel volledige resorptie van de infiltratieve afwijkingen rechts.	0
X thorax 12-03-2020, 08:25 PA en lateraal. Ten opzichte van 08/02/2018 en 30/11/2016. De cardiomediastinale schaduw is ongewijzigd en binnen de norm. Scherp begrensde diafragmakoepels. Heldere sinus pleura. Geen aanwijzingen voor pleuravocht. Ongewijzigde hili. De longen tonen geen omschreven haarden of infiltraten. Longvaattekening binnen de norm. Beide longen liggen aan. Minimale degeneratieve …	0
X thorax 12-03-2020, 09:24 Ten opzichte van 09/03/20 is het pleuravocht links verdwenen en is er weer goede ontplooiing van het longweefsel. Bekend COPD beeld.	0
X thorax 12-03-2020, 16:41 Opname met patiënt in halfzittende houding. Drain structuur rechts paramediaan afgrensbaar. Voor zover te beoordelen aan de rechterhemithorax geen bijzonderheden. Basale longvelden links niet betrouwbaar te beoordelen. Verder geen bijzonderheden.	0
X thorax 12-03-2020, 15:07 Laagstaande, afgevlakte diafragmakoepels en ruim retrosternaal venster passend bij COPD. Aan hart, hili en mediastinum geen afwijkingen. Longen helder. Conclusie: COPD, verder geen bijzonderheden.	0
X thorax 12-03-2020, 23:04 Geen traumatische ossale afwijkingen. Geen aanwijzingen voor longcontusie of pneumothorax.	0
X thorax 12-03-2020, 11:06 Opname in twee richtingen bij staande patiënt. Ter vergelijk 17/10/19. Bekend vergroot hartfiguur waarbij de CTR ca. 20,4/30,7 bedraagt. Normale hilus configuratie en longvaattekening binnen de norm; geen overvullingsbeeld. Goed afgrensbare diafragmakoepels zonder aanwijzingen voor pleuravocht en/of atelectase. Bekende pleurale verbreding rechts lateraal. In het longpar…	0
X thorax 12-03-2020, 09:38 Status na lobectomie gezien het beeld waarschijnlijk rechts (klinische informatie?). Geen acute cardiopulmonale pathologie. Beeld conform 09/09/19.	0
X thorax 12-03-2020, 10:45 Bekende COPD kenmerken. Bekende pleurale verkalkingen ter plaatse van het diafragma. Geen acute cardiopulmonale pathologie. De densiteit aantoonbaar op de laterale opname van 10 12 19 is sterk vervaagd, nog niet volledig verdwenen. Conclusie: Bekende COPD kenmerken. Afname van de massa op de laterale opname zich projecterend over de aortaboog ten opzichte van 10/12/19.	0
X thorax 12-03-2020, 14:53 Ten opzichte van 24/01/20 afname van de afwijkingen rechteronderkwab echter nog niet geheel verdwenen. Overige longvelden helder. Bekende COPD kenmerken.	0
X thorax 12-03-2020, 10:33 Hartgrootte is binnen de norm. Hili en mediastinum niet afwijkend. Longvelden helder met normale interstitiele tekening en normale longvaattekening. Conclusie: geen bijzonderheden.	0
X thorax 12-03-2020, 10:13 Ten opzichte van 27/01/20 bekende densiteit middenveld rechts lateraal. Geringe toename van de massa. Overige longvelden helder. Bekende cardiomegalie.	0
X thorax 12-03-2020, 09:20 Ten opzichte van 12/01/20 ongewijzigd beeld met bekende postirradiatie afwijkingen links apicaal. COPD-kenmerken. Geen acute cardiopulmonale pathologie.	0
X thorax 12-03-2020, 22:27 Vergroot linkerventrikel. Verder aan hart longen geen bijzonderheden.	0
X thorax 12-03-2020, 12:14 ILR. Slanke hartfiguur. Hili en mediastinum niet afwijkend. Longen helder. Geen overvulling. Conform 14/12/16.	0
X thorax 12-03-2020, 11:21 Laagstaande, afgevlakte diafragmakoepels en ruim retrosternaal venster passend bij COPD. Aan hart, hili en mediastinum geen afwijkingen. Longen helder. Conclusie: COPD, verder geen bijzonderheden.	0
X thorax 12-03-2020, 11:04 Opname in twee richtingen bij staande patiënt. Ter vergelijk 12/04/17. Grootte van hartfiguur binnen de norm. Het mediastinum superius is niet verbreed. Normale hilus configuratie en longvaattekening binnen de norm; geen overvullingsbeeld. Goed afgrensbare diafragmakoepels zonder aanwijzingen voor pleuravocht en/of atelectase. Licht versterkte bronchovasculaire tekening…	0
X thorax 12-03-2020, 10:43 Hernia hiatus oesophagei. Geaccentueerde thoracale kyfose op basis van anterieure wigvormige afplatting mid thoracale wervel waarschijnlijk T 8. Geen acute cardiopulmonale pathologie. Conform 16/12/19..	0
X thorax 12-03-2020, 10:41 Conform 25/08/16 COPD-kenmerken. Toename hartgrootte met nu CTR 50,1%. Geen acute pathologie.	0
X thorax 11-03-2020, 13:54 Geringe afname van de peribronchiaal infiltratieve afwijkingen rechts basaal. Nog geen volledige normalisering.	1
X thorax 11-03-2020, 14:37 Cardiomegalie met CTR. 55,4%. Hili en mediastinum niet afwijkend. Longen helder. Geen overvulling. Toename hartgrootte ten opzichte van 13/01/16, verder conform. Conclusie: Toename hartgrootte ten opzichte van 13/01/15. Verder geen bijzonderheden.	0
X thorax 11-03-2020, 13:45 Onscherpe begrenzing rechter hartfiguur met versterkte peribronchiale tekening en geringe aanduiding atelectase middenkwab. Beeld van geringe peribronchiaal infiltratieve afwijkingen middenkwab, rechts dus.	1
X thorax 11-03-2020, 19:19 Ter vergelijking het onderzoek van 12 december 2012. AP-opname, wat matige inspiratiestand. Geen pleuravocht. Geen acute pathologie in de zin van infiltraat of overvulling. Het ribskelet is intact. Geen aanwijzingen voor pneumothorax. Conclusie: Geen acute cardiopulmonale pathologie.	0
CT hals/thorax 11-03-2020, 13:48 Vergelijk echo punctie hals 26/02/19 (rechts supraclaviculaire klier 1,2 cm) en PET-CT 30/01/19. Hals: Vrijwel onveranderd in grootte ten opzichte van de PET-CT: beiderzijds in de hals meerdere prominente kliertjes, zoals submandibulair /koppeling/, meest uitgesproken beiderzijds ter hoogte van het hyoïd van 11 mm en 8 mm /koppeling/(destijds niet evident FDG avid…	0
CT HR-thorax 11-03-2020, 13:10 HRCT thorax volgens protocol. Ter vergelijk conventionele opname d.d. 19/11/19. Onderzoek gering gedegradeerd door ademhalingsartefacten. Hypodense nodus met verkalkingen ter hoogte van de linkerschildklierkwab. Geen aanwijzingen voor pathologische axillaire, mediastinale en/of hilaire lymfadenopathie. Geen pleuravocht. Fysiologische hoeveelheid pericardvocht. Norma…	1
CT HR-thorax 11-03-2020, 15:29 Deels vergeleken met CTA aorta van 17/07/2019. Neiging tot bronchiëctasieën bovenvelden en lichte bronchiëctasieën ondervelden, lijkt niet essentieel gewijzigd. De consolidaties onderkwabben beiderzijds zijn afgenomen. Er is nog enkele plaatatelectasen. Verder intrapulmonaal geen bijzonderheden. Geen axillaire, hilaire of er lijkt een wat forse klier te zijn hilair …	1
CT HR-thorax 11-03-2020, 12:10 Vergeleken met 20/09/2019. Lichte emfysemateuze veranderingen apicaal beiderzijds. Minimaal tree-in-bud patroon bovenkwab links, dit is niet essentieel gewijzigd. Bekende, waarschijnlijk restafwijking met tractie op pleura ventrolateraal links. Ongewijzigd. Driehoekige nodus onderkwab links, conform. Waarschijnlijk een intrapulmonale lymfeklier. Verder intrapulmonaa…	0
CT HR-thorax 11-03-2020, 08:40 Blanco CT thorax. Wordt vergeleken met CT van november 2019. Axillair beiderzijds geen lymfadenopathie. Wat kleine schildklier. Mediastinaal enkele kleine kliertjes, diameters zijn binnen de norm. Hilair beiderzijds geen lymfadenopathie. Verkalkingen van de aorta. Longparenchym toont bekend emfyseem. Enige bronchopathie. Kleine plaatatelectase links dorsobasaal. Bek…	0
CT HR-thorax 11-03-2020, 11:45 Wordt vergeleken met conventioneel onderzoek van januari 2020. Axillair beiderzijds geen lymfadenopathie. Mammae voor zover beoordeelbaar op CT normaal. Mediastinaal geen lymfadenopathie. Geen belangrijk pericardvocht. Longparenchym toont geen nodulair patroon. Ook verder geen aanwijzingen voor een interstitieel longbeeld, geen verdikte interlobaire septa. Dubieus l…	1
CT thorax/abdomen 11-03-2020, 09:35 Thorax: Multipele nodulaire afwijkingen in de longen, rechts meer dan links /koppeling/ /koppeling/, nieuw ten opzichte van 18/05/18 en passend bij longmetastasen. Geen lymfadenopathie. Abdomen: Ten opzichte van 07/02/19 zijn er nu multipele hypodense afwijking ontstaan in de lever passend bij metastasen. De grootste afwijking bevindt zich mediaal in segment 5 …	0
CT thorax/abdomen 11-03-2020, 08:12 Protocol: CT thorax en abdomen na 175 ml i.v. contrast (bovenbuik arterieel, thorax en abdomen portaal) Vergelijk: CT abdomen 4 maart 2020 Beschrijving: Tumor: Onscherp begrensd hypodense laesie pancreaskop van ongeveer 30 mm /koppeling/ /koppeling/. Obstructie ductus pancreaticus. Nu stent in ductus hepatocholedochus (nu slanke intrahepatische galwegen met hie…	0
CT thorax/abdomen 11-03-2020, 08:22 I.v. contrast, thorax - abdomen in de portaal veneuze fase. Correlatie: MR lever van 01/05/2019, CT urinewegen van 15/02/2017, X-thorax van 14/10/2019. Beschrijving: Tumor: Moeilijk afgrensbare laesie aan de wand aan het dorsocraniaal aspect van de oesophagocardiale overgang, ca. 4 cm, met extensie in het omgevende vetweefsel. Tweede maagwand laesie van ca . 3,…	0
CT thorax/abdomen 11-03-2020, 10:54 Protocol: CT thorax en abdomen blanco en na i.v. contrast (bovenbuik blanco en arterieel, thorax en abdomen portaal) Vergelijk: CT abdomen 29 januari 2013 (preoperatief). Thoraxfoto 18 februari 2019. Beschrijving: Tumor: - status na nefrectomie rechts. Geen verdachte afwijkingen nierloge rechts. - geen verdachte afwijkingen linkernier Klieren: - geen vergrote k…	0
CT thorax/abdomen 11-03-2020, 11:24 Blanco CT thorax-abdomen in verband met de nierfunctie. Primaire tumor: Bekende blaastumor zichtbaar als diffuse wandverdikking met name aan de posterobasale zijde. Blaaskatheter in situ met intraluminaal lucht. Geringe infiltratie van het perivesicale vetweefsel. Lymfadenopathie: Geen. Metastasen: Multipele longnoduli beiderzijds. De grootste links meet 6 mm i…	0
CT thorax 11-03-2020, 12:50 In longparenchymsetting kleine solitaire nodus geheel perifeer lateraal in de rechteronderkwab. Beiderzijds apicaal enkele bulleuze structuren. Geen pleurale verbreding. Geen mediastinale of hilaire lymfadenopathie. Onder het diafragma aan de bovenbuiks organen geen bijzonderheden behoudens enkele levercysten. Conclusie: Geen pleurale verbredingen. Kleine solitaire nod…	0
CT thorax 11-03-2020, 11:35 Beiderzijds apicaal geringe pleurale verdikking en fibrotische afwijkingen. Verder intrapulmonaal geen bijzonderheden. Geen hilaire of mediastinale lymfadenopathie. De verdichtingen in het middenveld op de thoraxfoto worden veroorzaakt door densiteiten in de ventrale uiteinden van derde en vierde rib waarschijnlijk oude fracturen. Conclusie: Waarschijnlijk oude fractuu…	0
CT thorax 11-03-2020, 10:12 In vergelijking met 02/12/2019 ongewijzigde grootte van de nodus in de linkerbovenkwab rond de 6 mm. Geringe alveolaire tekening in de rechterbovenkwab met fibrotische veranderingen en nog een vage nodulaire /koppeling/ afgeronde restafwijking. structuur. Geen tekenen van progressie overigens intrapulmonaal geen bijzonderheden. Conclusie: status quo ante in vergelijkin…	0
CT thorax 11-03-2020, 10:49 Vergelijking met het onderzoek van 18/12/19. Ongewijzigde subcentimeter mediastinale klieren. Links hilair geen lymfadenopathie.. Ongewijzigd volume van de sprieterige perihilaire massa rechts met dezelfde diameter van ongeveer 3 cm /koppeling/. Toename pleurale verbreding rechts dorsaal paramediaan /koppeling/. Intrapulmonaal geen nieuwe bevindingen behoudens de beken…	0
CT thorax 11-03-2020, 11:15 Ten opzichte van 05/09/19 ongewijzigd de 5 mm ronde laesie in de dorsale sinus pleurae rechts. Verder intrapulmonaal geen bijzonderheden. Geen lymfadenopathie. Nevenbevinding: hypodense afwijking met een diameter van 17 mm in de lever in segment 2 /koppeling/. Onveranderd ten opzichte van de onderzoeken van 05/03/19 en 18/01/19. Bekend incidentaloom linkerbijnier. Conc…	0
CT thorax 11-03-2020, 08:34 Intrapulmonaal geen bijzonderheden. Geen bronchiëctasieën. Geen hilaire of mediastinale lymfadenopathie. Onder het diafragma, voor zover afgebeeld, aan de bovenbuiks organen geen bijzonderheden. Conclusie: Geen bijzonderheden.	0
CT thorax 11-03-2020, 12:31 Conform de bevinding op de MIBI scan een kleine subpleurale afwijking met een diameter van 12 mm /koppeling/, onscherp afgrensbaar naar het longparenchym. Verder intrapulmonaal geen bijzonderheden. Voor zover te beoordelen geen hilaire lymfadenopathie. In het mediastinum multipele niet pathologisch vergrote klieren. Onder het diafragma een schrompelnier links en in min…	0
CT thorax/abdomen 11-03-2020, 11:18 Protocol: CT thorax en abdomen na 126 ml i.v. contrast in portale fase Vergelijk: CT thorax en abdomen 12 februari 2019 Beschrijving: Tumor: - status na hemicolectomie rechts. Vlak bij de anastomose lokaal wat verdikt aspect van de wand /koppeling/. Recidief? Postoperatief? - geen opvallende bevindingen elders in het aanwezige deel van het colon Klieren: Klier …	0
CT thorax 11-03-2020, 14:02 Standaard CT thorax vergeleken met 3 maart 2020. Geëlongeerd verloop van de thoraxdrain links laterobasaal gelegen met de krul in het samengevallen longparenchym van de linker onderkwab. Evidente afname van het deels in de fissuur geloketteerde pleuravocht. Afname van de hydropneumothorax met geringe hoeveelheid lucht in het verloop van de fissurale major in het midden…	0
CT thorax 11-03-2020, 12:35 In de bovenkwab van de linkerlong een kleine solitaire nodus met een diameter van 5 mm /koppeling/. In de rechterlong, nieuw ten opzichte van 28/02/19 lobulaire verdikking van de pleura en multipele intrapulmonale nodi /koppeling/ /koppeling/. Ook de intrapulmonale nodi lijken uit te gaan van de pleura /koppeling/. Groot retrotracheaal naar subcarinaal doorlopend lymfo…	0
CT thorax 11-03-2020, 15:13 Of in de periferie van de linkeronderkwab geheel basaal een drietal kleine nodi van 3 mm /koppeling/, 6 mm /koppeling/ en 5 mm /koppeling/. In de rechterlong geheel lateraal, tegen de fissuur gelegen aan de kleine driehoekige densiteit /koppeling/ het meest waarschijnlijk een intrapulmonale lymfeklier. Geen mediastinale of hilaire lymfadenopathie. Onder het diafragma i…	0
X thorax 11-03-2020, 09:59 Hartgrootte is binnen de norm. Hili en mediastinum niet afwijkend. Longvelden helder met normale interstitiele tekening en normale longvaattekening. Conclusie: geen bijzonderheden. Conform 22/02/19	0
X thorax 11-03-2020, 14:16 Hartgrootte is binnen de norm. Hili en mediastinum niet afwijkend. Longvelden helder met normale interstitiele tekening en normale longvaattekening. Conclusie: geen bijzonderheden. Conform 11/09/19	0
X thorax 11-03-2020, 08:57 Ten opzichte van 13/09/12 is er nu pleuravocht rechts basaal aantoonbaar. Vergroot hart met een CTR van 53,5%. Hili en mediastinum niet afwijkend. Longen helder. Geen overvulling. Conclusie: Cardiomegalie. Pleuravocht rechts basaal ECI. Verder geen bijzonderheden.	0
X thorax 11-03-2020, 08:16 Conform 05/11/19 pacemaker in situ. Het pleuravocht rechts is volledig verdwenen. Geen acute cardiopulmonale pathologie. Geen aanwijzingen voor longmetastasen.	0
X thorax 11-03-2020, 14:54 Hartgrootte is binnen de norm. Hili en mediastinum niet afwijkend. Longvelden helder met normale interstitiele tekening en normale longvaattekening. Conclusie: geen bijzonderheden.	0
X thorax 11-03-2020, 10:33 Ter vergelijking het onderzoek van 1 februari 2018. Staande opname, goede inspiratiestand. Geen pleuravocht. Aan hart en vaten geen bijzonderheden. Het mediastinum is niet verbreed. Normale hilaire structuren. Geen infiltraat of overvulling. Geen aanwijzingen voor intrapulmonaal RIP. Geen pneumothorax. Het ribskelet is intact. Conclusie: Cardiopulmonaal geen bijzonderhe…	0
X thorax 11-03-2020, 15:58 Toegenomen retrosternale ruimte en lichte afplatting van de diafragmata. Volumen pulmonum auctum. Verder aan hart longen geen afwijking. Geen tekenen van infiltraat.	0
X thorax 11-03-2020, 15:58 Laagstaande, afgevlakte diafragmakoepels en ruim retrosternaal venster passend bij COPD. Aan hart, hili en mediastinum geen afwijkingen. Longen helder. Conclusie: COPD, verder geen bijzonderheden. Conform 13/06/19	0
X thorax 11-03-2020, 13:31 Hartgrootte is binnen de norm. Hili en mediastinum niet afwijkend. Longvelden helder met normale interstitiele tekening en normale longvaattekening. Conclusie: geen bijzonderheden.	0
X thorax 11-03-2020, 13:29 Alzijdig sterk vergrote hartfiguur met ontrolde aorta met lichte dilatatie. Geen tekenen van decompensatio cordis of infiltraat. Geen tekenen van pleuravocht. Wel wat afplatting van het diafragma een mogelijke COPD component.	0
X thorax 11-03-2020, 11:58 Hartgrootte is binnen de norm. Hili en mediastinum niet afwijkend. Longvelden helder met normale interstitiele tekening en normale longvaattekening. Conclusie: geen bijzonderheden. Conform 10/08/18.	0
X thorax 11-03-2020, 11:13 Hartgrootte is binnen de norm. Hili en mediastinum niet afwijkend. Longvelden helder met normale interstitiele tekening en normale longvaattekening. Conclusie: geen bijzonderheden. Conform 2016	0
X thorax 11-03-2020, 10:49 Hartgrootte is binnen de norm. Hili en mediastinum niet afwijkend. Longvelden helder met normale interstitiele tekening en normale longvaattekening. Conclusie: geen bijzonderheden.	0
X thorax 11-03-2020, 10:26 Conform 12/05/15 COPD-kenmerken in de vorm van laagstaande vlak verlopende diafragmakoepels en diep doorlopend retrosternaal venster bij tonvormige thorax. Hartgrootte binnen de norm. Elongatio aortae. Hili en mediastinum niet afwijkend. Longen helder. Geen overvulling. Conclusie: COPD-kenmerken. Geen acute cardiopulmonale pathologie. Conform 12/05/15.	0
X thorax 11-03-2020, 10:13 Hartgrootte is binnen de norm. Hili en mediastinum niet afwijkend. Longvelden helder met normale interstitiele tekening en normale longvaattekening. Conclusie: geen bijzonderheden. Conform 25/06/18	0
X thorax 11-03-2020, 09:22 Kleine hernia hiatus oesophagei. Hartgrootte binnen de norm. Hili en mediastinum niet afwijkend. Longen helder. Geen overvulling. Conform 05/12/17	0
CT thorax 11-03-2020, 14:28 Gescand na i.v. contrast, veneuze fase. Wordt vergeleken met conventioneel onderzoek van 6 maart 2020. Axillair beiderzijds geen lymfadenopathie. Wat kleine schildklier. Spoortje pericardvocht. Mediastinaal geen lymfadenopathie. Hilair beiderzijds geen lymfadenopathie. Wat royaal vet rondom de aorta en mesenteriaal. Dit verklaart de genoemde paramediastinale massa. Aor…	0
CT thorax 11-03-2020, 14:03 Gescand na i.v. contrast, veneuze fase. Ten tijde van verslaglegging een MRI thorax aanwezig in ons systeem zonder verslag. Axillair beiderzijds geen lymfadenopathie. Mammae voor zover beoordeelbaar op CT normaal. Mediastinaal geen lymfadenopathie. Hilair beiderzijds geen lymfadenopathie. Matig pericardvocht. Longparenchym toont een kleine consolidatie in de middenkwab…	1
X thorax 11-03-2020, 09:48 Hartgrootte binnen de norm. Hili en mediastinum niet afwijkend. Longen helder. Geen overvulling. Hoog thoracale rechtsconvexe scoliose. Afwijkende bovenste ribben links met vorkrib. Conclusie: Geen acute cardiopulmonale pathologie. Vorkrib rib links hoogthoracaal een scoliose convex naar rechts.	0
X thorax 11-03-2020, 13:06 Opname in twee richtingen bij staande patiënt. Ter vergelijk 14/08/18. Slanke hartschaduw. Het mediastinum superius is niet verbreed. Normale hilus configuratie en longvaattekening binnen de norm; geen overvullingsbeeld. Goed afgrensbare diafragmakoepels met heldere sinus pleurae zonder aanwijzingen voor pleuravocht en/of atelectase. Conform voorgaand onderzoek licht ve…	0
X thorax 11-03-2020, 10:41 Hartgrootte is binnen de norm. Hili en mediastinum niet afwijkend. Longvelden helder met normale interstitiele tekening en normale longvaattekening. Conclusie: geen bijzonderheden. Conform 19/03/19	0
X thorax 11-03-2020, 09:25 Hartgrootte is binnen de norm. Hili en mediastinum niet afwijkend. Longvelden helder met normale interstitiele tekening en normale longvaattekening. Conclusie: geen bijzonderheden. Conform 02/03/20	0
X thorax 11-03-2020, 08:58 Conform 22/06/16 vergroot hart. Hili en mediastinum niet afwijkend. Longen helder. Geen overvulling. Geen RIP.	0
X thorax 11-03-2020, 10:05 Status na mamma Chirurgie? Slanke hartfiguur. Hili en mediastinum niet afwijkend. Longen helder. Geen overvulling. Conclusie: geen acute cardiopulmonale pathologie.	0
X thorax 11-03-2020, 14:57 Hartgrootte is binnen de norm. Hili en mediastinum niet afwijkend. Longvelden helder met normale interstitiele tekening en normale longvaattekening. Conclusie: geen bijzonderheden.	0
X thorax 11-03-2020, 10:03 Hartgrootte is binnen de norm. Hili en mediastinum niet afwijkend. Longvelden helder met normale interstitiele tekening en normale longvaattekening. Conclusie: geen bijzonderheden.. Conform 27/10/16	0
X thorax 11-03-2020, 13:44 Polycyclisch aspect van de hili passend bij lymfadenopathie. Verder geen bijzonderheden. Met name geen tekenen van interstitieel longafwijkingen.	0
X thorax 11-03-2020, 11:33 Laagstaande, afgevlakte diafragmakoepels en ruim retrosternaal venster passend bij COPD. Aan hart, hili en mediastinum geen afwijkingen. Longen helder. Conclusie: COPD, verder geen bijzonderheden. Conform 20/01/16.	0
X thorax 11-03-2020, 10:55 Hartgrootte is binnen de norm. Hili en mediastinum niet afwijkend. Longvelden helder met normale interstitiele tekening en normale longvaattekening. Conclusie: geen bijzonderheden. Conform 2006	0
X thorax 11-03-2020, 09:23 Laagstaande, afgevlakte diafragmakoepels en ruim retrosternaal venster passend bij COPD. Aan hart, hili en mediastinum geen afwijkingen. Longen helder. Conclusie: COPD, verder geen bijzonderheden. Conform 12/12/19.	0
X thorax 11-03-2020, 14:23 Ongewijzigd verdichting naast aortaknop links in vergelijking met 2003. Status na lumpectomie linkerborst. Verder geen bijzonderheden. Geen aanwijzing voor circumscript infiltraat.	0
X thorax 11-03-2020, 09:42 Hartgrootte is binnen de norm. Hili en mediastinum niet afwijkend. Longvelden helder met normale interstitiele tekening en normale longvaattekening. Conclusie: geen bijzonderheden.	0
X thorax 11-03-2020, 15:14 Hartgrootte is binnen de norm. Hili en mediastinum niet afwijkend. Longvelden helder met normale interstitiele tekening en normale longvaattekening. Conclusie: geen bijzonderheden.	0
X thorax op zaal 11-03-2020, 00:45 AP thoraxopname vergeleken met 31 mei 2011. Slanke corschaduw. Centraal gestuwde longvaattekening en Kerley B lijnen beiderzijds meest passend bij overvulling. Geen gesuperponeerd infiltraat of pleuravocht. Geen pneumothorax. Normaal aspect van het skelet. Conclusie: Overvullingsbeeld.	0
X thorax op zaal 11-03-2020, 21:08 Ter vergelijking het onderzoek van 10 maart 2020. Liggende opname, goede inspiratiestand. Pleuravocht links onder. Sluiering rechts onder, afgenomen ten opzichte van gisteren. Thans trachea tube in situ. Geen overvullingsbeeld. Conclusie: Afgenomen sluiering rechts onder bij beademde patiënt. Spoortje pleuravocht links onder.	0
X thorax 11-03-2020, 10:15 Hartgrootte is binnen de norm. Hili en mediastinum niet afwijkend. Longvelden helder met normale interstitiele tekening en normale longvaattekening. Conclusie: geen bijzonderheden. Conform 03/12/19	0
X thorax 11-03-2020, 14:05 Hartgrootte is binnen de norm. Hili en mediastinum niet afwijkend. Longvelden helder met normale interstitiele tekening en normale longvaattekening. Operatieclips rechtermamma. Conform 08/03/19. Conclusie: geen bijzonderheden.	0
X thorax 11-03-2020, 10:12 Laagstaande, afgevlakte diafragmakoepels en ruim retrosternaal venster passend bij COPD. Aan hart, hili en mediastinum geen afwijkingen. Longen helder. Conclusie: COPD, verder geen bijzonderheden. Conform 07/11/19	0
X thorax 11-03-2020, 11:19 Laagstaande, afgevlakte diafragmakoepels en ruim retrosternaal venster passend bij COPD. Aan hart, hili en mediastinum geen afwijkingen. Longen helder. Conclusie: COPD, verder geen bijzonderheden.	0
X thorax 11-03-2020, 10:25 Hartgrootte is binnen de norm. Hili en mediastinum niet afwijkend. Longvelden helder met normale interstitiele tekening en normale longvaattekening. Conclusie: geen bijzonderheden.	0
X thorax 11-03-2020, 14:33 Alzijdig vergrote hartfiguur. Tripolaire pacemaker in situ. Geen tekenen van pleuravocht of decompensatio cordis. Geen tekenen van infiltraat. Bekende fibrotische afwijkingen rechtersinus pleura.	0
X thorax 11-03-2020, 03:06 Opname in twee richtingen bij staande patiënt. Ter vergelijk 18/12/14. Overprojectie van buiten de patiënt gelegen structuren. Grootte van hartfiguur binnen de norm. Het mediastinum superius is niet verbreed. Normale hilus configuratie en longvaattekening binnen de norm; geen overvullingsbeeld. Goed afgrensbare diafragmakoepels met minimale afronding van de sinus pleura…	0
X thorax 11-03-2020, 10:57 Ten opzichte van 19/02/20 is het infiltraat in het posteriorsegment van rechterbovenkwab verdwenen. Ter plaatse nog een rest plaatatelectase. Verder geen bijzonderheden.	0
X thorax 11-03-2020, 14:11 Ten opzichte van 28/11/19 ongewijzigd beeld.	0
X thorax 11-03-2020, 13:20 Emfysemateus thoraxbeeld. Status na sternotomie. Geen tekenen van metastasering.	0
X thorax 11-03-2020, 13:35 Wederom emfysemateus thoraxbeeld. De peribronchiaal infiltratieve afwijkingen rechts paracardiaal lijkt nu verdwenen. Nog steeds aanduiding van geringe pleuraverdikking in de rechterlongtop. Dubieus ook al zichtbaar op de wervelkolom foto van 2002. Lage verdenking. Verder geen bijzonderheden. Conclusie: normalisering peribronchiaal infiltratieve afwijkingen rechts parac…	0
X thorax 11-03-2020, 11:22 Ten opzichte van 08/03/20 status na verwijderen thoraxdrain rechts. Pleuravocht rechts basaal. Links geen pleuravocht. Longen helder. Hart, hili en mediastinum niet afwijkend. Conclusie: Pleuravocht rechts basaal	0
X thorax 11-03-2020, 13:27 Hart en longen geen afwijking. Geen uitgesproken interstitieel longbeeld of hilaire lymfadenopathie.	0
X thorax 11-03-2020, 12:39 Laagstaande, afgevlakte diafragmakoepels en ruim retrosternaal venster passend bij COPD. Aan hart, hili en mediastinum geen afwijkingen. Longen helder. Conclusie: COPD, verder geen bijzonderheden. Conform 08/01/2010	0
X thorax 11-03-2020, 13:36 Versterkte thoracale kyfose. Redelijk normale welving wervelkolom. Pleurale verdikking rechts middenveld conform oude studies 2018. Verder geen bijzonderheden.	0
X thorax 11-03-2020, 15:34 Matig ernstige hoeveelheid pleuravocht links en in mindere mate rechts.	0
X thorax 11-03-2020, 08:45 Ten opzichte van 03/03/20 verdere afname van de restafwijkingen links basaal en linker middenveld bij status na empyeem. Linker bovenveld en rechterlong geen bijzonderheden. Hart, hili en mediastinum niet afwijkend. Conclusie: Verdere afname restafwijkingen empyeem links basaal.	0
X thorax 11-03-2020, 09:45 Conform 02/03/20 iets toegenomen interstitiële tekening beiderzijds, verder zijn longen helder. Hart, hili en mediastinum niet afwijkend.	0
X thorax 11-03-2020, 08:40 Ten opzichte van 18/02/20 ongewijzigd het pleuravocht dan wel de pleurale verbreding rechts basaal en basolateraal. De geen pro of regressie. Ook verder ongewijzigd beeld met bekende COPD kenmerken. Geen nieuwe pathologie. Conclusie: COPD. Pleuravocht dan wel pleurale verbreding rechts basaal ongewijzigd.	0
X thorax 11-03-2020, 13:56 Normalisering van het longbeeld. Infiltratieve afwijkingen links basaal zijn niet meer zichtbaar.	0
X thorax 11-03-2020, 11:24 Vergeleken met 04/03/2020. Nog steeds sluiering en pleuravocht basaal rechts, lijkt zelfs wat te zijn toegenomen. Bekende tonvormige thorax. Verder geen bijzonderheden aan hart, longen en skelet.	0
X thorax 11-03-2020, 13:34 Vergeleken met 25 juli 2018 en de CT-scan van 7 november 2019. Emfysemateus longbeeld. Geen intrapulmonale afwijkingen zichtbaar. De van CT bekende atelectase in de rechteronderkwab is verdwenen. Normaal aspect hart, hili en mediastinum. Aan het skelet geen bijzonderheden. Conclusie: Emfysemateus longbeeld zonder complicaties.	0
X thorax 11-03-2020, 10:15 Cardiomegalie met CTR 52,7%. Elongatio aortae. Hili en mediastinum niet afwijkend. Longen helder. Geen overvulling. Conform 08/06/18. Conclusie: Cardiomegalie. Geen acute cardiopulmonale pathologie.	0
X thorax 11-03-2020, 11:25 Cardiomegalie met een CTR van 53,2%. Hili en mediastinum niet afwijkend. Longen helder. Kleine plaat atelectatische dan wel fibrotische afwijking middenveld rechts. Laagstaande vlak verlopende diafragmakoepels en diep doorlopend retrosternaal venster passend bij COPD. Rechtsconvexe thoracale scoliose. Conclusie: COPD-kenmerken. Geen acute cardiopulmonale pathologie. Car…	0
X thorax 11-03-2020, 11:07 Laagstaande, afgevlakte diafragmakoepels en ruim retrosternaal venster passend bij COPD. Aan hart, hili en mediastinum geen afwijkingen. Longen helder. Conclusie: COPD, verder geen bijzonderheden.	0
X thorax 11-03-2020, 16:07 Forse hernia hiatus oesophagei. Slanke hartfiguur. Hili en mediastinum niet afwijkend. Longen helder. Geen overvulling. Oude ribfracturen costa 5, 6,7 en 8 en 9 rechts laterodorsaal. Conclusie: Hernia hiatus oesophagei. Oude ribfracturen. Geen acute cardiopulmonale pathologie.	0
X thorax 11-03-2020, 17:18 Techniek: PA en laterale thoraxfoto Vergelijk: thoraxfoto 28 november 2016 Beschrijving Belijning/implantaten/OK: overprojectie ECG plakkers Inspiratie: goed Sinus pleurae: helder Mediastinum: normaal Luchthoudenheid longen: normaal Pulmonale vaten: normaal Focale afwijkingen: geen Skelet en weke delen: degeneratieve veranderingen wervelkolom Conclusie: Geen verklaring …	0
X thorax 11-03-2020, 14:09 Conform 05/12/18 status na lobectomie rechts. Bekende tepelschaduw links. Geen acute cardiopulmonale pathologie.	0
X thorax 11-03-2020, 13:17 Ongewijzigd beeld met volumeverlies rechterhemithorax en wat plaatvormige atelectasen perihilair. Geen toename massa of aanwijzingen voor metastasering.	0
X thorax 11-03-2020, 09:42 Hartgrootte is binnen de norm. Hili en mediastinum niet afwijkend. Longvelden helder met normale interstitiele tekening en normale longvaattekening. Geen longmetastasen. Conform 01/07/19. Conclusie: geen bijzonderheden.	0
X thorax 11-03-2020, 21:32 Ter vergelijking het onderzoek van 8 mei 2008. Zittende opname, redelijke inspiratiestand. Afgrensbare diafragmakoepels. Lichte hoogstand van het linker hemidiafragma. Versterkte tekening, dubieus iets perihilaire onscherpte. Kan wijzen op overvullingscomponent. Echter in elk geval ook deels te verklaren door de zittende houding en suboptimale inspiratiestand. Geen evid…	0
X thorax 11-03-2020, 14:56 Hartgrootte is binnen de norm. Hili en mediastinum niet afwijkend. Longvelden helder met normale interstitiele tekening en normale longvaattekening. Conclusie: geen bijzonderheden. Conform 2018.	0
X thorax op zaal 11-03-2020, 21:03 Ter vergelijking het onderzoek van 8 december 2004. Thans liggende opname, goede inspiratiestand. Uitgebreide opacificatie van de rechterhemithorax. Basaal nog luchthoudend longweefsel zichtbaar. Tracheatube in situ, evenals een maagsonde. Conclusie: Grotendeels geopacifieerde rechterlong bij beademde patiënt.	0
X thorax 11-03-2020, 09:43 Ten opzichte van 18/02/20 afname van de infiltratieve afwijkingen diep in het anteriorsegment van de rechterbovenkwab, nog minimale restafwijkingen. Overige longvelden helder. Hart, hili en mediastinum niet afwijkend. Conclusie: Duidelijke afname van infiltratieve afwijkingen rechts diep in het anteriorsegment van de bovenkwab.	1
X thorax 11-03-2020, 16:30 Bed thorax. Geen acute cardiopulmonale pathologie. Bekende granulomateuze verdichtingen rechts laterobasaal conform 2013.	0
X thorax 11-03-2020, 11:07 Hartgrootte is binnen de norm. Hili en mediastinum niet afwijkend. Longvelden helder met normale interstitiele tekening en normale longvaattekening. Conclusie: geen bijzonderheden.	0
X thorax 11-03-2020, 15:24 Confluerende à confluerende beschaduwing rechts parahilair passend bij vermoedelijk nog peribronchiaal infiltratieve afwijkingen. Achter de hartfiguur links ook iets toegenomen densiteit conform voorgaand onderzoek mogelijk toch ook infiltraat met atelectatische component.	1
X thorax 11-03-2020, 15:00 Opname in twee richtingen bij staande patiënt. Ter vergelijk 11/12/18. Slanke hartschaduw. Het mediastinum superius is niet verbreed. Normale hilus configuratie en longvaattekening binnen de norm; geen overvullingsbeeld. Goed afgrensbare diafragmakoepels met heldere sinus pleurae zonder aanwijzingen voor pleuravocht en/of atelectase. In het longparenchym geen evidente i…	0
X thorax 11-03-2020, 16:05 Bekende pleurale verdikking en fibrotische tekening in het linker bovenveld. Daarbij ook de laterale opname tekenen van holtevorming /koppeling/. Geen spiegel. Daarbij alveolaire component die nog niet zichtbaar was in 2018. Bekende fibrotische afwijkingen basaal in beide ondervelden en in de rechterlongtop bij vermoedelijk in essentie ongewijzigd. Conclusie: nog geen n…	1
X thorax 11-03-2020, 10:46 Opname met patiënt in zittende positie met voor-achterwaartse stralengang. Fors hart. Hili niet betrouwbaar te beoordelen. Mediastinum slank. Diffuus toegenomen interstitiële tekening en fibrotische afwijkingen over beide longen.	0
X thorax 11-03-2020, 22:28 Ter vergelijking het onderzoek een 29 januari 2020. Staande opname, goede inspiratiestand. Spoortje pleuravocht rechts onder. Lucht zichtbaar onder het rechter hemidiafragma. Geen tekenen van infiltraat of overvulling. Geen aanwijzingen voor intrapulmonaal RIP. Conclusie: Geen acute cardiopulmonale pathologie. Vrij lucht onder het hemidiafragma rechts.	0
X thorax 11-03-2020, 16:10 Conform 02/12/19 fibrotische afwijkingen beiderzijds basaal. Verder zijn longen helder. Geen overvulling. Hart, hili en mediastinum niet afwijkend.	0
X thorax 11-03-2020, 17:44 Zittende opname, goede inspiratiestand. Hoogstand van het rechter hemidiafragma. Prominerende longvaattekening, te verklaren door de zittende houding. Mijns inziens geen evident overvullingsbeeld. Geen aanwijzingen voor infiltraat. Fors imponerend hart. Conclusie: Geen overtuigende acute cardiopulmonale pathologie. Fors imponerend hart.	0
X thorax 11-03-2020, 10:27 Conform 12/11/19 status na lobectomie links en ribresectie. Geen acute cardiopulmonale pathologie. Bekende neurostimulator in situ.	0
X thorax 11-03-2020, 10:46 Laagstaande, afgevlakte diafragmakoepels en ruim retrosternaal venster passend bij COPD. Aan hart, hili en mediastinum geen afwijkingen. Longen helder. Conclusie: COPD, verder geen bijzonderheden. Conform 10/07/17.	0
X thorax 11-03-2020, 11:12 Cardiaal device in situ. Fors hart. Hili en mediastinum niet afwijkend. Atelectatische afwijkingen beiderzijds basale longvelden, rechts meer dan links rechts basaal is een beginnend infiltraat niet uit te sluiten. Geen overvulling. Spoor pleuravocht rechts en in mindere mate links. Conclusie: Atelectatische afwijkingen beiderzijds basaal beiderzijds spoor pleuravocht. …	1
X thorax 11-03-2020, 14:47 Laagstaande, afgevlakte diafragmakoepels en ruim retrosternaal venster passend bij COPD. Aan hart, hili en mediastinum geen afwijkingen. Longen helder. Conclusie: COPD, verder geen bijzonderheden. Conform 2016.	0
X thorax 11-03-2020, 10:21 Laagstaande, afgevlakte diafragmakoepels en ruim retrosternaal venster passend bij COPD. Aan hart, hili en mediastinum geen afwijkingen. Longen helder. Conclusie: COPD, verder geen bijzonderheden. Conform 21/11/19..	0
X thorax 11-03-2020, 12:47 Hartgrootte is binnen de norm. Hili en mediastinum niet afwijkend. Longvelden helder met normale interstitiele tekening en normale longvaattekening. Conclusie: geen bijzonderheden.Conform 14/08/19	0
X thorax 11-03-2020, 15:03 Hartgrootte is binnen de norm. Hili en mediastinum niet afwijkend. Longvelden helder met normale interstitiele tekening en normale longvaattekening. Conclusie: geen bijzonderheden.	0
X thorax 11-03-2020, 15:31 Normalisering van het longbeeld. Peribronchiaal infiltratieve afwijkingen rechts zijn nu niet meer zichtbaar.	0
X thorax 11-03-2020, 10:59 Ten opzichte van 07/02/20 transit pleuravocht links verdwenen. Nog minimale rest plaat atelectatische dan wel fibrotische afwijkingen links laterobasaal. Pleurodiafragmale adhesie. Overige longvelden helder. Hart, hili en mediastinum niet afwijkend. Conclusie: Ten opzichte van 07/02/20 is het pleuravocht links verdwenen en er resteert er een pleurodiafragmale adhesie	0
X thorax 11-03-2020, 14:15 Matige inspiratie. Cardiomegalie. Hili en mediastinum niet afwijkend. Longen helder. Geen overvulling. De infiltratieve afwijkingen ter plaatse van de linkeronderkwab zoals aanwezig bij het onderzoek van 11/02/20 zijn nu verdwenen. Conclusie: Resorptie infiltratieve afwijkingen linkeronderkwab. Bekende cardiomegalie.	0
X thorax 11-03-2020, 08:51 Conform 22/10/19 status na lobectomie rechts met verkleind longvolume. Tevens ribresecties rechts. Goede ontplooiing linkerlong. Hart, linker hilus en mediastinum niet afwijkend. Conclusie: Status na lobectomie rechts. Geen acute cardiopulmonale pathologie.	0
X thorax 11-03-2020, 14:06 Postirradiatie afwijkingen apicaal linkerlong. Bekend uitgesproken emfysemateus thoraxbeeld. Geen acute cardiopulmonale pathologie.	0
X thorax 11-03-2020, 15:09 Ten opzichte van 30/09/14 bekende cardiomegalie, iets toegenomen met een CTR van 52,5%. Hili en mediastinum niet afwijkend. Conform voorgaand onderzoek wat fors longvaatkaliber echter geen Kerley-B lijnen. Geen pleuravocht. Diffuus iets versterkte interstitiële tekening. Conclusie: conform 30/09/14 vergroot hart, iets toegenomen. Conform voorgaand onderzoek iets verster…	0
X thorax 11-03-2020, 14:25 Partiële diafragmarelaxatie rechts als voorheen. Verder aan hart longen geen bijzonderheden. Geen tekenen van tuberculose.	0
X thorax 11-03-2020, 10:09 Geaccentueerde thoracale kyfose. Geen wervelinzakkingen. Geen acute cardiopulmonale pathologie.	0
X thorax 10-03-2020, 15:07 Conform 10/09/18 relatieve hoogstand rechter hemidiafragma. Hartgrootte binnen de norm. Hili en mediastinum niet afwijkend. Longen helder. Geen overvulling. Conclusie: Relatieve hoogstand rechter hemidiafragma, verder geen bijzonderheden.	0
X thorax 10-03-2020, 15:06 Hartgrootte is binnen de norm. Hili en mediastinum niet afwijkend. Longvelden helder met normale interstitiele tekening en normale longvaattekening. Conclusie: geen bijzonderheden.	0
X thorax 10-03-2020, 12:36 Opname in twee richtingen bij staande patiënt. Ter vergelijk 10/11/19. Status na sternotomie met cerclagedraden in situ. Slanke hartschaduw. Het mediastinum superius is niet verbreed. Normale hilus configuratie en longvaattekening binnen de norm; geen overvullingsbeeld. Goed afgrensbare diafragmakoepels met heldere sinus pleurae zonder aanwijzingen voor pleuravocht en/o…	0
X thorax 10-03-2020, 09:53 Hartgrootte is binnen de norm. Hili en mediastinum niet afwijkend. Longvelden helder met normale interstitiele tekening en normale longvaattekening. Conclusie: geen bijzonderheden. Conform 11/03/19.	0
X thorax 10-03-2020, 10:14 Verslag: In twee richtingen. Ter vergelijking 15/03/2019. Normaal cardiomediastinaal silhouet, conform. Geen hilaire lymfadenopathie. Geen aanwijzingen voor pleuravocht. Heldere longvelden, geen aanwijzingen voor infiltratieve of haardvormige laesies. Normale thoracale wervelhoogten. Conclusie: Geen aanwijzingen voor infiltratieve afwijkingen.	0
X thorax 10-03-2020, 13:12 Cor omvang binnen de norm. Het mediastinum is niet verbreed. Normaal aspect van de hili. Wat spaarzame longvaattekening, met name in de basale longvelden. Daarbij ook vlakke hemidiafragmata. Vergelijkbaar met het onderzoek van 15/05/2017. Geen nieuwe consolidaties. Geen aanwijzingen voor pleuravocht.	0
CT hals/thorax 10-03-2020, 13:01 Hals: Geen bijzonderheden. Thorax: Intrapulmonaal geen bijzonderheden. Geen mediastinale of hilaire lymfadenopathie. Onder het diafragma voor zover afgebeeld geen bijzonderheden, behoudens een grote galsteen. Beiderzijds mammaprothese in situ met opvallende densiteit grenzend aan de mammaprothesen; lekkage? Conclusie: Geen verklaring voor heesheid. Nevenbevindinge…	0
CT hals/thorax 10-03-2020, 14:22 Hals: Beiderzijds in de hals enkele kleine niet-pathologisch lymfeklieren langs de musculus sternocleido mastoïdeus. Verder geen bijzonderheden. Thorax: Geen mediastinale of hilaire lymfadenopathie. Intrapulmonaal geen aanwijzingen voor RIP of andere pathologie. Conclusie: Geen pathologie aantoonbaar.	0
X thorax 10-03-2020, 14:12 Hartgrootte is binnen de norm. Hili en mediastinum niet afwijkend. Longvelden helder met normale interstitiele tekening en normale longvaattekening. Conclusie: geen bijzonderheden. Conform 19/02/18	0
CT HR-thorax 10-03-2020, 12:22 Verslag: HRCT protocol. Ter vergelijking thoraxfoto van 21/02/2020. Pulmonaal: Vergrote schildklierkwab links met grove verkalking erin. Geen aanwijzingen voor thoracale lymfadenopathie. Geen pleuravocht of pericardvocht. In de bovenkwab een mogelijk corpus alienum of verkalking met centraal een lucentie (een kraaltje?), meet 7 mm. In dit gebied wat streepvormige ve…	1
CT HR-thorax 10-03-2020, 14:02 Wordt vergeleken met conventioneel onderzoek van 1 dag geleden. CT longembolie van augustus 2019. Axillair beiderzijds geen lymfadenopathie. Mediastinaal enkele kleine kliertjes, diameters binnen de norm. Hilair voor zover beoordeelbaar geen lymfadenopathie. Geen belangrijk pericardvocht. Longparenchym toont matig emfyseem. Enige bronchopathie. Parenchymdistorsie me…	0
CT HR-thorax 10-03-2020, 11:35 HRCT protocol. Helaas uitgebreide verademing. Hierbij een beperkt verminderd beoordeelbaar onderzoek. Ter vergelijking het CT-onderzoek van 18/03/2019 en ouder onderzoek. Normale densiteit van het longparenchym. Beiderzijds perifeer, meest uitgesproken in de basale longvelden volumeverlies met beperkte consolidaties, ook enige subpleurale cystevorming. Daarbij ook e…	0
CT HR-thorax 10-03-2020, 12:30 Verslag: Zonder intraveneus contrast, HRCT protocol, ter vergelijking HRCT van 15/10/2018. Geen lymfadenopathie. Geen pericardvocht of pleuravocht. Geen consolidaties of matglas afwijkingen. De subpleurale reticulaties beiderzijds basaal zijn conform. Geen aanwijzingen voor mucusplugging. Geen aanwijzingen voor toename van de discrete diffuse bronchiëctasieën. Geen …	0
CT HR-thorax 10-03-2020, 12:37 Wordt vergeleken met conventioneel onderzoek van 3 maart 2020. HRCT van december 2014. Axillair beiderzijds geen lymfadenopathie. Mediastinaal geen lymfadenopathie. Klein spoortje pericardvocht. Hilair beiderzijds voor zover zichtbaar geen lymfadenopathie. Longparenchym toont diffuus verspreid patchy consolidaties. Peribronchovasculair en subpleuraal gelokaliseerd. …	1
X thorax 10-03-2020, 14:39 Normale diafragma contouren. Geen pleurale effusies of pleurale verdikkingen. Onopvallende longstructuur - en longvaattekening, geen infiltraten of pulmonale noduli. Normale configuratie van longhili. Cor verbreed op ventrikel hoogte. Normale aortaschaduw. Mediastinum en trachea midline. Onopvallend thoraxskelet. Osteosyntheseschroef aan laterale clavicula links. Conclu…	0
CT thorax/abdomen 10-03-2020, 14:01 Verslag: Gescand na toediening van intraveneus contrast. Zie ook X-thorax van 05/03/2020. - Thorax: Geen thoracale lymfadenopathie. Alzijdig vergroot hart. Geen pericardvocht. Mediaal beiderzijds posterieur wat geloketteerd pleuravocht, links meer dan rechts. Geen aanwijzingen voor consolidaties of haardvormige laesies. Er is wat airtrapping beiderzijds verspre…	0
CT thorax/abdomen 10-03-2020, 14:49 CT thorax: Vergeleken met 03/09/2019. Geen axillaire, hilaire of mediastinale lymfadenopathie. Coronairsclerose. Lipoom ventraal van het sternum. Intrapulmonaal verder geen bijzonderheden. CT abdomen: Vergeleken met 03/09/2019. Inhomogene corticale laesie linkernier, thans 21 mm. Ongewijzigd. Ten opzichte van eerste CT d.d. 25/02/2019 ook niet essentieel gewijz…	0
CT thorax/abdomen 10-03-2020, 10:59 Thorax: Kleine klier rechterhilus met een diameter van 7 mm /koppeling/ verder geen mediastinale of hilaire lymfadenopathie. Intrapulmonaal geen bijzonderheden. Abdomen: Hypodensiteit met een diameter van 2,1 cm perifeer in de lever op de grens van segmenten 2 en 4 à. /koppeling/ verder is lever homogeen. Galblaas, pancreas en galwegen geen bijzonderheden. Oud …	0
CT thorax/abdomen 10-03-2020, 11:10 Thorax: Verdikking oesophaguswand distaal met stasis in oesophagus proximaal hiervan. Geen mediastinale of hilaire lymfadenopathie. Beiderzijds multipele pleurale plaques met hierin verkalkingen. Geen intrapulmonale laesies. Abdomen: Grote cyste linkernier met maximale diameter 10,4 cm, verder aan de bovenbuiks organen geen bijzonderheden. Geen retroperitoneale…	0
CT thorax/abdomen 10-03-2020, 13:30 Verslag: Gescand volgens CTU tumor protocol voor en na toediening van intraveneus contrast. Inclusief CT thorax. Ter vergelijking echo nieren van 24/02/2020. Meest relevante bevinding, rechter nier: Heterogeen deels arterieel aankleurende massa uitgaand van het nierparenchym, doorlopend in de vena renalis, vermoedelijk tot aan de vena cava (zie ook coronale art…	0
CT thorax/abdomen 10-03-2020, 15:04 Protocol: CT thorax en abdomen na 80 ml i.v. contrast in portale fase. Vergelijk: CT thorax-abdomen van 20/02/2019. Beschrijving: Tumor: Irregulaire contour blaasachterwand, afgenomen verdikking. Klieren: Vergrote klier (18 mm) links iliacaal tussen linker SI-gewricht en vena iliaca externa, vorig onderzoek ca. 16 mm. Verder geen verdachte klieren pelvien, retr…	0
CT thorax/abdomen 10-03-2020, 08:27 Thorax: Intrapulmonaal geen bijzonderheden. Geen lymfadenopathie. Abdomen: Cysteuze structuur /koppeling/ /koppeling/ met een diameter van 17 mm het meest waarschijnlijk een duodenum cyste, pancreascyste niet met zekerheid uit te sluiten. Verder aan de bovenbuiks organen geen bijzonderheden. Geen retroperitoneale lymfadenopathie. Kleine bekken geen bijzonderhed…	0
CT thorax/abdomen 10-03-2020, 09:04 Geen vergelijk beschikbaar. CT thorax: Geen axillaire, hilaire of mediastinale lymfadenopathie. Normale schildklier. Verdenking trachea divertikel dorsolateraal rechts. Intrapulmonaal enkele plaatatelectasen. Driehoekige nodus middenkwab, waarschijnlijk een lymfekliertje. Een tweede is zichtbaar meer dorsaal. Ook verdenking lymfekliertje dorsaal / apicaal in de…	0
CT thorax/abdomen 10-03-2020, 11:27 Thorax: Ruime hoeveelheid pleuravocht rechts. Spoor pleuravocht links. Partiële atelectase en consolidatie rechteronderkwab en middenkwab. Vergroot hart aneurysmatisch verwijding aortaboog met ruime hoeveelheid plaque /koppeling/. Aneurysma truncus brachiocephalica met diameter 3,2 cm /koppeling/ verwijde aorta thoracalis descendens met diameter 4,7 cm /koppeli…	1
CT thorax 10-03-2020, 09:40 Intrapulmonaal geen bijzonderheden. Geen mediastinale of hilaire pathologie. Onder het diafragma voor zover afgebeeld geen bijzonderheden. . Conclusie: Geen bijzonderheden.	0
CT thorax 10-03-2020, 13:08 Verslag: Gescand na intraveneus contrasttoediening. Ter vergelijking thoraxfoto van 26/02/2020. Technisch: De scan bevat weinig contrast, zie veel contrast nog in infuus subclavia en arm/axillair. Pulmonaal: Geen mediastinale of hilaire lymfadenopathie. Normaal beeld van het interstitium, geen aanwijzingen voor nodi centrilobulair of peri lymfatisch, normaal beeld van …	0
CT thorax 10-03-2020, 08:39 Verslag: Ter vergelijking CT thorax van 12/11/2019 en PET-CT van 27/11/2019. Pulmonaal: Geen aanwijzingen voor thoracale lymfadenopathie. Geen pericardvocht of pleuravocht. De pulmonale nodi zijn ongewijzigd in grootte en aspect en vooralsnog niet suspect. Geen aanwijzingen voor nieuwe pulmonale nodi. Geen matglasverdichtingen of consolidaties. Normaal beeld van het in…	0
CT thorax 10-03-2020, 09:03 Gescand na i.v. contrast, veneuze fase. Wordt vergeleken met CT longembolie van 5 september 2019. Axillair beiderzijds geen lymfadenopathie. Mediastinaal geen lymfadenopathie. Klein spoortje pericardvocht, fysiologisch. Hilair beiderzijds geen lymfadenopathie. Longparenchym toont bekend vrij ernstig emfyseem. Minimaal verkalkt granuloom rechts apicaal, 1 mm. Elders gee…	0
CT thorax 10-03-2020, 14:40 Verslag: Gescand zonder intraveneus contrasttoediening. Ter vergelijking CT thorax van 10/12/2019. Tumor: Ongewijzigde laesie subpleuraal in de linkerbovenkwab lateraal van 15 mm. Met ongewijzigde vlakke consolidatie hier aangrenzend deels pleuraal gelegen. Klieren: Geen afgrensbare pathologisch vergrote lymfeklieren. Metastasen: Geen suspecte pulmonale nodi. Ongewijzi…	1
CT thorax 10-03-2020, 11:32 Verslag: Na toediening van intraveneus contrast. Ter vergelijking CT thorax van 03/09/2019. - Pulmonaal: Geen thoracale lymfadenopathie. Geen pericardvocht of pleuravocht. Uitgebreide coronaire sclerose. De fissurale nodus links is in grootte afgenomen. De deels nodulaire deels verkalkte pleurale verbredingen zijn ongewijzigd. De kleine consolidatie paratracheaal recht…	1
CT thorax 10-03-2020, 15:34 Geen mediastinale of hilaire lymfadenopathie. Wel enkele oude mediastinale en subcarinale klieren met vervet centrum. Onder het diafragma voor zover afgebeeld geen bijzonderheden. In longparenchymsetting beiderzijds perifeer en dorsaal micro bulleuze afwijkingen, rechts meer dan een. Geen RIP. Lokale pleurale verbreding laterale thoraxwand links. Verder geen bijzonderh…	0
CT thorax 10-03-2020, 11:56 Verslag: Gescand na toediening van intraveneus contrast. Ter vergelijking CT thorax van 17/12/2019 en PET-CT van 20/12/2019. ter attentie: dit onderzoek is niet als recist aangevragd. Primaire tumor: Rechts hilair is evident afgenomen, ter vergelijking wordt de sagittale reconstructie in weke delensetting voor meting gebruikt, thans 2,4 cm (dit was 4,8 cm). Lymfekliere…	0
CT thorax 10-03-2020, 13:12 Verslag: Gescand na intraveneus contrasttoediening. Ter vergelijking CT beelden bij CT geleide biopsie van 21/01/2020 en diagnostische beeldvorming CT thorax en PET-CT van 04/12/2019. Tumor Scherp afgrensbare iets heterogene massa bolvormig hilair rechts, groeit doorheen of uitgaand van fissura minor, in middenkwab en bovenkwab. Ten opzichte van voorgaand onderzoek is …	0
CT thorax 10-03-2020, 10:31 Verslag: Gescand na toediening van intraveneus contrast. Ter vergelijking CT thorax van 24/01/2020. Primaire tumor: Er persisteert een consolidatie langs de fissuur met een afmeting van ca. 2,4 cm (dit was 3,6 cm). De erdichting omgevend matglas ventraal in de linkerbovenkwab is niet meer zichtbaar. Geen nieuwe consolidaties of andere nieuwe parenchymateuze afwijkingen…	0
CT thorax 10-03-2020, 08:48 Geen lymfadenopathie.. In longparenchymsetting verspreid over beide longen perifere kleine consolidaties waarvan de grootste beeldvormend was op de thoraxfoto van 28/02/20 /koppeling/ en een maximale diameter heeft van 1,8 cm. Densiteiten zijn onscherp begrensd en weinig dens. D.d. alveolaire sarcoïdose, eosinofiele pneumonie, COPD, UIP. Conclusie: Multipele perifere w…	1
CT thorax 10-03-2020, 10:50 Verslag: Gescand na toediening van intraveneus contrast, ter vergelijking CT thorax van 25/02/2020. Radiologisch beeld van de linkeronderkwab is conform voorgaand CT-onderzoek, geen afname van de consolidaties met reactief pleuraal vocht ter plaatse. Geen uitbreiding van afwijkingen. Bekende ossale ribdestructie met weke delenmassa rechts posterolateraal, conform. Rech…	1
X thorax 10-03-2020, 14:34 Ten opzichte van 22/02/17 bekende COPD kenmerken echter nu met basaal atelectatische afwijkingen en een spoor pleuravocht. Overige longvelden helder. Geen overvulling Conclusie: Bekende COPD kenmerken met nu beiderzijds basaal atelectatische afwijkingen en spoor pleuravocht.	0
X thorax 10-03-2020, 09:16 Laagstaande, afgevlakte diafragmakoepels en ruim retrosternaal venster passend bij COPD. Aan hart, hili en mediastinum geen afwijkingen. Longen helder. Conclusie: COPD, verder geen bijzonderheden. Conform 30/09/05.	0
X thorax 10-03-2020, 15:01 Hartgrootte is binnen de norm. Hili en mediastinum niet afwijkend. Longvelden helder met normale interstitiele tekening en normale longvaattekening. Conclusie: geen bijzonderheden. Conform 21/02/18.	0
X thorax 10-03-2020, 09:28 Opname in twee richtingen bij staande patiënt. Ter vergelijk 10/08/11. Slanke hartschaduw. Het mediastinum superius is niet verbreed. Normale hilus configuratie en longvaattekening binnen de norm; geen overvullingsbeeld. Goed afgrensbare diafragmakoepels met heldere sinus pleurae zonder aanwijzingen voor pleuravocht en/of atelectase. In het longparenchym geen evidente i…	0
X thorax 10-03-2020, 08:47 Hartgrootte is binnen de norm. Hili en mediastinum niet afwijkend. Longvelden helder met normale interstitiele tekening en normale longvaattekening. Conclusie: geen bijzonderheden. Conform 22/01/19 geen aanwijzingen voor longmetastasen.	0
X thorax 10-03-2020, 09:43 Hartgrootte is binnen de norm. Hili en mediastinum niet afwijkend. Longvelden helder met normale interstitiele tekening en normale longvaattekening. Conclusie: geen bijzonderheden. Conform 25/08/10	0
X thorax 10-03-2020, 11:52 COPD-kenmerken. Slanke hartfiguur. Operatieclips mediastinaal bij status na buismaag. Normale hili. Longen helder. Geen infiltraat, atelectase of overvulling. Conform 30/12/19. Conclusie: Status na buismaag. COPD-kenmerken. Geen acute pathologie.	0
X thorax 10-03-2020, 14:02 COPD-kenmerken in de vorm van laagstaande en relatief vlak verlopende diafragmakoepels. Status na mediane sternotomie in verband met CABG. Hili en mediastinum niet afwijkend. Longen helder. Geen overvulling. Conclusie: Lichte COPD kenmerken. Geen acute pathologie. Status na CABG. Conform 2013.	0
X thorax 10-03-2020, 11:19 Verslag: In twee richtingen, ter vergelijking 29/12/2017. Ongewijzigd cardiomediastinaal silhouet zonder bijzonderheden. Geen hilaire lymfadenopathie. Geen pleuravocht. Heldere longvelden, geen aanwijzingen voor consolidaties of haardvormige laesies. Normale wervelhoogten. Conclusie: Geen aanwijzingen voor actuele cardiopulmonale pathologie.	0
X thorax 10-03-2020, 09:31 Opname in twee richtingen bij staande patiënt. Geen eerder onderzoek ter vergelijk. Suboptimale inspiratie opname. Grootte van hartfiguur binnen de norm. Het mediastinum superius is niet verbreed. Normale hilus configuratie en longvaattekening binnen de norm; geen overvullingsbeeld. Goed afgrensbare diafragmakoepels met heldere sinus pleurae zonder aanwijzingen voor ple…	0
X thorax 10-03-2020, 09:22 Verslag: In twee richtingen. Geen eerder onderzoek ter vergelijking. Het hart toont basaal iets breed. Slank mediastinum superius. Geen aanwijzingen voor hilaire lymfadenopathie. Geen aanwijzingen voor pleuravocht. Heldere longvelden, geen aanwijzingen voor consolidaties of solide afwijkingen. Normale wervelhoogten. Conclusie: Geen aanwijzingen voor actuele cardiopulmon…	0
Persisterende vermoeidheid en hoesten na luchtweginfectie begin februari X thorax 10-03-2020, 09:03 Cor omvang binnen de norm. Het mediastinum is niet verbreed. Normaal aspect van de hili en longvaattekening. Geen focale laesies of infiltratieve afwijkingen. Geen aanwijzingen voor pleuravocht. Conclusie: Geen aanwijzingen voor een infiltraat.	0
Houdt vocht vast. Afwijkingen? X thorax 10-03-2020, 13:01 Cor omvang binnen de norm. Het mediastinum is niet verbreed. Normaal aspect van de hili. Longvaattekening binnen de norm. Geen redistributiebeeld, geen aanwijzingen voor een infiltraat. Op de laterale opname beperkt verdichtingsbeeld basaal, waarschijnlijk gevolg van degeneratieve afwijkingen laagthoracaal. Geen aanwijzingen voor pleuravoc…	0
Controle in verband met val, veel pijn linkerborst/flank X pols links 10-03-2020, 10:05 Normale stand. Intacte corticale begrenzingen. Uitgebreide degeneratieve afwijkingen met subluxatie van het CMC-1 gewricht. X ribben 10-03-2020, 10:04 Ribdetailopname, de locatie van de klachten is gemarkeerd. X thorax 10-03-2020, 10:02 Cor omvang binnen de norm. Het mediastinum is niet verbreed. Normaal aspec…	0
X thorax 10-03-2020, 12:23 Opname in twee richtingen bij staande patiënt. Ter vergelijk 30/01/20. Geringe COPD kenmerken. Grootte van hartfiguur binnen de norm. Het mediastinum superius is niet verbreed. Normale hilus configuratie en longvaattekening binnen de norm. Ten opzichte van voorgaand onderzoek afname van de licht versterkte densiteit rechterbovenveld met nog discrete restafwijkingen. Bek…	0
X thorax 10-03-2020, 16:19 Hartgrootte is binnen de norm. Hili en mediastinum niet afwijkend. Longvelden helder met normale interstitiele tekening en normale longvaattekening. Conclusie: geen bijzonderheden. Conform 31/01/18.	0
X thorax 10-03-2020, 09:32 Verslag: In twee richtingen, ter vergelijking 17/10/2011. Ongewijzigd cardiomediastinaal silhouet binnen de norm. Geen aanwijzingen voor pleuravocht. Geen aanwijzingen voor consolidatieve of solide afwijkingen. Geen aanwijzingen voor overvulling. Normale wervelhoogten. Conclusie: Geen aanwijzingen voor actuele cardiopulmonale pathologie. Een aorta dissectie kan nooit mi…	0
X thorax 10-03-2020, 16:03 Geen eerder onderzoek ter vergelijking. Hartgrootte binnen de norm. Hili en mediastinum niet afwijkend. Intrapulmonaal multipele kleine nodulaire afwijkingen van verschillende grootte, niet nader te duiden. Fibrotische afwijkingen links apicaal. Geen infiltraat, atelectase, RIP of overvulling. Conclusie: verspreid over beide longen multipele kleine nodulaire afwijkingen…	0
X thorax 10-03-2020, 11:01 Hartgrootte is binnen de norm. Hili en mediastinum niet afwijkend. Longvelden helder met normale interstitiele tekening en normale longvaattekening. Conclusie: geen bijzonderheden.	0
X thorax 10-03-2020, 08:50 Opname in twee richtingen bij staande patiënt. Ter vergelijk 13/03/19. Slanke hartschaduw. Het mediastinum superius is niet verbreed. Normale hilus configuratie en longvaattekening binnen de norm. Geen overvullingsbeeld. Goed afgrensbare diafragmakoepels met heldere sinus pleurae zonder aanwijzingen voor pleuravocht en/of atelectase. In het longparenchym geen evidente i…	0
X thorax 10-03-2020, 11:58 Opname in twee richtingen bij staande patiënt. Ter vergelijk 31/08/17. Grootte van hartfiguur binnen de norm met paracardiaal vetweefsel links. Het mediastinum superius is niet verbreed. Normale hilus configuratie en longvaattekening binnen de norm; geen overvullingsbeeld. Goed afgrensbare diafragmakoepels met heldere sinus pleurae zonder aanwijzingen voor pleuravocht e…	0
X thorax 10-03-2020, 14:45 Laagstaande, afgevlakte diafragmakoepels en ruim retrosternaal venster passend bij COPD. Aan hart, hili en mediastinum geen afwijkingen. Longen helder. Conclusie: COPD, verder geen bijzonderheden. Conform 01/03/18.	0
X thorax 10-03-2020, 12:09 Hartgrootte is binnen de norm. Hili en mediastinum niet afwijkend. Longvelden helder met normale interstitiele tekening en normale longvaattekening. Conclusie: geen bijzonderheden.	0
X thorax 10-03-2020, 12:15 Hartgrootte is binnen de norm. Hili en mediastinum niet afwijkend. Longvelden helder met normale interstitiele tekening en normale longvaattekening. Conclusie: geen bijzonderheden.	0
X thorax 10-03-2020, 10:08 Opname in twee richtingen bij staande patiënt. Ter vergelijk 13/01/12. Slanke hartschaduw. Het mediastinum superius is niet verbreed. Ongewijzigde hilus configuratie. Longvaattekening binnen de norm; geen overvullingsbeeld. Goed afgrensbare diafragmakoepels met heldere sinus pleurae zonder aanwijzingen voor pleuravocht en/of atelectase. In het longparenchym geen evident…	0
X thorax 10-03-2020, 08:24 Opname in twee richtingen bij staande patiënt. Ter vergelijk 08/01/07. Grootte van hartfiguur binnen de norm. Het mediastinum superius is niet verbreed. Licht geprononceerde hilus configuratie en slechts minimaal versterkte longvaattekening met wel normale afgrensbaarheid d.d. minimale component van longvaatovervulling, toch nog vallend binnen de norm. Goed afgrensbare …	0
X thorax 10-03-2020, 16:48 Hartgrootte is binnen de norm. Hili en mediastinum niet afwijkend. Longvelden helder met normale interstitiele tekening en normale longvaattekening. Conclusie: geen bijzonderheden.	0
X thorax 10-03-2020, 11:01 Hartgrootte is binnen de norm. Hili en mediastinum niet afwijkend. Longvelden helder met normale interstitiele tekening en normale longvaattekening. Conclusie: geen bijzonderheden. Conform 31/03/14	0
X thorax 10-03-2020, 11:22 Verslag: In twee richtingen. Geen vergelijkbaar onderzoek. Slank hart, slank mediastinum, geen hilaire lymfadenopathie. Partiële atelectase middenkwab, dit kan fysiologisch zijn, vooralsnog geen aanwijzingen voor onderliggende pathologie. Overweeg controlefoto. In de overige longvelden geen aanwijzingen voor consolidatieve of haardvormige laesies. Geen pleuravocht. Norm…	0
X thorax 10-03-2020, 10:34 Zijdigheid van klachten? Wordt vergeleken met onderzoek van november 2008. Longen lijken beiderzijds goed aan te liggen. Geen duidelijke pneumothorax. Bij redelijke inspiratie. Slank corcontour. Hili normaal. Longvaattekening binnen de norm. Geen infiltraat. Geen pleuravocht. Geen focale laesies. Ongewijzigd beeld.	0
[truncated: 1,073 more rows]

## Sheet: Check
Row Labels	Count of Check	Count of Check2
0	1	0.0833333
1	11	0.916667
[truncated: 2 more rows]

## Sheet: Blad1
Results
[truncated: 3 more rows]

## Sheet: Sheet2
Result_Infiltraat	Result_Decompensatie	Result_Tumor	Results_Pleuravocht	Results_longembolie	Results_pneumothorax	Result_Anders	Results_Matglas	Results_COVID19	Results_Normaal
[truncated: 19 more rows]

[truncated: 1 more sheets: totaalCRCT]
